# Supplementary material for: Identification and Analysis of Hub Genes in Diabetic Cardiomyopathy: Potential Role of Cytochrome P450 1A1 in Mitochondrial Metabolism and STZ-Induced Myocardial Dysfunction
Source: Front Cardiovasc Med. 2022 Mar 21;9:835244. doi: 10.3389/fcvm.2022.835244 (PMC8977650; doi:10.3389/fcvm.2022.835244)
Supplement: Supplementary file 1 [file Table_1.XLSX]

## Sheet: Sheet1
		GSM107428	GSM107429	GSM107430	GSM107431	GSM107432	GSM107433	GSM107434	GSM107435				GSM158589	GSM158590	GSM158591	GSM158593	GSM158594	GSM158595
		Control	Control	Control	Control	Ventricle_Diabetic	Ventricle_Diabetic	Ventricle_Diabetic	Ventricle_Diabetic				Normal_heart	Normal_heart	Normal_heart	Diabetic heart	Diabetic heart	Diabetic heart
Vamp5	up	8.32364	8.3201	8.6236	8.56618	9.77954	9.15472	9.65104	9.87211		Vamp5	up	6.30689	6.37054	6.39917	8.45721	7.20115	8.06264
Sult1a1	up	10.5854	10.984	10.7869	10.7858	11.8713	12.3206	11.7911	12.4887		Sult1a1	up	10.6611	10.1838	8.94088	11.6839	11.2635	11.8501
Slc3a2	up	10.9205	10.8932	10.8329	10.5949	12.1224	12.3536	11.9406	11.9457		Slc3a2	up	10.1863	9.90303	9.60698	11.4546	11.3079	11.0059
Slc27a1	up	11.5001	11.7007	11.7766	11.6546	12.7793	12.7712	12.5181	12.7314		Slc27a1	up	11.0313	11.2909	10.0347	11.6746	11.8611	12.0687
Pik3c2g	up	9.0036	9.76964	9.16813	9.53669	12.4382	12.1501	11.88	12.6882		Pik3c2g	up	7.07385	6.50007	6.07184	8.76868	9.48147	8.87782
Nppa	up	12.4995	11.5212	12.7159	12.3095	14.6464	14.7621	15.3964	14.5887		Nppa	up	11.8937	11.9239	11.6643	14.3204	14.7178	14.7178
Mgst1	up	11.0012	11.469	10.8061	10.7907	12.8536	12.9731	13.065	12.9228		Mgst1	up	10.768	11.1739	10.1433	11.7434	12.5383	12.076
Insig1	up	10.0255	9.83739	10.0976	9.72274	11.0977	10.7606	10.7869	11.2953		Insig1	up	9.87791	9.61509	9.34154	10.8871	11.0094	11.1033
Igfbp3	up	9.73924	9.8027	9.48732	9.4467	11.6778	11.7132	10.6229	11.4915		Igfbp3	up	8.33739	8.50468	8.14313	9.20934	9.99796	10.3778
Hmgcs2	up	8.12434	8.01051	7.71903	8.10925	14.0993	13.4628	13.6302	13.9401		Hmgcs2	up	8.27762	7.90708	7.18802	10.8648	11.3668	11.4193
Hic2	up	5.52422	5.45412	7.41566	5.94792	8.20034	8.4521	8.2717	7.71212		Hic2	up	5.25295	6.42981	4.86568	6.95001	6.80037	6.68618
Gstt2	up	9.31137	9.78397	9.87679	9.8101	10.7541	10.9753	10.4753	10.8726		Gstt2	up	6.80632	8.11345	8.02014	9.16116	8.88752	9.17602
Decr1	up	13.4305	13.1378	13.3499	12.9173	14.7471	14.5537	14.4878	14.7471		Decr1	up	12.9514	12.9514	12.6727	13.6547	14.1144	14.355
Cyp2e1	up	8.06709	8.40231	9.05556	9.23923	11.5928	12.3745	10.8363	12.1353		Cyp2e1	up	9.31443	9.2789	6.94877	10.8955	11.3009	10.9316
Cyp26b1	up	5.85478	5.28825	4.99182	5.46483	8.81726	9.35532	7.90359	8.6475		Cyp26b1	up	5.72822	4.37441	3.4967	6.90758	7.00177	6.59781
Cyp1a1	up	7.52558	7.50202	8.02191	7.10609	9.31037	9.09205	8.19843	8.45456		Cyp1a1	up	2.91124	3.1201	2.34043	6.46447	5.8518	3.89411
Alox15	up	8.31622	7.45546	8.17276	8.09884	10.9065	10.5447	11.3025	10.8514		Alox15	up	2.95332	4.01329	6.74941	7.2521	6.41391	7.56359
Aldoc	up	7.04912	5.92165	7.12035	7.31687	8.7961	8.25333	7.6816	8.82364		Aldoc	up	5.53196	5.07814	4.07523	7.12052	7.50194	6.2722
Acot2	up	10.2734	10.6837	10.6894	10.7213	12.5339	12.4805	12.4145	12.9173		Acot2	up	8.71959	7.93674	7.3177	10.2268	9.66585	10.0248
Acot1	up	6.27932	4.3296	5.87995	4.76043	11.3409	12.385	11.4003	12.2927		Acot1	up	5.97447	5.2747	5.08032	8.2838	9.21386	10.0576
Wfdc1	down	10.4643	10.6031	10.7191	10.5157	8.9863	9.15408	7.07946	9.56378		Wfdc1	down	9.4124	9.92426	10.6554	8.41865	8.65567	7.72684
RT1-Db1	down	8.66542	9.1247	8.914	9.0036	8.07013	6.43652	6.34799	6.31212		RT1-Db1	down	6.7928	6.61153	6.93321	5.53196	6.39662	4.98444
Qpct	down	6.02204	6.76343	5.38343	6.66432	5.15201	3.28474	4.99305	2.54274		Qpct	down	5.72132	5.43169	6.03549	4.38457	4.11831	3.07123
Mx2	down	8.90525	9.47549	9.80846	9.3251	8.14734	6.9101	6.94978	6.72479		Mx2	down	6.13407	7.1507	7.45036	4.55491	5.60322	6.14054
Lum	down	12.1604	12.1135	12.1112	12.1125	10.6191	10.4056	10.8181	10.1476		Lum	down	10.7957	11.1714	11.424	9.80257	9.38319	9.22318
Lad1	down	9.25352	8.89238	9.25242	9.33469	7.82263	7.3953	8.87128	7.65035		Lad1	down	7.75313	7.65779	7.95645	5.74932	6.2664	5.61441
Hk2	down	11.0328	10.9753	10.8466	11.1634	8.59255	8.87012	8.97684	7.71555		Hk2	down	7.98544	7.1734	8.20799	7.11059	6.86212	6.30418
Dpp4	down	7.2454	7.48063	6.65315	8.31552	7.1669	5.43099	6.73036	5.68982		Dpp4	down	7.47291	7.98815	8.02795	6.13025	6.37344	6.5785
Ctsk	down	9.1197	9.20263	9.3088	9.14756	8.28536	7.66039	7.67085	7.43971		Ctsk	down	7.96924	7.652	6.98371	4.36861	6.44497	4.4377
Col3a1	down	12.9902	12.9824	13.3366	13.3499	10.9248	10.3252	11.7132	10.4131		Col3a1	down	13.4657	13.2119	13.341	11.6256	11.2608	11.0535
Col1a2	down	12.4075	12.2724	12.7314	12.6227	11.0062	9.88896	10.7439	10.1335		Col1a2	down	11.1535	11.1661	11.2946	9.94556	9.73801	9.20706
Col1a1	down	12.6882	12.8293	12.9637	13.065	11.2337	10.7567	12.0402	11.1216		Col1a1	down	10.3996	10.2472	10.6625	9.3352	9.39235	8.61024
Ckb	down	13.4628	12.9142	12.7427	12.8748	11.226	10.7719	11.6575	10.6999		Ckb	down	10.0872	9.97987	10.3828	7.91979	7.79054	7.75223
Bdh1	down	10.5001	10.5001	10.115	10.3725	8.48226	7.37803	7.99174	8.64314		Bdh1	down	8.83195	8.38707	9.0509	6.94129	7.22687	5.91584
Bcat2	down	11.6011	12.2779	11.866	12.2927	11.3455	10.986	8.18909	11.1109		Bcat2	down	10.3134	10.1106	10.0903	9.3213	9.01292	8.80856
Aldh1a1	down	12.3346	12.4757	12.4145	12.3896	11.1091	11.4096	11.7602	11.2967		Aldh1a1	down	10.2166	10.4685	10.4051	9.05243	8.21308	8.51894
Adra1d	down	9.37905	8.7085	9.33255	9.24538	7.84856	7.71359	8.09058	7.23097		Adra1d	down	4.74923	6.25131	7.80655	3.27541	2.32193	3.53372
