# Supplementary material for: Identification and Analysis of Hub Genes in Diabetic Cardiomyopathy: Potential Role of Cytochrome P450 1A1 in Mitochondrial Metabolism and STZ-Induced Myocardial Dysfunction
Source: Front Cardiovasc Med. 2022 Mar 21;9:835244. doi: 10.3389/fcvm.2022.835244 (PMC8977650; doi:10.3389/fcvm.2022.835244)
Supplement: Supplementary file 2 [file Table_2.XLSX]

## Sheet: top50_Overlapping
Terms_name	GSE4745	GSE6880	Term_class	PreRank_type
GOBP_ACETYL_COA_METABOLIC_PROCESS	1	0	bp	pos
GOBP_ACYLGLYCEROL_HOMEOSTASIS	0	1	bp	pos
GOBP_ADHESION_OF_SYMBIONT_TO_HOST_CELL	0	1	bp	pos
GOBP_ADIPOSE_TISSUE_DEVELOPMENT	1	0	bp	pos
GOBP_ALCOHOL_BIOSYNTHETIC_PROCESS	1	0	bp	pos
GOBP_APOPTOTIC_CELL_CLEARANCE	1	0	bp	pos
GOBP_ARACHIDONIC_ACID_METABOLIC_PROCESS	1	0	bp	pos
GOBP_AUTOCRINE_SIGNALING	1	0	bp	pos
GOBP_BILE_ACID_SECRETION	0	1	bp	pos
GOBP_BRANCHED_CHAIN_AMINO_ACID_TRANSPORT	0	1	bp	pos
GOBP_CELLULAR_RESPONSE_TO_CHOLESTEROL	0	1	bp	pos
GOBP_CELLULAR_RESPONSE_TO_FATTY_ACID	1	0	bp	pos
GOBP_CELLULAR_RESPONSE_TO_STEROL	0	1	bp	pos
GOBP_CELLULAR_RESPONSE_TO_XENOBIOTIC_STIMULUS	1	1	bp	pos
GOBP_CELL_PROLIFERATION_INVOLVED_IN_HEART_MORPHOGENESIS	0	1	bp	pos
GOBP_CELL_PROLIFERATION_INVOLVED_IN_KIDNEY_DEVELOPMENT	0	1	bp	pos
GOBP_CENTRIOLE_ASSEMBLY	0	1	bp	pos
GOBP_CHRONIC_INFLAMMATORY_RESPONSE	1	0	bp	pos
GOBP_CORTICOSTEROID_HORMONE_SECRETION	0	1	bp	pos
GOBP_CYTOPLASMIC_TRANSLATION	1	0	bp	pos
GOBP_DEFENSE_RESPONSE_TO_FUNGUS	1	0	bp	pos
GOBP_ENDOCRINE_HORMONE_SECRETION	0	1	bp	pos
GOBP_ESTROGEN_METABOLIC_PROCESS	0	1	bp	pos
GOBP_FATTY_ACID_BETA_OXIDATION	0	1	bp	pos
GOBP_FATTY_ACID_BIOSYNTHETIC_PROCESS	1	1	bp	pos
GOBP_FATTY_ACID_METABOLIC_PROCESS	1	0	bp	pos
GOBP_GLUCOCORTICOID_SECRETION	0	1	bp	pos
GOBP_HEPATICOBILIARY_SYSTEM_DEVELOPMENT	1	0	bp	pos
GOBP_LAYER_FORMATION_IN_CEREBRAL_CORTEX	0	1	bp	pos
GOBP_LEUKOCYTE_MIGRATION_INVOLVED_IN_INFLAMMATORY_RESPONSE	1	0	bp	pos
GOBP_LIPID_EXPORT_FROM_CELL	0	1	bp	pos
GOBP_LIPID_OXIDATION	0	1	bp	pos
GOBP_LONG_CHAIN_FATTY_ACID_BIOSYNTHETIC_PROCESS	1	1	bp	pos
GOBP_LONG_CHAIN_FATTY_ACID_METABOLIC_PROCESS	1	1	bp	pos
GOBP_MUSCLE_CELL_APOPTOTIC_PROCESS	0	1	bp	pos
GOBP_NEGATIVE_REGULATION_OF_DIGESTIVE_SYSTEM_PROCESS	0	1	bp	pos
GOBP_NEGATIVE_REGULATION_OF_FATTY_ACID_BIOSYNTHETIC_PROCESS	0	1	bp	pos
GOBP_NEGATIVE_REGULATION_OF_FATTY_ACID_METABOLIC_PROCESS	0	1	bp	pos
GOBP_NEGATIVE_REGULATION_OF_FIBROBLAST_PROLIFERATION	1	0	bp	pos
GOBP_NEGATIVE_REGULATION_OF_LIPID_BIOSYNTHETIC_PROCESS	0	1	bp	pos
GOBP_NEGATIVE_REGULATION_OF_MUSCLE_CELL_APOPTOTIC_PROCESS	0	1	bp	pos
GOBP_NEURAL_PLATE_PATTERN_SPECIFICATION	0	1	bp	pos
GOBP_NEUROPEPTIDE_SIGNALING_PATHWAY	0	1	bp	pos
GOBP_NEUTRAL_LIPID_METABOLIC_PROCESS	1	0	bp	pos
GOBP_NUCLEOSIDE_BISPHOSPHATE_METABOLIC_PROCESS	1	0	bp	pos
GOBP_PHOSPHATIDYLINOSITOL_PHOSPHATE_BIOSYNTHETIC_PROCESS	1	0	bp	pos
GOBP_POSITIVE_REGULATION_OF_CELL_SUBSTRATE_ADHESION	1	0	bp	pos
GOBP_POSITIVE_REGULATION_OF_CHOLESTEROL_METABOLIC_PROCESS	1	0	bp	pos
GOBP_POSITIVE_REGULATION_OF_INFLAMMATORY_RESPONSE	1	0	bp	pos
GOBP_POSITIVE_REGULATION_OF_NON_CANONICAL_WNT_SIGNALING_PATHWAY	0	1	bp	pos
GOBP_POSTSYNAPSE_ASSEMBLY	1	0	bp	pos
GOBP_PROTEIN_NITROSYLATION	1	0	bp	pos
GOBP_REGULATION_OF_ALCOHOL_BIOSYNTHETIC_PROCESS	1	0	bp	pos
GOBP_REGULATION_OF_CHOLESTEROL_BIOSYNTHETIC_PROCESS	1	0	bp	pos
GOBP_REGULATION_OF_CHOLESTEROL_METABOLIC_PROCESS	1	0	bp	pos
GOBP_REGULATION_OF_ERAD_PATHWAY	0	1	bp	pos
GOBP_REGULATION_OF_EXCITATORY_SYNAPSE_ASSEMBLY	1	0	bp	pos
GOBP_REGULATION_OF_FATTY_ACID_BETA_OXIDATION	0	1	bp	pos
GOBP_REGULATION_OF_FATTY_ACID_OXIDATION	0	1	bp	pos
GOBP_REGULATION_OF_FEMALE_GONAD_DEVELOPMENT	0	1	bp	pos
GOBP_REGULATION_OF_GLUCOCORTICOID_METABOLIC_PROCESS	0	1	bp	pos
GOBP_REGULATION_OF_GLUCOCORTICOID_SECRETION	0	1	bp	pos
GOBP_REGULATION_OF_HISTONE_PHOSPHORYLATION	0	1	bp	pos
GOBP_REGULATION_OF_HORMONE_METABOLIC_PROCESS	0	1	bp	pos
GOBP_REGULATION_OF_LIPID_LOCALIZATION	0	1	bp	pos
GOBP_REGULATION_OF_SENSORY_PERCEPTION	1	0	bp	pos
GOBP_REGULATION_OF_STEROID_HORMONE_SECRETION	0	1	bp	pos
GOBP_REGULATION_OF_WATER_LOSS_VIA_SKIN	1	0	bp	pos
GOBP_REGULATION_OF_WNT_SIGNALING_PATHWAY_PLANAR_CELL_POLARITY_PATHWAY	0	1	bp	pos
GOBP_RESPONSE_TO_ETHANOL	1	0	bp	pos
GOBP_RESPONSE_TO_FATTY_ACID	1	0	bp	pos
GOBP_RESPONSE_TO_FUNGUS	1	0	bp	pos
GOBP_RESPONSE_TO_HUMAN_CHORIONIC_GONADOTROPIN	1	0	bp	pos
GOBP_RESPONSE_TO_IMMOBILIZATION_STRESS	0	1	bp	pos
GOBP_RESPONSE_TO_OZONE	1	0	bp	pos
GOBP_RESPONSE_TO_TESTOSTERONE	1	0	bp	pos
GOBP_RESPONSE_TO_XENOBIOTIC_STIMULUS	1	0	bp	pos
GOBP_SECONDARY_ALCOHOL_METABOLIC_PROCESS	1	0	bp	pos
GOBP_SEQUESTERING_OF_METAL_ION	1	0	bp	pos
GOBP_STEROID_HORMONE_SECRETION	0	1	bp	pos
GOBP_STEROL_BIOSYNTHETIC_PROCESS	1	0	bp	pos
GOBP_STEROL_METABOLIC_PROCESS	1	0	bp	pos
GOBP_SULFUR_COMPOUND_METABOLIC_PROCESS	1	0	bp	pos
GOBP_SYNAPTIC_VESICLE_DOCKING	0	1	bp	pos
GOBP_TERPENOID_METABOLIC_PROCESS	1	0	bp	pos
GOBP_THIOESTER_METABOLIC_PROCESS	1	0	bp	pos
GOBP_TORC1_SIGNALING	0	1	bp	pos
GOBP_TOXIN_METABOLIC_PROCESS	1	1	bp	pos
GOBP_TRIGLYCERIDE_METABOLIC_PROCESS	1	0	bp	pos
GOBP_TROPHOBLAST_GIANT_CELL_DIFFERENTIATION	0	1	bp	pos
GOBP_VERY_LONG_CHAIN_FATTY_ACID_METABOLIC_PROCESS	0	1	bp	pos
GOBP_XENOBIOTIC_CATABOLIC_PROCESS	0	1	bp	pos
GOBP_XENOBIOTIC_METABOLIC_PROCESS	1	1	bp	pos
GOBP_ZINC_ION_HOMEOSTASIS	1	0	bp	pos
GOBP_ALPHA_AMINO_ACID_CATABOLIC_PROCESS	0	1	bp	neg
GOBP_ANTERIOR_POSTERIOR_AXIS_SPECIFICATION	1	0	bp	neg
GOBP_AROMATIC_AMINO_ACID_FAMILY_CATABOLIC_PROCESS	0	1	bp	neg
GOBP_ATP_SYNTHESIS_COUPLED_ELECTRON_TRANSPORT	1	1	bp	neg
GOBP_ATTACHMENT_OF_SPINDLE_MICROTUBULES_TO_KINETOCHORE	0	1	bp	neg
GOBP_AV_NODE_CELL_TO_BUNDLE_OF_HIS_CELL_COMMUNICATION	0	1	bp	neg
GOBP_AV_NODE_CELL_TO_BUNDLE_OF_HIS_CELL_SIGNALING	0	1	bp	neg
GOBP_BEHAVIORAL_RESPONSE_TO_COCAINE	0	1	bp	neg
GOBP_BRANCHED_CHAIN_AMINO_ACID_CATABOLIC_PROCESS	1	0	bp	neg
GOBP_BRANCHED_CHAIN_AMINO_ACID_METABOLIC_PROCESS	1	0	bp	neg
GOBP_CARDIAC_MYOFIBRIL_ASSEMBLY	1	0	bp	neg
GOBP_CATECHOLAMINE_UPTAKE	0	1	bp	neg
GOBP_CELLULAR_AMINO_ACID_CATABOLIC_PROCESS	0	1	bp	neg
GOBP_CELLULAR_ANION_HOMEOSTASIS	1	0	bp	neg
GOBP_CELLULAR_HYPEROSMOTIC_RESPONSE	1	0	bp	neg
GOBP_CELLULAR_MONOVALENT_INORGANIC_ANION_HOMEOSTASIS	1	0	bp	neg
GOBP_CELLULAR_RESPONSE_TO_INTERFERON_GAMMA	0	1	bp	neg
GOBP_CELLULAR_RESPONSE_TO_UNFOLDED_PROTEIN	1	0	bp	neg
GOBP_CENTRAL_NERVOUS_SYSTEM_NEURON_AXONOGENESIS	1	0	bp	neg
GOBP_CENTRAL_NERVOUS_SYSTEM_PROJECTION_NEURON_AXONOGENESIS	1	0	bp	neg
GOBP_CHAPERONE_COFACTOR_DEPENDENT_PROTEIN_REFOLDING	1	0	bp	neg
GOBP_CHAPERONE_MEDIATED_PROTEIN_FOLDING	1	0	bp	neg
GOBP_COLLAGEN_ACTIVATED_TYROSINE_KINASE_RECEPTOR_SIGNALING_PATHWAY	1	0	bp	neg
GOBP_COLLAGEN_FIBRIL_ORGANIZATION	1	1	bp	neg
GOBP_DE_NOVO_PROTEIN_FOLDING	1	0	bp	neg
GOBP_DICHOTOMOUS_SUBDIVISION_OF_TERMINAL_UNITS_INVOLVED_IN_SALIVARY_GLAND_BRANCHING	0	1	bp	neg
GOBP_DIRECT_OSSIFICATION	0	1	bp	neg
GOBP_DNA_LIGATION	0	1	bp	neg
GOBP_ENDOCHONDRAL_BONE_MORPHOGENESIS	1	0	bp	neg
GOBP_HYPEROSMOTIC_RESPONSE	1	0	bp	neg
GOBP_INCLUSION_BODY_ASSEMBLY	1	0	bp	neg
GOBP_INOSITOL_TRISPHOSPHATE_METABOLIC_PROCESS	0	1	bp	neg
GOBP_INTRINSIC_APOPTOTIC_SIGNALING_PATHWAY_IN_RESPONSE_TO_ENDOPLASMIC_RETICULUM_STRESS	1	0	bp	neg
GOBP_ISOLEUCINE_METABOLIC_PROCESS	0	1	bp	neg
GOBP_LYMPHOCYTE_CHEMOTAXIS	0	1	bp	neg
GOBP_LYMPHOCYTE_MIGRATION	0	1	bp	neg
GOBP_MACROPHAGE_DIFFERENTIATION	0	1	bp	neg
GOBP_MAMMARY_GLAND_EPITHELIAL_CELL_PROLIFERATION	1	0	bp	neg
GOBP_MEMBRANE_DEPOLARIZATION_DURING_ACTION_POTENTIAL	0	1	bp	neg
GOBP_METANEPHRIC_COLLECTING_DUCT_DEVELOPMENT	1	0	bp	neg
GOBP_MITOCHONDRIAL_ELECTRON_TRANSPORT_NADH_TO_UBIQUINONE	1	0	bp	neg
GOBP_NEGATIVE_REGULATION_OF_CARTILAGE_DEVELOPMENT	1	0	bp	neg
GOBP_NEGATIVE_REGULATION_OF_ENDOPLASMIC_RETICULUM_STRESS_INDUCED_INTRINSIC_APOPTOTIC_SIGNALING_PATHWAY	1	0	bp	neg
GOBP_NEGATIVE_REGULATION_OF_INCLUSION_BODY_ASSEMBLY	1	0	bp	neg
GOBP_NEGATIVE_REGULATION_OF_LYMPHOCYTE_DIFFERENTIATION	1	0	bp	neg
GOBP_NEGATIVE_REGULATION_OF_MUSCLE_TISSUE_DEVELOPMENT	1	0	bp	neg
GOBP_NEGATIVE_REGULATION_OF_TRANSCRIPTION_FROM_RNA_POLYMERASE_II_PROMOTER_IN_RESPONSE_TO_STRESS	1	0	bp	neg
GOBP_NEGATIVE_REGULATION_OF_TRANSFORMING_GROWTH_FACTOR_BETA_PRODUCTION	0	1	bp	neg
GOBP_NEURON_GLIAL_CELL_SIGNALING	0	1	bp	neg
GOBP_PEPTIDE_CROSS_LINKING	0	1	bp	neg
GOBP_PEPTIDYL_PROLINE_MODIFICATION	1	0	bp	neg
GOBP_PHOTOPERIODISM	1	0	bp	neg
GOBP_POSITIVE_REGULATION_OF_CALCIUM_ION_TRANSMEMBRANE_TRANSPORT	0	1	bp	neg
GOBP_POSITIVE_REGULATION_OF_CALCIUM_ION_TRANSPORT_INTO_CYTOSOL	0	1	bp	neg
GOBP_POSITIVE_REGULATION_OF_CELL_CYCLE_CHECKPOINT	0	1	bp	neg
GOBP_POSITIVE_REGULATION_OF_ERYTHROCYTE_DIFFERENTIATION	1	0	bp	neg
GOBP_POSITIVE_REGULATION_OF_INTERFERON_ALPHA_PRODUCTION	1	0	bp	neg
GOBP_POSITIVE_REGULATION_OF_INTERLEUKIN_8_PRODUCTION	1	0	bp	neg
GOBP_POSITIVE_REGULATION_OF_LYMPHOCYTE_MIGRATION	0	1	bp	neg
GOBP_POSITIVE_REGULATION_OF_MITOTIC_CELL_CYCLE_SPINDLE_ASSEMBLY_CHECKPOINT	0	1	bp	neg
GOBP_POSITIVE_REGULATION_OF_RELEASE_OF_SEQUESTERED_CALCIUM_ION_INTO_CYTOSOL	0	1	bp	neg
GOBP_POSITIVE_REGULATION_OF_RESPONSE_TO_CYTOKINE_STIMULUS	1	0	bp	neg
GOBP_POSITIVE_REGULATION_OF_T_CELL_MIGRATION	0	1	bp	neg
GOBP_POSITIVE_REGULATION_OF_VIRAL_LIFE_CYCLE	0	1	bp	neg
GOBP_POSITIVE_THYMIC_T_CELL_SELECTION	1	0	bp	neg
GOBP_PROLINE_METABOLIC_PROCESS	0	1	bp	neg
GOBP_PROTEIN_FOLDING	1	0	bp	neg
GOBP_QUINOLINATE_METABOLIC_PROCESS	0	1	bp	neg
GOBP_REGULATION_OF_ATTACHMENT_OF_SPINDLE_MICROTUBULES_TO_KINETOCHORE	0	1	bp	neg
GOBP_REGULATION_OF_CALCIUM_ION_TRANSPORT_INTO_CYTOSOL	0	1	bp	neg
GOBP_REGULATION_OF_CELLULAR_RESPONSE_TO_HEAT	1	0	bp	neg
GOBP_REGULATION_OF_DOPAMINE_UPTAKE_INVOLVED_IN_SYNAPTIC_TRANSMISSION	0	1	bp	neg
GOBP_REGULATION_OF_ENDOPLASMIC_RETICULUM_STRESS_INDUCED_INTRINSIC_APOPTOTIC_SIGNALING_PATHWAY	1	0	bp	neg
GOBP_REGULATION_OF_INCLUSION_BODY_ASSEMBLY	1	0	bp	neg
GOBP_REGULATION_OF_LEUKOCYTE_TETHERING_OR_ROLLING	0	1	bp	neg
GOBP_REGULATION_OF_MITOTIC_CELL_CYCLE_SPINDLE_ASSEMBLY_CHECKPOINT	0	1	bp	neg
GOBP_REGULATION_OF_MITOTIC_SPINDLE_ASSEMBLY	1	0	bp	neg
GOBP_REGULATION_OF_RELEASE_OF_SEQUESTERED_CALCIUM_ION_INTO_CYTOSOL	0	1	bp	neg
GOBP_REGULATION_OF_TYPE_B_PANCREATIC_CELL_PROLIFERATION	1	0	bp	neg
GOBP_REGULATION_OF_T_CELL_MIGRATION	0	1	bp	neg
GOBP_RESPONSE_TO_CORTICOTROPIN_RELEASING_HORMONE	1	0	bp	neg
GOBP_RESPONSE_TO_INTERFERON_GAMMA	0	1	bp	neg
GOBP_RESPONSE_TO_MURAMYL_DIPEPTIDE	0	1	bp	neg
GOBP_RESPONSE_TO_TOPOLOGICALLY_INCORRECT_PROTEIN	1	0	bp	neg
GOBP_RETINA_HOMEOSTASIS	1	0	bp	neg
GOBP_RHYTHMIC_BEHAVIOR	1	0	bp	neg
GOBP_SKELETAL_MUSCLE_THIN_FILAMENT_ASSEMBLY	1	0	bp	neg
GOBP_SKELETAL_MYOFIBRIL_ASSEMBLY	1	0	bp	neg
GOBP_SKIN_MORPHOGENESIS	1	0	bp	neg
GOBP_SMOOTHENED_SIGNALING_PATHWAY_INVOLVED_IN_DORSAL_VENTRAL_NEURAL_TUBE_PATTERNING	0	1	bp	neg
GOBP_SMOOTH_MUSCLE_TISSUE_DEVELOPMENT	1	0	bp	neg
GOBP_SPINDLE_ELONGATION	0	1	bp	neg
GOBP_SPINDLE_MIDZONE_ASSEMBLY	0	1	bp	neg
GOBP_SUBPALLIUM_DEVELOPMENT	0	1	bp	neg
GOBP_SUBSTANTIA_NIGRA_DEVELOPMENT	0	1	bp	neg
GOBP_TRANSFORMING_GROWTH_FACTOR_BETA1_PRODUCTION	0	1	bp	neg
GOBP_TRANSFORMING_GROWTH_FACTOR_BETA_PRODUCTION	0	1	bp	neg
GOBP_TRNA_METHYLATION	0	1	bp	neg
GOMF_17_BETA_HYDROXYSTEROID_DEHYDROGENASE_NADPLUS_ACTIVITY	0	1	mf	pos
GOMF_3_HYDROXYACYL_COA_DEHYDROGENASE_ACTIVITY	1	1	mf	pos
GOMF_3_PHOSPHOADENOSINE_5_PHOSPHOSULFATE_BINDING	0	1	mf	pos
GOMF_ACTININ_BINDING	1	1	mf	pos
GOMF_ACYLTRANSFERASE_ACYL_GROUPS_CONVERTED_INTO_ALKYL_ON_TRANSFER	0	1	mf	pos
GOMF_ALDEHYDE_LYASE_ACTIVITY	0	1	mf	pos
GOMF_ALPHA_ACTININ_BINDING	1	0	mf	pos
GOMF_AMIDE_TRANSMEMBRANE_TRANSPORTER_ACTIVITY	1	0	mf	pos
GOMF_AMINE_BINDING	0	1	mf	pos
GOMF_ANGIOTENSIN_RECEPTOR_BINDING	0	1	mf	pos
GOMF_ANION_SODIUM_SYMPORTER_ACTIVITY	0	1	mf	pos
GOMF_ANTIOXIDANT_ACTIVITY	0	1	mf	pos
GOMF_AROMATASE_ACTIVITY	1	1	mf	pos
GOMF_ARRESTIN_FAMILY_PROTEIN_BINDING	0	1	mf	pos
GOMF_BILE_ACID_BINDING	0	1	mf	pos
GOMF_BRANCHED_CHAIN_AMINO_ACID_TRANSMEMBRANE_TRANSPORTER_ACTIVITY	0	1	mf	pos
GOMF_CALCIUM_DEPENDENT_PHOSPHOLIPASE_A2_ACTIVITY	1	0	mf	pos
GOMF_CALCIUM_DEPENDENT_PROTEIN_BINDING	1	0	mf	pos
GOMF_CARBOXYLIC_ACID_BINDING	1	0	mf	pos
GOMF_CARBOXYLIC_ESTER_HYDROLASE_ACTIVITY	1	1	mf	pos
GOMF_COA_HYDROLASE_ACTIVITY	1	1	mf	pos
GOMF_CORE_PROMOTER_SEQUENCE_SPECIFIC_DNA_BINDING	0	1	mf	pos
GOMF_CXCR_CHEMOKINE_RECEPTOR_BINDING	1	0	mf	pos
GOMF_DEAMINASE_ACTIVITY	1	0	mf	pos
GOMF_DEMETHYLASE_ACTIVITY	0	1	mf	pos
GOMF_DNA_DIRECTED_DNA_POLYMERASE_ACTIVITY	1	0	mf	pos
GOMF_EFFLUX_TRANSMEMBRANE_TRANSPORTER_ACTIVITY	1	0	mf	pos
GOMF_EXORIBONUCLEASE_ACTIVITY	1	0	mf	pos
GOMF_EXORIBONUCLEASE_ACTIVITY_PRODUCING_5_PHOSPHOMONOESTERS	1	0	mf	pos
GOMF_FATTY_ACID_BINDING	1	0	mf	pos
GOMF_GABA_RECEPTOR_ACTIVITY	0	1	mf	pos
GOMF_GENERAL_TRANSCRIPTION_INITIATION_FACTOR_ACTIVITY	0	1	mf	pos
GOMF_GLUTATHIONE_PEROXIDASE_ACTIVITY	0	1	mf	pos
GOMF_GLUTATHIONE_TRANSFERASE_ACTIVITY	1	0	mf	pos
GOMF_GLYCINE_TRANSMEMBRANE_TRANSPORTER_ACTIVITY	0	1	mf	pos
GOMF_GLYCOSPHINGOLIPID_BINDING	1	0	mf	pos
GOMF_G_PROTEIN_BETA_GAMMA_SUBUNIT_COMPLEX_BINDING	1	0	mf	pos
GOMF_HMG_BOX_DOMAIN_BINDING	0	1	mf	pos
GOMF_HORMONE_ACTIVITY	0	1	mf	pos
GOMF_HSP90_PROTEIN_BINDING	1	1	mf	pos
GOMF_HYDROLASE_ACTIVITY_ACTING_ON_CARBON_NITROGEN_BUT_NOT_PEPTIDE_BONDS_IN_LINEAR_AMIDES	1	0	mf	pos
GOMF_ICOSANOID_BINDING	1	0	mf	pos
GOMF_INHIBITORY_EXTRACELLULAR_LIGAND_GATED_ION_CHANNEL_ACTIVITY	0	1	mf	pos
GOMF_INSULIN_RECEPTOR_SUBSTRATE_BINDING	1	0	mf	pos
GOMF_INTERLEUKIN_1_RECEPTOR_ACTIVITY	0	1	mf	pos
GOMF_INTRAMOLECULAR_OXIDOREDUCTASE_ACTIVITY_TRANSPOSING_C_C_BONDS	0	1	mf	pos
GOMF_IRON_ION_BINDING	1	1	mf	pos
GOMF_LBD_DOMAIN_BINDING	1	0	mf	pos
GOMF_LIGAND_GATED_ANION_CHANNEL_ACTIVITY	0	1	mf	pos
GOMF_LIPID_BINDING	1	0	mf	pos
GOMF_LONG_CHAIN_FATTY_ACID_BINDING	1	0	mf	pos
GOMF_MAGNESIUM_ION_BINDING	1	0	mf	pos
GOMF_MONOCARBOXYLIC_ACID_BINDING	1	0	mf	pos
GOMF_MONOCARBOXYLIC_ACID_TRANSMEMBRANE_TRANSPORTER_ACTIVITY	0	1	mf	pos
GOMF_NADPH_BINDING	0	1	mf	pos
GOMF_NADP_BINDING	1	1	mf	pos
GOMF_NERVE_GROWTH_FACTOR_RECEPTOR_BINDING	0	1	mf	pos
GOMF_NEUROPEPTIDE_HORMONE_ACTIVITY	1	1	mf	pos
GOMF_NEUROPEPTIDE_RECEPTOR_ACTIVITY	0	1	mf	pos
GOMF_OPIOID_RECEPTOR_BINDING	1	1	mf	pos
GOMF_ORGANIC_ACID_BINDING	1	0	mf	pos
GOMF_OXIDOREDUCTASE_ACTIVITY_ACTING_ON_PAIRED_DONORS_WITH_INCORPORATION_OR_REDUCTION_OF_MOLECULAR_OXYGEN_NAD_P_H_AS_ONE_DONOR_AND_INCORPORATION_OF_ONE_ATOM_OF_OXYGEN	1	0	mf	pos
GOMF_OXIDOREDUCTASE_ACTIVITY_ACTING_ON_PAIRED_DONORS_WITH_INCORPORATION_OR_REDUCTION_OF_MOLECULAR_OXYGEN_REDUCED_FLAVIN_OR_FLAVOPROTEIN_AS_ONE_DONOR_AND_INCORPORATION_OF_ONE_ATOM_OF_OXYGEN	1	1	mf	pos
GOMF_OXIDOREDUCTASE_ACTIVITY_ACTING_ON_PEROXIDE_AS_ACCEPTOR	0	1	mf	pos
GOMF_OXYGEN_BINDING	0	1	mf	pos
GOMF_OXYGEN_CARRIER_ACTIVITY	0	1	mf	pos
GOMF_PALMITOYL_COA_HYDROLASE_ACTIVITY	1	1	mf	pos
GOMF_PHOSPHATIDYLINOSITOL_KINASE_ACTIVITY	1	0	mf	pos
GOMF_PHOSPHATIDYLINOSITOL_PHOSPHATE_KINASE_ACTIVITY	1	0	mf	pos
GOMF_PHOSPHATIDYL_PHOSPHOLIPASE_B_ACTIVITY	0	1	mf	pos
GOMF_PHOSPHOFRUCTOKINASE_ACTIVITY	1	0	mf	pos
GOMF_PROTEIN_PHOSPHATASE_ACTIVATOR_ACTIVITY	1	0	mf	pos
GOMF_PROTEIN_PHOSPHATASE_REGULATOR_ACTIVITY	1	0	mf	pos
GOMF_RAGE_RECEPTOR_BINDING	1	0	mf	pos
GOMF_RETINOIC_ACID_BINDING	1	0	mf	pos
GOMF_RNA_POLYMERASE_II_GENERAL_TRANSCRIPTION_INITIATION_FACTOR_ACTIVITY	0	1	mf	pos
GOMF_SNARE_BINDING	0	1	mf	pos
GOMF_SODIUM_CHLORIDE_SYMPORTER_ACTIVITY	0	1	mf	pos
GOMF_SOMATOSTATIN_RECEPTOR_ACTIVITY	0	1	mf	pos
GOMF_SPHINGOLIPID_BINDING	1	0	mf	pos
GOMF_STRUCTURAL_CONSTITUENT_OF_RIBOSOME	1	0	mf	pos
GOMF_SULFOTRANSFERASE_ACTIVITY	1	0	mf	pos
GOMF_SYNTAXIN_1_BINDING	0	1	mf	pos
GOMF_SYNTAXIN_BINDING	0	1	mf	pos
GOMF_THIOLESTER_HYDROLASE_ACTIVITY	1	1	mf	pos
GOMF_TRANSFERASE_ACTIVITY_TRANSFERRING_ALKYL_OR_ARYL_OTHER_THAN_METHYL_GROUPS	1	0	mf	pos
GOMF_VASCULAR_ENDOTHELIAL_GROWTH_FACTOR_ACTIVATED_RECEPTOR_ACTIVITY	1	0	mf	pos
GOMF_17_BETA_HYDROXYSTEROID_DEHYDROGENASE_NADPPLUS_ACTIVITY	1	0	mf	neg
GOMF_2_ACYLGLYCEROL_3_PHOSPHATE_O_ACYLTRANSFERASE_ACTIVITY	0	1	mf	neg
GOMF_3_5_CYCLIC_GMP_PHOSPHODIESTERASE_ACTIVITY	0	1	mf	neg
GOMF_3_5_EXODEOXYRIBONUCLEASE_ACTIVITY	0	1	mf	neg
GOMF_ACYL_COA_DEHYDROGENASE_ACTIVITY	1	0	mf	neg
GOMF_ADRENERGIC_RECEPTOR_ACTIVITY	0	1	mf	neg
GOMF_ALDEHYDE_DEHYDROGENASE_NAD_P_PLUS_ACTIVITY	1	0	mf	neg
GOMF_ALPHA_ADRENERGIC_RECEPTOR_ACTIVITY	0	1	mf	neg
GOMF_AMINOACYLTRANSFERASE_ACTIVITY	0	1	mf	neg
GOMF_ANDROGEN_RECEPTOR_BINDING	1	0	mf	neg
GOMF_APOLIPOPROTEIN_BINDING	1	0	mf	neg
GOMF_ATPASE_COUPLED_INORGANIC_ANION_TRANSMEMBRANE_TRANSPORTER_ACTIVITY	0	1	mf	neg
GOMF_ATP_HYDROLYSIS_ACTIVITY	1	0	mf	neg
GOMF_AXON_GUIDANCE_RECEPTOR_ACTIVITY	1	0	mf	neg
GOMF_BMP_BINDING	1	0	mf	neg
GOMF_CAMP_RESPONSE_ELEMENT_BINDING	1	0	mf	neg
GOMF_CARBOHYDRATE_TRANSMEMBRANE_TRANSPORTER_ACTIVITY	1	0	mf	neg
GOMF_CARD_DOMAIN_BINDING	0	1	mf	neg
GOMF_CCR5_CHEMOKINE_RECEPTOR_BINDING	1	1	mf	neg
GOMF_CCR_CHEMOKINE_RECEPTOR_BINDING	0	1	mf	neg
GOMF_CHEMOKINE_ACTIVITY	0	1	mf	neg
GOMF_CHEMOKINE_RECEPTOR_BINDING	0	1	mf	neg
GOMF_CHLORIDE_TRANSMEMBRANE_TRANSPORTER_ACTIVITY	0	1	mf	neg
GOMF_CHOLINE_TRANSMEMBRANE_TRANSPORTER_ACTIVITY	0	1	mf	neg
GOMF_CIS_TRANS_ISOMERASE_ACTIVITY	1	0	mf	neg
GOMF_COLLAGEN_BINDING	1	0	mf	neg
GOMF_CORECEPTOR_ACTIVITY	0	1	mf	neg
GOMF_CORECEPTOR_ACTIVITY_INVOLVED_IN_WNT_SIGNALING_PATHWAY	0	1	mf	neg
GOMF_CYCLIC_NUCLEOTIDE_PHOSPHODIESTERASE_ACTIVITY	0	1	mf	neg
GOMF_DICARBOXYLIC_ACID_TRANSMEMBRANE_TRANSPORTER_ACTIVITY	0	1	mf	neg
GOMF_DISORDERED_DOMAIN_SPECIFIC_BINDING	1	0	mf	neg
GOMF_D_GLUCOSE_TRANSMEMBRANE_TRANSPORTER_ACTIVITY	1	0	mf	neg
GOMF_ELECTRON_TRANSFER_ACTIVITY	1	0	mf	neg
GOMF_EPIDERMAL_GROWTH_FACTOR_RECEPTOR_BINDING	0	1	mf	neg
GOMF_EXOGENOUS_PROTEIN_BINDING	1	0	mf	neg
GOMF_EXOPEPTIDASE_ACTIVITY	1	0	mf	neg
GOMF_EXTRACELLULAR_MATRIX_STRUCTURAL_CONSTITUENT	1	1	mf	neg
GOMF_EXTRACELLULAR_MATRIX_STRUCTURAL_CONSTITUENT_CONFERRING_COMPRESSION_RESISTANCE	0	1	mf	neg
GOMF_EXTRACELLULAR_MATRIX_STRUCTURAL_CONSTITUENT_CONFERRING_TENSILE_STRENGTH	1	1	mf	neg
GOMF_GLUCOCORTICOID_RECEPTOR_BINDING	1	0	mf	neg
GOMF_GLUCOSE_BINDING	1	0	mf	neg
GOMF_GROWTH_FACTOR_BINDING	0	1	mf	neg
GOMF_G_PROTEIN_COUPLED_GLUTAMATE_RECEPTOR_BINDING	0	1	mf	neg
GOMF_HISTONE_KINASE_ACTIVITY	0	1	mf	neg
GOMF_HISTONE_SERINE_KINASE_ACTIVITY	0	1	mf	neg
GOMF_HYDROLASE_ACTIVITY_ACTING_ON_CARBON_NITROGEN_BUT_NOT_PEPTIDE_BONDS_IN_LINEAR_AMIDINES	0	1	mf	neg
GOMF_INHIBIN_BINDING	1	0	mf	neg
GOMF_L_ASCORBIC_ACID_BINDING	1	0	mf	neg
GOMF_L_ASPARTATE_TRANSMEMBRANE_TRANSPORTER_ACTIVITY	0	1	mf	neg
GOMF_L_GLUTAMINE_TRANSMEMBRANE_TRANSPORTER_ACTIVITY	0	1	mf	neg
GOMF_MANGANESE_ION_TRANSMEMBRANE_TRANSPORTER_ACTIVITY	0	1	mf	neg
GOMF_METALLOEXOPEPTIDASE_ACTIVITY	1	0	mf	neg
GOMF_MHC_CLASS_II_PROTEIN_COMPLEX_BINDING	1	0	mf	neg
GOMF_MICROTUBULE_MOTOR_ACTIVITY	0	1	mf	neg
GOMF_MISFOLDED_PROTEIN_BINDING	1	0	mf	neg
GOMF_MYOSIN_LIGHT_CHAIN_BINDING	0	1	mf	neg
GOMF_NADH_DEHYDROGENASE_ACTIVITY	1	1	mf	neg
GOMF_NUCLEAR_RECEPTOR_BINDING	1	0	mf	neg
GOMF_NUCLEOSIDE_DIPHOSPHATE_KINASE_ACTIVITY	0	1	mf	neg
GOMF_OUTWARD_RECTIFIER_POTASSIUM_CHANNEL_ACTIVITY	1	0	mf	neg
GOMF_OXIDOREDUCTASE_ACTIVITY_ACTING_ON_THE_ALDEHYDE_OR_OXO_GROUP_OF_DONORS	1	0	mf	neg
GOMF_OXIDOREDUCTASE_ACTIVITY_ACTING_ON_THE_ALDEHYDE_OR_OXO_GROUP_OF_DONORS_NAD_OR_NADP_AS_ACCEPTOR	1	0	mf	neg
GOMF_OXIDOREDUCTION_DRIVEN_ACTIVE_TRANSMEMBRANE_TRANSPORTER_ACTIVITY	1	1	mf	neg
GOMF_PATTERN_RECOGNITION_RECEPTOR_ACTIVITY	0	1	mf	neg
GOMF_PLATELET_DERIVED_GROWTH_FACTOR_BINDING	1	1	mf	neg
GOMF_POLYUBIQUITIN_MODIFICATION_DEPENDENT_PROTEIN_BINDING	1	0	mf	neg
GOMF_POTASSIUM_ION_ANTIPORTER_ACTIVITY	1	0	mf	neg
GOMF_POTASSIUM_ION_TRANSMEMBRANE_TRANSPORTER_ACTIVITY	1	0	mf	neg
GOMF_PROTEASE_BINDING	1	0	mf	neg
GOMF_PROTEIN_BINDING_INVOLVED_IN_HETEROTYPIC_CELL_CELL_ADHESION	0	1	mf	neg
GOMF_PROTEIN_FOLDING_CHAPERONE	1	0	mf	neg
GOMF_PROTEIN_PHOSPHATASE_1_BINDING	1	0	mf	neg
GOMF_PROTEIN_SERINE_THREONINE_PHOSPHATASE_INHIBITOR_ACTIVITY	0	1	mf	neg
GOMF_RNA_DIRECTED_DNA_POLYMERASE_ACTIVITY	0	1	mf	neg
GOMF_RNA_METHYLTRANSFERASE_ACTIVITY	0	1	mf	neg
GOMF_SINGLE_STRANDED_DNA_EXODEOXYRIBONUCLEASE_ACTIVITY	0	1	mf	neg
GOMF_SODIUM_CHANNEL_REGULATOR_ACTIVITY	0	1	mf	neg
GOMF_SPHINGOSINE_1_PHOSPHATE_RECEPTOR_ACTIVITY	0	1	mf	neg
GOMF_STEROID_HORMONE_BINDING	1	0	mf	neg
GOMF_STEROID_HORMONE_RECEPTOR_ACTIVITY	1	0	mf	neg
GOMF_STRUCTURAL_CONSTITUENT_OF_POSTSYNAPSE	1	0	mf	neg
GOMF_SUGAR_TRANSMEMBRANE_TRANSPORTER_ACTIVITY	1	0	mf	neg
GOMF_TELOMERASE_ACTIVITY	0	1	mf	neg
GOMF_TESTOSTERONE_DEHYDROGENASE_NADPLUS_ACTIVITY	1	0	mf	neg
GOMF_TRANSCRIPTION_COREPRESSOR_BINDING	1	0	mf	neg
GOMF_TRANSCRIPTION_REGULATOR_INHIBITOR_ACTIVITY	1	0	mf	neg
GOMF_TRANSFERASE_ACTIVITY_TRANSFERRING_NITROGENOUS_GROUPS	1	1	mf	neg
GOMF_TRANSMEMBRANE_TRANSPORTER_BINDING	1	0	mf	neg
GOMF_TRNA_METHYLTRANSFERASE_ACTIVITY	0	1	mf	neg
GOMF_UNFOLDED_PROTEIN_BINDING	1	0	mf	neg
GOMF_VITAMIN_B6_BINDING	0	1	mf	neg
GOMF_VOLTAGE_GATED_SODIUM_CHANNEL_ACTIVITY	0	1	mf	neg
GOMF_WNT_ACTIVATED_RECEPTOR_ACTIVITY	0	1	mf	neg
GOCC_9PLUS0_NON_MOTILE_CILIUM	0	1	cc	pos
GOCC_ACETYLCHOLINE_GATED_CHANNEL_COMPLEX	1	0	cc	pos
GOCC_ACTOMYOSIN	1	0	cc	pos
GOCC_AGGRESOME	0	1	cc	pos
GOCC_AMPA_GLUTAMATE_RECEPTOR_COMPLEX	0	1	cc	pos
GOCC_ARYL_HYDROCARBON_RECEPTOR_COMPLEX	1	0	cc	pos
GOCC_AUTOLYSOSOME	1	0	cc	pos
GOCC_AXONEMAL_DYNEIN_COMPLEX	1	0	cc	pos
GOCC_AZUROPHIL_GRANULE	1	0	cc	pos
GOCC_AZUROPHIL_GRANULE_MEMBRANE	1	0	cc	pos
GOCC_BASAL_PART_OF_CELL	0	1	cc	pos
GOCC_BASOLATERAL_PLASMA_MEMBRANE	0	1	cc	pos
GOCC_CATALYTIC_STEP_2_SPLICEOSOME	1	0	cc	pos
GOCC_CELL_CORTEX	1	0	cc	pos
GOCC_CELL_CORTEX_REGION	1	1	cc	pos
GOCC_CELL_POLE	0	1	cc	pos
GOCC_CENTRIOLAR_SATELLITE	0	1	cc	pos
GOCC_CHLORIDE_CHANNEL_COMPLEX	0	1	cc	pos
GOCC_CHROMAFFIN_GRANULE	1	1	cc	pos
GOCC_CHROMAFFIN_GRANULE_MEMBRANE	1	1	cc	pos
GOCC_CILIUM	0	1	cc	pos
GOCC_CLATHRIN_SCULPTED_GAMMA_AMINOBUTYRIC_ACID_TRANSPORT_VESICLE	1	0	cc	pos
GOCC_CONTRACTILE_RING	0	1	cc	pos
GOCC_CUTICULAR_PLATE	0	1	cc	pos
GOCC_CYTOSOLIC_LARGE_RIBOSOMAL_SUBUNIT	1	0	cc	pos
GOCC_CYTOSOLIC_RIBOSOME	1	0	cc	pos
GOCC_CYTOSOLIC_SMALL_RIBOSOMAL_SUBUNIT	1	0	cc	pos
GOCC_DENSE_CORE_GRANULE	1	0	cc	pos
GOCC_DISTAL_AXON	0	1	cc	pos
GOCC_DYNEIN_COMPLEX	1	0	cc	pos
GOCC_EXTRINSIC_COMPONENT_OF_CYTOPLASMIC_SIDE_OF_PLASMA_MEMBRANE	1	0	cc	pos
GOCC_EXTRINSIC_COMPONENT_OF_MEMBRANE	1	0	cc	pos
GOCC_FICOLIN_1_RICH_GRANULE_MEMBRANE	1	0	cc	pos
GOCC_GABA_RECEPTOR_COMPLEX	0	1	cc	pos
GOCC_GLYCINERGIC_SYNAPSE	0	1	cc	pos
GOCC_GTPASE_COMPLEX	1	0	cc	pos
GOCC_G_PROTEIN_COUPLED_RECEPTOR_COMPLEX	1	0	cc	pos
GOCC_HAPTOGLOBIN_HEMOGLOBIN_COMPLEX	0	1	cc	pos
GOCC_HEMOGLOBIN_COMPLEX	0	1	cc	pos
GOCC_HIPPOCAMPAL_MOSSY_FIBER_TO_CA3_SYNAPSE	1	0	cc	pos
GOCC_INCLUSION_BODY	0	1	cc	pos
GOCC_INHIBITORY_SYNAPSE	1	0	cc	pos
GOCC_INSULIN_LIKE_GROWTH_FACTOR_BINDING_PROTEIN_COMPLEX	1	0	cc	pos
GOCC_INTEGRAL_COMPONENT_OF_SYNAPTIC_VESICLE_MEMBRANE	1	0	cc	pos
GOCC_INTRINSIC_COMPONENT_OF_MITOCHONDRIAL_OUTER_MEMBRANE	1	0	cc	pos
GOCC_LAMELLAR_BODY	1	0	cc	pos
GOCC_LARGE_RIBOSOMAL_SUBUNIT	1	0	cc	pos
GOCC_LATERAL_ELEMENT	0	1	cc	pos
GOCC_LIPID_DROPLET	1	0	cc	pos
GOCC_MICROBODY	0	1	cc	pos
GOCC_MICROBODY_LUMEN	1	1	cc	pos
GOCC_MICROVILLUS_MEMBRANE	0	1	cc	pos
GOCC_MYOSIN_FILAMENT	1	0	cc	pos
GOCC_NEUROFIBRILLARY_TANGLE	0	1	cc	pos
GOCC_NEUROMUSCULAR_JUNCTION	0	1	cc	pos
GOCC_NEURONAL_DENSE_CORE_VESICLE	1	0	cc	pos
GOCC_NEURON_PROJECTION_TERMINUS	0	1	cc	pos
GOCC_NEUROTRANSMITTER_RECEPTOR_COMPLEX	0	1	cc	pos
GOCC_NON_MOTILE_CILIUM	0	1	cc	pos
GOCC_NUCLEAR_ENVELOPE_LUMEN	0	1	cc	pos
GOCC_NUCLEAR_REPLICATION_FORK	1	0	cc	pos
GOCC_NUCLEOLUS	1	0	cc	pos
GOCC_PHAGOPHORE_ASSEMBLY_SITE	1	0	cc	pos
GOCC_PHOSPHATIDYLINOSITOL_3_KINASE_COMPLEX	1	0	cc	pos
GOCC_PHOTORECEPTOR_INNER_SEGMENT	0	1	cc	pos
GOCC_PHOTORECEPTOR_OUTER_SEGMENT	0	1	cc	pos
GOCC_PHOTORECEPTOR_RIBBON_SYNAPSE	0	1	cc	pos
GOCC_POLYSOMAL_RIBOSOME	1	0	cc	pos
GOCC_POLYSOME	1	0	cc	pos
GOCC_POSTSYNAPTIC_DENSITY_INTRACELLULAR_COMPONENT	0	1	cc	pos
GOCC_PRC1_COMPLEX	0	1	cc	pos
GOCC_PRESYNAPSE	0	1	cc	pos
GOCC_PRESYNAPTIC_ACTIVE_ZONE_CYTOPLASMIC_COMPONENT	0	1	cc	pos
GOCC_PRESYNAPTIC_ENDOCYTIC_ZONE	0	1	cc	pos
GOCC_PRESYNAPTIC_MEMBRANE	0	1	cc	pos
GOCC_RIBONUCLEOPROTEIN_COMPLEX	1	0	cc	pos
GOCC_RIBOSOMAL_SUBUNIT	1	0	cc	pos
GOCC_RIBOSOME	1	0	cc	pos
GOCC_RNAI_EFFECTOR_COMPLEX	0	1	cc	pos
GOCC_RNA_POLYMERASE_I_COMPLEX	0	1	cc	pos
GOCC_SCHMIDT_LANTERMAN_INCISURE	0	1	cc	pos
GOCC_SECONDARY_LYSOSOME	1	0	cc	pos
GOCC_SERINE_PROTEASE_INHIBITOR_COMPLEX	0	1	cc	pos
GOCC_SMALL_RIBOSOMAL_SUBUNIT	1	0	cc	pos
GOCC_SNARE_COMPLEX	0	1	cc	pos
GOCC_SORTING_ENDOSOME	1	0	cc	pos
GOCC_SPLICEOSOMAL_COMPLEX	1	0	cc	pos
GOCC_SYNAPTIC_CLEFT	1	0	cc	pos
GOCC_SYNAPTIC_MEMBRANE	0	1	cc	pos
GOCC_SYNAPTONEMAL_STRUCTURE	0	1	cc	pos
GOCC_TERMINAL_BOUTON	0	1	cc	pos
GOCC_TERTIARY_GRANULE_LUMEN	0	1	cc	pos
GOCC_TRANSCRIPTION_FACTOR_TFIID_COMPLEX	0	1	cc	pos
GOCC_U2_TYPE_SPLICEOSOMAL_COMPLEX	1	0	cc	pos
GOCC_VESICLE_LUMEN	1	0	cc	pos
GOCC_ZONA_PELLUCIDA_RECEPTOR_COMPLEX	0	1	cc	pos
GOCC_9PLUS0_NON_MOTILE_CILIUM	1	0	cc	neg
GOCC_ACROSOMAL_VESICLE	1	0	cc	neg
GOCC_ACTIVIN_RECEPTOR_COMPLEX	1	0	cc	neg
GOCC_AGGRESOME	1	0	cc	neg
GOCC_ALPHA_DNA_POLYMERASE_PRIMASE_COMPLEX	0	1	cc	neg
GOCC_AXONAL_GROWTH_CONE	0	1	cc	neg
GOCC_A_BAND	1	0	cc	neg
GOCC_BASEMENT_MEMBRANE_COLLAGEN_TRIMER	0	1	cc	neg
GOCC_BLOOD_MICROPARTICLE	1	0	cc	neg
GOCC_BRUSH_BORDER_MEMBRANE	1	0	cc	neg
GOCC_CATENIN_COMPLEX	1	0	cc	neg
GOCC_CENTRIOLE	1	0	cc	neg
GOCC_CHOLINERGIC_SYNAPSE	1	0	cc	neg
GOCC_CHROMOCENTER	0	1	cc	neg
GOCC_CHROMOSOME_PASSENGER_COMPLEX	0	1	cc	neg
GOCC_CILIARY_BASE	1	0	cc	neg
GOCC_CILIARY_TRANSITION_ZONE	1	0	cc	neg
GOCC_CLATHRIN_COATED_ENDOCYTIC_VESICLE_MEMBRANE	0	1	cc	neg
GOCC_CLATHRIN_COATED_PIT	1	0	cc	neg
GOCC_COLLAGEN_CONTAINING_EXTRACELLULAR_MATRIX	0	1	cc	neg
GOCC_COLLAGEN_TRIMER	1	1	cc	neg
GOCC_COMPLEX_OF_COLLAGEN_TRIMERS	1	1	cc	neg
GOCC_CORNIFIED_ENVELOPE	0	1	cc	neg
GOCC_CYTOCHROME_COMPLEX	1	0	cc	neg
GOCC_DEATH_INDUCING_SIGNALING_COMPLEX	0	1	cc	neg
GOCC_DENDRITE_MEMBRANE	1	0	cc	neg
GOCC_DENDRITIC_SPINE_MEMBRANE	1	0	cc	neg
GOCC_DIHYDROLIPOYL_DEHYDROGENASE_COMPLEX	0	1	cc	neg
GOCC_DOPAMINERGIC_SYNAPSE	0	1	cc	neg
GOCC_EARLY_PHAGOSOME	0	1	cc	neg
GOCC_ENDOLYSOSOME	0	1	cc	neg
GOCC_ENDOLYSOSOME_MEMBRANE	0	1	cc	neg
GOCC_ENDOPEPTIDASE_COMPLEX	1	0	cc	neg
GOCC_ENDOPLASMIC_RETICULUM_CHAPERONE_COMPLEX	0	1	cc	neg
GOCC_EXTERNAL_ENCAPSULATING_STRUCTURE	0	1	cc	neg
GOCC_FIBRILLAR_COLLAGEN_TRIMER	1	1	cc	neg
GOCC_GLYCOSYLPHOSPHATIDYLINOSITOL_N_ACETYLGLUCOSAMINYLTRANSFERASE_GPI_GNT_COMPLEX	0	1	cc	neg
GOCC_INCLUSION_BODY	1	0	cc	neg
GOCC_INFLAMMASOME_COMPLEX	0	1	cc	neg
GOCC_INNER_MITOCHONDRIAL_MEMBRANE_PROTEIN_COMPLEX	1	1	cc	neg
GOCC_INSULIN_RESPONSIVE_COMPARTMENT	1	0	cc	neg
GOCC_INTERSTITIAL_MATRIX	0	1	cc	neg
GOCC_JUNCTIONAL_SARCOPLASMIC_RETICULUM_MEMBRANE	0	1	cc	neg
GOCC_KINESIN_COMPLEX	0	1	cc	neg
GOCC_LAMELLIPODIUM_MEMBRANE	0	1	cc	neg
GOCC_LUMENAL_SIDE_OF_MEMBRANE	1	0	cc	neg
GOCC_MAGNESIUM_DEPENDENT_PROTEIN_SERINE_THREONINE_PHOSPHATASE_COMPLEX	0	1	cc	neg
GOCC_MESSENGER_RIBONUCLEOPROTEIN_COMPLEX	0	1	cc	neg
GOCC_MHC_CLASS_I_PEPTIDE_LOADING_COMPLEX	1	0	cc	neg
GOCC_MICROFIBRIL	0	1	cc	neg
GOCC_MICROTUBULE_ASSOCIATED_COMPLEX	0	1	cc	neg
GOCC_MITOCHONDRIAL_LARGE_RIBOSOMAL_SUBUNIT	1	0	cc	neg
GOCC_MITOCHONDRIAL_MATRIX	1	0	cc	neg
GOCC_MITOCHONDRIAL_PROTEIN_CONTAINING_COMPLEX	1	0	cc	neg
GOCC_MITOCHONDRIAL_PYRUVATE_DEHYDROGENASE_COMPLEX	1	0	cc	neg
GOCC_MITOCHONDRIAL_TRICARBOXYLIC_ACID_CYCLE_ENZYME_COMPLEX	1	0	cc	neg
GOCC_MULTIVESICULAR_BODY	1	0	cc	neg
GOCC_MULTIVESICULAR_BODY_MEMBRANE	1	0	cc	neg
GOCC_MYOFILAMENT	0	1	cc	neg
GOCC_NADH_DEHYDROGENASE_COMPLEX	1	1	cc	neg
GOCC_NETWORK_FORMING_COLLAGEN_TRIMER	0	1	cc	neg
GOCC_NODE_OF_RANVIER	0	1	cc	neg
GOCC_NUCLEAR_PORE_NUCLEAR_BASKET	0	1	cc	neg
GOCC_NUCLEAR_UBIQUITIN_LIGASE_COMPLEX	1	0	cc	neg
GOCC_ORGANELLAR_RIBOSOME	1	0	cc	neg
GOCC_OXIDOREDUCTASE_COMPLEX	1	1	cc	neg
GOCC_PARANODAL_JUNCTION	1	0	cc	neg
GOCC_PHOTORECEPTOR_OUTER_SEGMENT	1	0	cc	neg
GOCC_POTASSIUM_CHANNEL_COMPLEX	1	1	cc	neg
GOCC_PRONUCLEUS	0	1	cc	neg
GOCC_PROTEASOME_COMPLEX	1	0	cc	neg
GOCC_PROTEASOME_CORE_COMPLEX	1	0	cc	neg
GOCC_PROTEASOME_CORE_COMPLEX_ALPHA_SUBUNIT_COMPLEX	1	0	cc	neg
GOCC_PROTEASOME_REGULATORY_PARTICLE_BASE_SUBCOMPLEX	1	0	cc	neg
GOCC_PROTEIN_PHOSPHATASE_4_COMPLEX	0	1	cc	neg
GOCC_RECYCLING_ENDOSOME_MEMBRANE	1	0	cc	neg
GOCC_RESPIRASOME	1	1	cc	neg
GOCC_RESPIRATORY_CHAIN_COMPLEX_IV	1	0	cc	neg
GOCC_ROUGH_ENDOPLASMIC_RETICULUM_MEMBRANE	0	1	cc	neg
GOCC_SARCOPLASMIC_RETICULUM_LUMEN	0	1	cc	neg
GOCC_SEMAPHORIN_RECEPTOR_COMPLEX	0	1	cc	neg
GOCC_SODIUM_CHANNEL_COMPLEX	0	1	cc	neg
GOCC_SPINDLE_POLE_CENTROSOME	0	1	cc	neg
GOCC_STRIATED_MUSCLE_THIN_FILAMENT	0	1	cc	neg
GOCC_TETRASPANIN_ENRICHED_MICRODOMAIN	0	1	cc	neg
GOCC_TRICARBOXYLIC_ACID_CYCLE_ENZYME_COMPLEX	1	1	cc	neg
GOCC_T_CELL_RECEPTOR_COMPLEX	1	0	cc	neg
GOCC_U4_SNRNP	0	1	cc	neg
GOCC_VOLTAGE_GATED_SODIUM_CHANNEL_COMPLEX	0	1	cc	neg
GOCC_ZYMOGEN_GRANULE	1	0	cc	neg
GOCC_ZYMOGEN_GRANULE_MEMBRANE	1	0	cc	neg
KEGG_ALPHA_LINOLENIC_ACID_METABOLISM	0	1	kegg	pos
KEGG_ANTIGEN_PROCESSING_AND_PRESENTATION	0	1	kegg	pos
KEGG_ARACHIDONIC_ACID_METABOLISM	1	1	kegg	pos
KEGG_BASAL_TRANSCRIPTION_FACTORS	0	1	kegg	pos
KEGG_BETA_ALANINE_METABOLISM	1	0	kegg	pos
KEGG_BIOSYNTHESIS_OF_UNSATURATED_FATTY_ACIDS	1	1	kegg	pos
KEGG_BUTANOATE_METABOLISM	1	0	kegg	pos
KEGG_COMPLEMENT_AND_COAGULATION_CASCADES	1	1	kegg	pos
KEGG_DRUG_METABOLISM_CYTOCHROME_P450	1	1	kegg	pos
KEGG_DRUG_METABOLISM_OTHER_ENZYMES	0	1	kegg	pos
KEGG_FRUCTOSE_AND_MANNOSE_METABOLISM	0	1	kegg	pos
KEGG_GLUTATHIONE_METABOLISM	1	1	kegg	pos
KEGG_GLYCOSPHINGOLIPID_BIOSYNTHESIS_GANGLIO_SERIES	0	1	kegg	pos
KEGG_GLYOXYLATE_AND_DICARBOXYLATE_METABOLISM	0	1	kegg	pos
KEGG_INOSITOL_PHOSPHATE_METABOLISM	1	0	kegg	pos
KEGG_LIMONENE_AND_PINENE_DEGRADATION	1	0	kegg	pos
KEGG_LINOLEIC_ACID_METABOLISM	1	1	kegg	pos
KEGG_METABOLISM_OF_XENOBIOTICS_BY_CYTOCHROME_P450	1	1	kegg	pos
KEGG_NEUROACTIVE_LIGAND_RECEPTOR_INTERACTION	0	1	kegg	pos
KEGG_NUCLEOTIDE_EXCISION_REPAIR	1	0	kegg	pos
KEGG_PENTOSE_PHOSPHATE_PATHWAY	1	0	kegg	pos
KEGG_PHOSPHATIDYLINOSITOL_SIGNALING_SYSTEM	1	0	kegg	pos
KEGG_PPAR_SIGNALING_PATHWAY	1	1	kegg	pos
KEGG_PROGESTERONE_MEDIATED_OOCYTE_MATURATION	1	0	kegg	pos
KEGG_RENIN_ANGIOTENSIN_SYSTEM	0	1	kegg	pos
KEGG_RETINOL_METABOLISM	0	1	kegg	pos
KEGG_RIBOSOME	1	0	kegg	pos
KEGG_SNARE_INTERACTIONS_IN_VESICULAR_TRANSPORT	0	1	kegg	pos
KEGG_STEROID_HORMONE_BIOSYNTHESIS	0	1	kegg	pos
KEGG_TASTE_TRANSDUCTION	1	0	kegg	pos
KEGG_TAURINE_AND_HYPOTAURINE_METABOLISM	1	0	kegg	pos
KEGG_TERPENOID_BACKBONE_BIOSYNTHESIS	1	0	kegg	pos
KEGG_ALANINE_ASPARTATE_AND_GLUTAMATE_METABOLISM	0	1	kegg	neg
KEGG_AMINO_SUGAR_AND_NUCLEOTIDE_SUGAR_METABOLISM	1	0	kegg	neg
KEGG_ANTIGEN_PROCESSING_AND_PRESENTATION	1	0	kegg	neg
KEGG_ARGININE_AND_PROLINE_METABOLISM	1	1	kegg	neg
KEGG_B_CELL_RECEPTOR_SIGNALING_PATHWAY	1	1	kegg	neg
KEGG_CALCIUM_SIGNALING_PATHWAY	0	1	kegg	neg
KEGG_CIRCADIAN_RHYTHM_MAMMAL	1	0	kegg	neg
KEGG_CITRATE_CYCLE_TCA_CYCLE	0	1	kegg	neg
KEGG_ECM_RECEPTOR_INTERACTION	1	1	kegg	neg
KEGG_ENDOCYTOSIS	1	0	kegg	neg
KEGG_FOCAL_ADHESION	0	1	kegg	neg
KEGG_FOLATE_BIOSYNTHESIS	1	0	kegg	neg
KEGG_GLYCINE_SERINE_AND_THREONINE_METABOLISM	0	1	kegg	neg
KEGG_HEDGEHOG_SIGNALING_PATHWAY	1	0	kegg	neg
KEGG_HEMATOPOIETIC_CELL_LINEAGE	1	0	kegg	neg
KEGG_MAPK_SIGNALING_PATHWAY	1	0	kegg	neg
KEGG_NATURAL_KILLER_CELL_MEDIATED_CYTOTOXICITY	1	0	kegg	neg
KEGG_NOD_LIKE_RECEPTOR_SIGNALING_PATHWAY	0	1	kegg	neg
KEGG_OOCYTE_MEIOSIS	0	1	kegg	neg
KEGG_OTHER_GLYCAN_DEGRADATION	0	1	kegg	neg
KEGG_OXIDATIVE_PHOSPHORYLATION	1	1	kegg	neg
KEGG_PARKINSONS_DISEASE	1	0	kegg	neg
KEGG_PATHWAYS_IN_CANCER	0	1	kegg	neg
KEGG_PRION_DISEASES	1	0	kegg	neg
KEGG_PROGESTERONE_MEDIATED_OOCYTE_MATURATION	0	1	kegg	neg
KEGG_PROTEASOME	1	0	kegg	neg
KEGG_PROTEIN_EXPORT	0	1	kegg	neg
KEGG_PROXIMAL_TUBULE_BICARBONATE_RECLAMATION	1	0	kegg	neg
KEGG_PYRUVATE_METABOLISM	1	0	kegg	neg
KEGG_SELENOAMINO_ACID_METABOLISM	1	0	kegg	neg
KEGG_SMALL_CELL_LUNG_CANCER	0	1	kegg	neg
KEGG_STEROID_BIOSYNTHESIS	0	1	kegg	neg
KEGG_TOLL_LIKE_RECEPTOR_SIGNALING_PATHWAY	1	1	kegg	neg
KEGG_VASCULAR_SMOOTH_MUSCLE_CONTRACTION	0	1	kegg	neg
KEGG_VIBRIO_CHOLERAE_INFECTION	0	1	kegg	neg

## Sheet: Overlapped
Terms_name	GSE4745	GSE6880	Term_class	PreRank_type
GOBP_CELLULAR_RESPONSE_TO_XENOBIOTIC_STIMULUS	1	1	bp	pos
GOBP_FATTY_ACID_BIOSYNTHETIC_PROCESS	1	1	bp	pos
GOBP_LONG_CHAIN_FATTY_ACID_BIOSYNTHETIC_PROCESS	1	1	bp	pos
GOBP_LONG_CHAIN_FATTY_ACID_METABOLIC_PROCESS	1	1	bp	pos
GOBP_TOXIN_METABOLIC_PROCESS	1	1	bp	pos
GOBP_XENOBIOTIC_METABOLIC_PROCESS	1	1	bp	pos
GOBP_ATP_SYNTHESIS_COUPLED_ELECTRON_TRANSPORT	1	1	bp	neg
GOBP_COLLAGEN_FIBRIL_ORGANIZATION	1	1	bp	neg
GOMF_3_HYDROXYACYL_COA_DEHYDROGENASE_ACTIVITY	1	1	mf	pos
GOMF_ACTININ_BINDING	1	1	mf	pos
GOMF_AROMATASE_ACTIVITY	1	1	mf	pos
GOMF_CARBOXYLIC_ESTER_HYDROLASE_ACTIVITY	1	1	mf	pos
GOMF_COA_HYDROLASE_ACTIVITY	1	1	mf	pos
GOMF_HSP90_PROTEIN_BINDING	1	1	mf	pos
GOMF_IRON_ION_BINDING	1	1	mf	pos
GOMF_NADP_BINDING	1	1	mf	pos
GOMF_NEUROPEPTIDE_HORMONE_ACTIVITY	1	1	mf	pos
GOMF_OPIOID_RECEPTOR_BINDING	1	1	mf	pos
GOMF_OXIDOREDUCTASE_ACTIVITY_ACTING_ON_PAIRED_DONORS_WITH_INCORPORATION_OR_REDUCTION_OF_MOLECULAR_OXYGEN_REDUCED_FLAVIN_OR_FLAVOPROTEIN_AS_ONE_DONOR_AND_INCORPORATION_OF_ONE_ATOM_OF_OXYGEN	1	1	mf	pos
GOMF_PALMITOYL_COA_HYDROLASE_ACTIVITY	1	1	mf	pos
GOMF_THIOLESTER_HYDROLASE_ACTIVITY	1	1	mf	pos
GOMF_CCR5_CHEMOKINE_RECEPTOR_BINDING	1	1	mf	neg
GOMF_EXTRACELLULAR_MATRIX_STRUCTURAL_CONSTITUENT	1	1	mf	neg
GOMF_EXTRACELLULAR_MATRIX_STRUCTURAL_CONSTITUENT_CONFERRING_TENSILE_STRENGTH	1	1	mf	neg
GOMF_NADH_DEHYDROGENASE_ACTIVITY	1	1	mf	neg
GOMF_OXIDOREDUCTION_DRIVEN_ACTIVE_TRANSMEMBRANE_TRANSPORTER_ACTIVITY	1	1	mf	neg
GOMF_PLATELET_DERIVED_GROWTH_FACTOR_BINDING	1	1	mf	neg
GOMF_TRANSFERASE_ACTIVITY_TRANSFERRING_NITROGENOUS_GROUPS	1	1	mf	neg
GOCC_CELL_CORTEX_REGION	1	1	cc	pos
GOCC_CHROMAFFIN_GRANULE	1	1	cc	pos
GOCC_CHROMAFFIN_GRANULE_MEMBRANE	1	1	cc	pos
GOCC_MICROBODY_LUMEN	1	1	cc	pos
GOCC_COLLAGEN_TRIMER	1	1	cc	neg
GOCC_COMPLEX_OF_COLLAGEN_TRIMERS	1	1	cc	neg
GOCC_FIBRILLAR_COLLAGEN_TRIMER	1	1	cc	neg
GOCC_INNER_MITOCHONDRIAL_MEMBRANE_PROTEIN_COMPLEX	1	1	cc	neg
GOCC_NADH_DEHYDROGENASE_COMPLEX	1	1	cc	neg
GOCC_OXIDOREDUCTASE_COMPLEX	1	1	cc	neg
GOCC_POTASSIUM_CHANNEL_COMPLEX	1	1	cc	neg
GOCC_RESPIRASOME	1	1	cc	neg
GOCC_TRICARBOXYLIC_ACID_CYCLE_ENZYME_COMPLEX	1	1	cc	neg
KEGG_ARACHIDONIC_ACID_METABOLISM	1	1	kegg	pos
KEGG_BIOSYNTHESIS_OF_UNSATURATED_FATTY_ACIDS	1	1	kegg	pos
KEGG_COMPLEMENT_AND_COAGULATION_CASCADES	1	1	kegg	pos
KEGG_DRUG_METABOLISM_CYTOCHROME_P450	1	1	kegg	pos
KEGG_GLUTATHIONE_METABOLISM	1	1	kegg	pos
KEGG_LINOLEIC_ACID_METABOLISM	1	1	kegg	pos
KEGG_METABOLISM_OF_XENOBIOTICS_BY_CYTOCHROME_P450	1	1	kegg	pos
KEGG_PPAR_SIGNALING_PATHWAY	1	1	kegg	pos
KEGG_ARGININE_AND_PROLINE_METABOLISM	1	1	kegg	neg
KEGG_B_CELL_RECEPTOR_SIGNALING_PATHWAY	1	1	kegg	neg
KEGG_ECM_RECEPTOR_INTERACTION	1	1	kegg	neg
KEGG_OXIDATIVE_PHOSPHORYLATION	1	1	kegg	neg
KEGG_TOLL_LIKE_RECEPTOR_SIGNALING_PATHWAY	1	1	kegg	neg
