# Supplementary material for: Identification and Analysis of Hub Genes in Diabetic Cardiomyopathy: Potential Role of Cytochrome P450 1A1 in Mitochondrial Metabolism and STZ-Induced Myocardial Dysfunction
Source: Front Cardiovasc Med. 2022 Mar 21;9:835244. doi: 10.3389/fcvm.2022.835244 (PMC8977650; doi:10.3389/fcvm.2022.835244)
Supplement: Supplementary file 4 [file Data_Sheet_2.xlsx]

## Sheet: Normalized_Matrix
	GSM107428	GSM107429	GSM107430	GSM107431	GSM107432	GSM107433	GSM107434	GSM107435
	Control	Control	Control	Control	Ventricle_Diabetic	Ventricle_Diabetic	Ventricle_Diabetic	Ventricle_Diabetic
Zufsp	8.64229	8.61037	8.14597	8.65433	8.98055	9.48411	8.80834	9.01478
Zswim8	9.67632	9.23923	9.81677	9.49451	9.95645	10.1348	9.79991	10.0385
Zswim7	9.8027	10.1678	9.68892	9.8702	10.1776	10.052	10.0247	9.84159
Zranb2	11.4536	11.3901	11.4044	11.3169	10.656	11.4803	11.1051	11.3828
Zp3	6.26576	6.3986	6.05128	6.32227	5.74653	6.16843	6.06687	6.11409
Zp2	9.14423	8.68493	9.28885	8.9994	8.70958	9.18222	9.37307	8.85445
Zp1	9.20263	9.61022	9.18434	9.3827	9.6301	9.57258	9.63717	9.24961
Znrf1	10.6872	10.5568	10.6969	10.633	10.6634	10.7111	10.6999	10.4465
Zmym4	9.39892	9.21625	9.29268	8.99816	9.12856	9.29268	9.11137	9.19474
Zmym3	8.42449	8.59447	8.17434	8.25456	8.46799	8.36573	7.94003	8.17726
Zmiz1	5.68172	5.63212	6.1646	7.34867	5.58109	6.82107	6.73302	5.59394
Zmat3	8.17726	8.44054	6.46272	8.0534	7.66328	7.80825	7.87974	7.87587
Zhx2	9.74105	9.60919	9.87461	9.79512	9.73351	9.59627	10.0993	9.72008
Zh16	11.102	10.7858	10.8316	10.9514	10.7439	11.1634	10.7152	11.065
Zg16b	6.54475	6.46535	7.40254	5.33718	5.72588	6.31973	6.46016	5.96801
Zg16	5.18372	7.3468	4.83368	7.47171	5.12566	5.47529	6.21721	5.16284
Zfx	2.77098	3.29379	2.88353	2.61163	2.92507	3.17281	2.90835	3.07415
Zfp94	8.63137	8.5335	8.67519	8.55855	8.26616	8.87938	8.71716	8.05404
Zfp775	8.80834	8.74042	8.39469	8.81531	9.06949	9.14423	8.51328	9.28093
Zfp706	9.22999	9.08482	8.83011	9.08636	8.42449	9.12742	8.37755	9.34643
Zfp697	9.40615	9.5611	9.37696	9.5147	9.56378	9.4812	9.22733	9.57157
Zfp692	8.75861	8.06709	7.95098	8.56812	8.50593	9.02837	8.79225	8.59989
Zfp64	8.40729	9.11655	8.96422	8.86646	9.08042	9.33765	8.65809	9.24538
Zfp622	8.39744	8.2518	8.24601	7.95933	8.3129	8.38204	8.33343	8.01738
Zfp580	10.7958	10.9653	11.1216	11.2129	11.114	10.8224	11.042	10.7567
Zfp523	5.99977	6.03064	6.05479	5.61734	5.91675	6.0005	5.46181	5.41322
Zfp498	4.44869	5.30875	4.44453	5.2789	3.47678	3.87921	4.65323	4.17764
Zfp496	9.71752	9.83086	9.73094	9.80359	10.4103	10.0419	9.88432	9.99473
Zfp455	7.35319	5.66992	5.99263	7.63473	7.1497	7.0447	5.4416	6.63398
Zfp426	8.18543	8.19767	6.92789	8.36793	8.05372	8.30151	8.58382	7.63896
Zfp423	7.18159	6.88462	6.7187	6.43343	6.83957	6.96007	6.1816	7.2902
Zfp386	9.76262	9.81341	9.85743	9.94221	9.30391	10.0592	9.55267	10.2528
Zfp382	4.41239	7.13744	4.75724	6.33706	6.24328	5.99363	6.38412	4.65099
Zfp37	7.392	7.43442	6.42516	4.92983	7.58094	7.82139	7.75312	7.90443
Zfp36l1	12.8129	12.3493	12.722	12.8383	12.0785	12.6571	13.1528	12.7492
Zfp36	11.3628	11.226	11.8763	12.1971	11.1425	11.1126	11.6242	11.9088
Zfp354a	7.61135	7.44039	6.51826	6.58686	8.01306	7.79432	7.01366	7.52233
Zfp326	8.7317	8.65569	8.6946	8.73058	8.79167	8.91827	8.48421	8.40421
Zfp292	5.44557	5.27296	7.58523	6.96496	5.74004	5.96801	7.37553	7.3468
Zfp280d	6.08804	5.77612	7.1631	7.08624	6.21633	6.95886	7.24625	7.41171
Zfp260	8.18769	8.59989	8.93212	8.10398	8.47402	8.34635	8.50951	8.18161
Zfp180	9.40707	9.59983	9.45464	9.73194	9.39793	9.50342	9.46372	9.27237
Zfp148	10.337	10.203	10.2332	10.2878	10.2291	10.4912	10.2378	10.4618
Zfp111	8.88097	7.99649	8.57603	8.44737	8.03195	8.37755	8.54004	7.95644
Zfand6	12.6841	12.696	12.5849	12.5258	12.3586	12.8383	12.5141	12.7075
Zeb1	9.30512	9.05556	9.24666	9.3529	9.1967	9.01752	8.67862	9.04522
Zdhhc5	10.7606	11.1378	10.7661	10.7425	10.8932	10.7541	11.2089	11.3495
Zcchc8	8.24991	8.74336	8.79644	8.58133	9.43245	8.67751	8.46684	9.08949
Zc3hc1	9.03281	8.90146	8.94998	8.88689	9.53125	9.28885	9.12799	9.11817
Zc3h4	10.6489	10.5447	10.5616	10.4256	10.9331	10.682	10.5581	10.7167
Zbtb38	8.51787	8.44942	8.78104	8.07935	8.27449	8.32216	8.28362	8.23461
Zbtb24	7.64175	7.41491	6.82771	6.64793	6.81517	8.87832	6.87771	8.2776
Zadh2	10.1661	9.94704	10.1131	10.2562	9.62089	9.40021	9.67774	9.62388
Ywhaz	11.6546	11.7602	11.9061	11.6452	11.4915	11.6452	12.1501	11.6778
Ywhaq	10.435	10.3284	10.0385	10.027	10.3556	10.3472	10.547	10.4543
Ywhah	13.9614	13.802	13.6928	13.7359	13.2534	13.2982	13.5524	13.2534
Ywhag	12.7075	12.5416	12.65	12.4757	12.3442	12.6313	12.5205	12.8383
Ywhae	11.3232	11.3288	11.3119	11.3143	10.904	11.25	11.3628	11.2015
Ywhab	12.2927	12.3896	12.5258	12.4296	12.5141	12.2418	12.6882	12.6037
Ythdf3	9.77683	9.56529	10.018	9.46095	9.40615	9.69177	9.76728	9.83086
Ythdc1	8.81531	8.74671	8.77862	8.74924	7.98077	8.75861	8.87832	8.72933
Ylpm1	9.57894	9.45038	9.74494	9.45741	9.67392	10.1466	10.0592	10.1394
Ykt6	4.94423	5.17164	5.04947	5.31468	4.27412	5.44302	5.25694	5.68172
Yipf3	9.77214	9.87823	9.15267	9.77214	9.71193	9.57418	9.73661	9.50529
Yif1a	11.496	11.4096	11.4834	11.5212	11.4029	11.1216	10.904	11.1091
Ybx3	12.85	12.4212	12.7605	12.7025	12.7314	12.8036	12.5775	12.9587
Ybx1	8.28775	8.37755	8.32216	7.8841	8.54141	8.06346	6.88894	7.91212
Xylt2	8.57892	7.61997	7.39714	8.92606	9.57052	9.06181	8.57055	8.50837
Xrn2	8.53776	8.91057	8.74839	8.64029	8.68138	8.87365	8.76258	8.48226
Xrcc5	8.83472	8.82723	8.80373	8.94418	8.48818	8.89196	8.8281	8.73566
Xpo7	9.81408	9.93595	9.94057	9.90574	9.51254	10.0432	9.8463	9.73982
Xpnpep1	11.2463	10.8486	11.0125	11.2015	11.0683	10.8743	11.469	10.7365
Xdh	11.2678	11.1634	11.3785	11.2967	11.3592	10.8909	11.2311	10.9514
Xcl1	8.35817	8.62828	8.19392	6.89327	8.59772	8.25902	7.47094	6.92291
Wt1	6.60876	6.43343	6.77084	6.63542	7.02026	6.34142	6.32941	6.83532
Wsb2	10.6951	10.678	10.7313	10.7541	10.4927	10.2985	10.4889	10.2589
Wrap73	7.37803	7.96684	7.78641	7.28619	7.2484	7.82893	7.92281	7.50984
Wrap53	7.83722	7.54705	6.5552	8.30965	8.66933	8.15212	7.12252	7.92528
Wiz	10.3418	10.0578	10.1203	10.1195	10.5243	10.5568	10.0629	10.3464
Wipf3	9.14929	9.68647	9.70135	9.34919	8.81776	9.08949	9.1518	9.15267
Wfdc6a	7.78118	7.47212	7.41171	6.43017	7.75868	7.0101	7.66498	7.75944
Wfdc18	7.81302	6.96823	7.92648	7.89312	8.14597	7.43788	7.94499	7.82022
Wfdc1	10.4643	10.6031	10.7191	10.5157	8.9863	9.15408	7.07946	9.56378
Wee1	8.91517	8.92433	9.16109	9.02484	8.33163	9.16813	8.99146	8.78269
Wdr74	9.95645	9.74688	9.96974	10.2609	10.0449	9.99913	9.98936	9.80359
Wdr62	8.19209	8.20034	8.15571	8.40421	8.60309	8.37824	7.40885	7.81849
Wdr61	9.32432	9.26711	9.18523	8.82617	9.04607	9.4481	8.81058	9.39702
Wdr37	7.92528	7.13744	7.09641	6.35487	8.17276	6.4241	7.76787	6.57564
Wdr35	8.05404	7.34119	7.53188	7.46228	7.61612	7.64247	7.34119	7.27421
Wdr31	6.86669	6.77236	6.17109	6.20131	6.31689	6.69614	6.34142	6.45233
Wdpcp	6.69134	8.24943	8.24489	8.20564	6.28113	8.38369	6.11116	8.09775
Wdfy3	10.7888	10.8167	10.6921	10.5424	10.8181	10.9003	11.0286	10.6489
Wdfy1	8.13362	8.79679	8.59255	8.25605	8.5772	8.32784	8.44054	8.75861
Wbp4	9.05097	9.54174	9.63851	9.16664	8.96598	9.49569	9.94221	8.46901
Wbp11	9.62089	9.1967	9.36828	9.40976	9.88309	9.78832	9.43245	9.38773
Wasl	8.06523	7.61135	7.0709	7.84127	6.78559	8.27378	7.84549	7.61847
Wap	6.07729	6.15468	6.48398	8.17591	6.34541	7.30345	6.15468	4.91704
Wac	7.82787	7.75944	7.80296	7.66871	7.27171	7.46339	7.37177	7.03475
Vwf	7.54097	6.89915	7.35921	6.94782	7.43117	6.73539	7.48803	7.17827
Vwa8	10.4981	11.0378	10.369	10.6651	11.5025	11.0559	11.2229	11.2243
Vtn	10.5949	10.4854	10.3115	10.3429	10.3814	9.8302	9.96667	10.2103
Vtcn1	5.47529	7.06096	6.53753	6.40004	6.45809	6.58061	7.37957	4.59564
Vsnl1	4.93153	5.85351	6.64793	7.3267	5.21979	7.59276	5.15911	6.62459
Vsir	5.34554	5.55299	6.04534	5.38995	5.27093	4.93385	8.63891	5.31874
Vps52	10.5739	10.2878	10.4084	10.3331	10.5424	10.3983	10.0283	10.2124
Vps4a	12.2205	12.2849	12.3145	12.1011	12.2386	12.0919	12.2265	11.9849
Vps45	10.8406	10.6855	10.3814	10.7354	10.3921	10.4534	10.8429	10.6126
Vps39	9.37307	8.66905	7.38699	9.06529	9.01162	8.73859	7.11483	8.86491
Vps33b	8.32604	7.39835	8.49667	8.62702	7.80406	7.86367	7.66719	8.55659
Vps33a	7.50633	7.40072	8.11295	7.48803	7.48063	7.38522	7.78792	7.63589
Vps29	12.1233	12.0572	11.8978	11.9916	11.9382	11.8296	11.8847	11.8978
Vps26a	7.74428	7.77794	7.78118	7.43117	7.01702	7.81623	5.19806	7.31212
Vom2r-ps45	3.21144	4.3602	3.91979	2.72556	4.51675	4.72812	5.11839	4.21002
Vom2r-ps24	3.65095	2.90835	3.76672	2.72556	3.77025	3.24252	2.5983	2.94179
Vom2r75	6.90394	7.10027	6.93407	6.72701	6.79588	7.73455	6.61526	7.03475
Vom2r53	7.89133	7.57683	7.86046	7.77256	7.37247	7.46172	7.69394	7.84127
Vom2r52	4.08066	3.52801	4.28492	3.84162	4.95988	4.24501	2.72556	4.81341
Vom2r50	6.33803	6.36918	5.3597	3.94779	7.47253	6.9101	6.78649	6.37093
Vom2r46	7.23274	8.01957	7.47427	5.53933	8.14871	7.18479	7.60857	4.43724
Vom2r40	3.80869	4.19249	2.67605	3.02604	3.29379	2.52937	2.86154	6.3143
Vom2r31	6.10033	6.0801	4.51106	4.94528	6.05596	3.90416	6.43278	6.24064
Vom2r27	6.7689	7.29534	5.35508	5.47846	5.33866	5.92058	5.77174	6.35125
Vom2r21	7.70526	7.92483	7.69558	5.66762	6.06907	7.37212	7.92528	6.65775
Vom2r18	3.26738	4.26027	4.82371	5.51134	3.74416	4.23394	5.9757	4.72711
Vom1r97	4.23982	4.4203	8.22351	4.36791	4.66837	5.30337	5.40162	4.90309
Vom1r93	7.22139	6.59194	6.3668	6.56337	7.01702	7.09037	7.17689	6.24064
Vom1r90	5.85168	4.68038	6.15009	6.04359	4.14769	5.49093	4.83168	5.01275
Vom1r102	2.41247	2.54274	2.37098	2.44919	2.68761	2.52937	2.516	3.30401
Vom1r101	6.65217	4.41355	6.24014	6.23932	5.84061	6.31801	3.35453	6.14301
Vom1r100	5.84061	6.72543	6.90637	7.05108	6.79729	6.625	7.33949	7.10068
Vof16	7.52737	6.43871	8.08473	7.08439	7.83581	6.75904	6.71236	7.74305
Vmp1	10.7298	10.3556	10.4965	10.3418	10.4828	10.3921	10.8038	10.4103
Vldlr	9.81054	9.85583	9.6442	9.71691	9.50771	9.19586	8.93212	8.96075
Vipr2	5.34889	6.12927	4.86138	7.09117	6.47713	5.5934	5.66093	5.07926
Vipr1	7.31283	6.03849	7.62494	7.87314	6.87985	7.35417	6.26046	6.80013
Vip	5.89086	4.30094	5.51171	4.78269	6.77272	6.86086	5.20122	5.31874
Vim	12.8748	13.1933	13.0069	13.2295	12.696	12.4296	13.4593	12.5339
Vhl	8.38491	8.02582	9.04347	7.85287	8.29762	8.74924	8.43698	8.2633
Vgll3	7.08567	5.73935	5.3597	4.73707	6.64711	6.94001	5.40497	5.83792
Vgf	9.64005	9.51122	9.25656	8.93007	8.99729	9.08636	9.56907	9.22362
Vezf1	11.3603	11.2609	11.2987	11.3354	11.5983	11.8525	11.7379	11.796
Vegp2	5.21786	5.24612	5.33569	5.08301	6.37213	5.88104	5.83926	5.68525
Vegfb	12.282	12.6129	12.2231	12.282	11.9849	11.9849	11.0612	12.3586
Vegfa	10.8196	10.7677	11.2048	10.7298	10.4178	10.8181	10.7583	10.9311
Vdr	9.43074	9.54923	9.53125	9.87823	9.02442	9.35937	9.85929	9.10183
Vcsa2	5.0197	7.64366	6.31576	6.43932	4.24722	7.31248	7.0649	4.19408
Vcp	12.1971	12.3371	12.3745	12.217	12.1604	12.2019	11.708	12.0717
Vcan	8.46901	8.15476	8.10497	7.56934	8.0983	7.76452	8.9465	8.01886
Vav2	7.15945	6.70138	7.60718	7.84963	6.85492	6.77843	6.46459	6.60688
Vav1	6.13095	7.05857	6.98296	7.3841	5.15201	7.10771	7.48063	7.61503
Vat1	10.2398	10.2826	10.4882	10.42	10.6999	10.3409	10.4298	10.5083
Vars	9.86283	10.0842	10.0825	10.3781	10.2353	10.2252	9.93084	9.8401
Vamp5	8.32364	8.3201	8.6236	8.56618	9.77954	9.15472	9.65104	9.87211
Vamp3	11.6739	11.5256	11.5705	11.7434	10.8075	10.8329	11.0062	10.8581
Vamp2	11.0537	10.9677	11.102	11.0345	11.3025	11.3918	11.0345	10.81
Vamp1	9.2284	9.18222	9.23082	9.51826	12.5775	8.13218	8.9346	9.14929
Uts2r	6.39424	7.01867	6.75169	6.57962	6.78078	6.77084	6.92056	6.47028
Utrn	9.11137	9.03314	8.85627	8.47402	8.94561	9.11031	9.11031	9.19352
Usp37	8.63411	8.57366	8.34471	7.90986	8.83845	9.08248	9.01752	8.83965
Usp19	11.1007	11.4029	11.2794	11.2229	11.2581	11.2229	11.3948	11.1567
Uso1	9.70596	9.59468	9.73194	9.62529	9.16903	9.56671	9.16018	9.67632
Usf2	9.85583	10.4412	10.2252	10.2363	10.1496	10.4231	10.1833	10.3429
Usf1	8.92433	8.25456	9.22489	9.11031	9.2881	8.77862	9.17044	9.36324
Use1	12.0455	12.0962	11.8555	11.895	12.6375	12.3586	12.3309	12.468
Urod	10.6665	10.7425	10.5282	10.6115	11.0795	10.7869	10.6249	10.9608
Urgcp	11.5948	11.3232	10.9705	11.7379	11.6267	11.999	11.1036	11.7911
Uqcrfs1	14.6286	14.6286	14.6693	14.5713	14.1375	14.1183	14.0571	14.2149
Uqcrc2	14.8889	15.1518	14.9688	14.8889	14.5887	14.5457	14.7278	14.3845
Uqcc2	12.0161	12.0686	12.0265	12.0161	11.9457	11.7922	11.2678	11.7807
Upb1	9.04522	9.04824	8.77078	8.71035	9.3529	8.87443	8.91664	9.01162
Uox	6.49463	6.67697	6.29715	6.65677	6.8638	6.46758	6.11365	6.72868
Ung	8.55855	8.59772	8.0568	7.40483	9.21886	6.99629	8.30059	8.7881
Uncx	6.31318	6.13095	7.94617	6.51826	7.43396	6.45039	6.13199	6.54047
Unc5b	10.3174	10.3076	10.4256	10.6061	10.4131	9.98621	10.7505	10.1226
Unc5a	5.02752	5.10911	4.948	5.49597	5.27093	5.24544	5.0267	5.18372
Unc50	11.1868	11.1599	11.1529	11.0977	10.9895	11.1988	11.2817	11.1333
Unc13c	7.67176	6.997	4.43136	6.84614	5.12084	6.39752	7.87767	7.30725
Unc13b	6.96741	5.51997	5.68775	7.32247	5.9964	7.56359	7.04778	5.19114
Unc13a	8.32784	8.2214	7.10295	7.22139	8.31195	6.88462	7.30924	8.31967
Unc119	12.0052	12.0222	12.0319	12.1173	11.9592	11.6945	11.1806	11.7582
Umod	8.597	6.90766	8.75861	8.79679	8.03951	8.83472	9.45157	9.26654
Ulk2	8.68138	8.50997	8.6513	8.78894	8.55613	8.72461	8.07765	8.37579
Ugt8	7.48063	6.13541	7.17689	6.16923	6.84909	6.0213	6.65873	5.26557
Ugt2b7	7.53309	7.48885	6.90144	8.07366	7.77462	7.18032	8.1285	7.20294
Ugt2b37	5.44557	6.49463	5.00371	5.04947	4.74824	6.26435	5.04947	5.05935
Ugt2b35	4.29827	3.76672	3.31111	3.40088	3.41138	3.92522	3.09789	4.07248
Ugt2b17	5.70645	6.20131	6.04295	6.50214	6.12765	5.89208	5.96801	8.43146
Ugt2b1	6.59568	7.56857	7.79432	6.82391	6.43278	7.76934	8.26512	6.99457
Ugt2b	6.48451	7.19833	6.61635	6.23146	6.41125	6.8498	6.84614	7.30047
Ugt2a1	7.55945	7.33569	7.62732	7.37177	6.0292	7.24161	7.79985	7.62146
Ugt1a9-ps	2.48025	3.36822	4.51106	4.23394	5.05577	5.44533	6.11116	5.52966
Ugt1a5	6.03304	7.55551	5.94792	7.19979	4.88884	6.97227	6.52549	7.38522
Ugdh	9.16018	9.00179	9.09642	9.16018	9.03314	9.17044	9.62529	9.07691
Ugcg	7.73455	7.31283	7.34364	8.07622	8.34306	8.35519	8.76367	7.80406
Ufsp2	10.1181	10.0021	10.203	10.1938	9.85988	10.0051	9.05698	9.89887
Ucp3	8.85701	8.49952	8.58023	8.6644	11.3067	11.1036	10.6921	11.3628
Ucp2	13.677	13.905	14.0023	13.914	13.8256	13.677	13.6862	13.9829
Ucn	6.82107	6.51088	6.74075	6.34799	6.25577	6.58976	6.49354	6.59085
Uck2	9.06817	8.30105	7.90647	8.57508	8.69227	8.13642	8.30646	8.11433
Uchl1	6.66643	6.58472	7.20772	6.64711	8.66766	8.20229	8.04362	7.33212
Ubxn6	6.22993	6.64793	6.99177	6.57219	6.43278	6.35037	6.93448	5.90688
Ubxn1	12.1991	12.2265	12.2596	12.2418	12.4617	12.2265	12.1242	12.1173
Ubtf	9.38589	9.15559	9.75631	9.02732	9.77343	9.88576	9.39367	9.54851
Ubr5	12.1309	12.1224	11.3516	11.8364	11.866	11.9382	11.999	11.7733
Ubr1	8.24991	8.52183	8.799	8.29267	8.18212	8.56993	8.06523	8.94418
Ubqln1	11.5025	11.2438	11.4029	11.2664	11.3005	11.0328	10.9691	10.9557
Ube3a	9.59711	9.59627	9.60919	9.61858	9.45515	9.56529	10.1095	9.25935
Ube2q2	8.16031	8.02121	8.23087	8.03951	7.73271	8.29409	8.07997	8.39469
Ube2m	6.11033	5.87285	6.43652	5.75472	6.25577	6.10958	5.91743	6.10033
Ube2j2	12.4145	12.4887	12.5468	12.4617	12.5592	12.5442	12.5468	12.5592
Ube2h	6.97882	9.49137	7.64103	8.35817	8.92098	8.97795	9.12048	8.18161
Ube2g2	10.4073	10.2462	9.89229	10.547	10.2052	10.5001	9.70135	10.6031
Ube2g1	9.86125	9.79197	9.67392	9.66274	9.72771	9.8401	9.44349	9.99369
Ube2e3	8.16778	8.2895	7.56261	7.20772	7.94201	8.20368	7.63534	8.37406
Ube2d4	4.21002	3.15122	3.84819	6.58342	4.03235	3.97104	3.8834	3.86433
Ube2d2	10.7439	9.88187	10.5302	10.8872	10.6452	10.5196	10.4534	10.9219
Ube2b	12.3241	12.299	12.385	12.3396	12.1173	12.5528	12.217	12.4382
Ube2a	10.7677	10.9219	10.8492	11.065	10.415	10.7048	10.6311	10.4534
Ubb	15.3457	15.3117	15.3117	15.2431	15.5816	15.5005	15.4305	15.4541
Ubac2	10.0051	10.661	10.1034	9.98621	10.6249	10.3053	10.9019	9.97661
Uba52	14.9018	14.8889	14.8151	15.0593	15.1992	15.0814	15.1097	14.9688
Uaca	10.5447	10.4882	10.6518	10.64	10.9407	11.1826	11.132	11.1757
Tyro3	8.54275	8.84507	9.03415	8.57117	9.29786	8.47527	9.05882	8.44737
Tyms	6.76343	6.88198	7.63065	7.29458	7.82662	7.28017	7.84712	7.86627
Txnrd2	11.1162	10.992	11.0917	11.2638	10.4585	10.6721	10.5335	10.6079
Txnrd1	10.9083	10.9392	11.0444	10.9691	11.5353	11.3455	11.226	11.372
Txnl4b	6.36841	5.39168	6.24786	5.10071	6.5465	5.38855	5.31468	6.22713
Txnl1	9.93595	9.85988	9.81846	9.74688	9.40707	9.96016	8.40909	9.97993
Txnip	12.65	12.9637	13.2534	12.65	14.3314	14.3314	13.8989	14.3749
Txn2	13.2144	13.0785	13.186	13.0423	13.563	13.5524	13.3807	13.7013
Twist2	8.15344	5.09522	5.82999	6.0741	4.69683	5.50154	5.0267	5.61222
Twf1	8.51995	7.46228	7.97908	8.34963	7.08112	7.63589	8.82141	8.09244
Tvp23b	8.15476	8.25605	8.40324	8.07935	8.25605	8.46963	8.66654	8.21492
Tulp1	10.0083	10.0214	9.3529	9.66874	9.97661	9.79512	9.92305	9.26769
Tufm	13.5723	13.4859	13.4945	13.3986	13.3089	13.1378	12.9173	13.0918
Tubgcp6	8.53701	8.76406	8.9376	8.6236	8.97425	8.84889	8.53937	8.85159
Tubgcp4	6.47856	7.72138	7.06282	7.43627	6.94664	7.40717	6.13923	6.80378
Tubg1	9.50771	9.45245	9.33935	9.31787	9.70472	10.066	9.75026	9.76496
Tubb5	11.2522	11.31	11.5239	11.4096	11.4803	11.5751	12.2019	11.5902
Tubb2b	6.80378	7.17827	7.16442	6.81368	6.14701	7.08682	7.30725	7.14724
Tuba4a	13.2295	13.0465	12.7981	12.9537	12.581	13.0423	12.8293	12.2562
Tuba1b	14.5887	14.5314	14.4389	14.4878	14.9309	14.7471	14.9688	14.6618
Tub	7.187	7.67267	8.06814	7.52737	7.05053	7.55551	7.61759	6.66695
Ttr	10.7242	10.7086	10.8514	10.5112	10.5187	10.5405	10.7398	10.801
Ttn	6.65873	6.30669	6.25469	6.0273	6.57962	6.29214	6.66643	5.81408
Ttll5	8.29267	8.96252	9.45867	9.265	9.05437	9.13868	9.10421	9.32322
Ttl	8.08707	8.21013	8.46411	7.03511	8.07622	6.38952	8.31666	7.62494
Ttc8	6.60601	7.70027	7.57917	7.78256	5.76171	8.09361	7.48212	8.58327
Ttc4	8.71522	8.69303	8.87885	8.82141	7.69117	8.66273	8.01812	8.58923
Ttc38	8.86851	7.64247	8.11433	8.92834	7.35506	6.83595	5.90977	6.75904
Ttc37	3.31964	4.76887	3.81668	5.02835	2.96195	4.20286	4.65323	3.90416
Ttc36	6.53609	5.66008	5.59697	5.51652	6.81905	7.21753	7.89189	5.9195
Ttc3	11.999	11.8713	11.6061	11.8265	11.3871	11.6407	11.1007	11.5948
Tsx	4.72837	5.86426	7.36272	6.95947	7.45605	4.95038	6.0709	5.02835
Tst	10.7987	10.6434	10.9186	10.7048	11.5096	10.9407	10.642	11.2581
Tspy1	4.59116	4.89863	5.2348	5.55071	5.01342	6.09098	5.76932	5.70296
Tspo	12.5416	12.4805	12.5528	12.4995	13.1012	12.8203	13.1626	12.8671
Tspan8	8.2518	9.265	8.52704	8.04965	7.25821	7.49622	7.74957	8.41
Tspan3	13.2444	13.4506	13.4506	13.3205	13.3499	13.4945	13.0918	13.5295
Tspan17	9.78942	9.84917	9.55094	10.3929	9.25656	9.96773	9.6097	9.73924
Tshr	6.45638	7.12748	6.64566	6.25915	6.4547	6.7418	6.06527	7.11944
Tshb	7.37116	7.03238	5.36476	4.1869	7.03966	5.47999	7.03042	4.99823
Tsga10	6.23242	6.40879	4.74701	4.24501	5.20537	4.84215	6.86755	5.88201
Tsc22d1	12.722	12.7981	12.9953	12.5592	12.2063	12.3309	12.8671	12.581
Tsc2	10.1688	9.79646	9.66274	10.01	9.48292	9.32893	10.1165	9.93292
Trrap	9.66874	9.42273	9.38433	9.45464	9.88668	10.0482	9.34643	10.0629
Trpv1	5.66288	6.08923	8.09972	5.93385	7.03618	6.04646	6.25802	6.57962
Trpc4	6.74075	6.38253	6.56647	7.11671	4.93559	7.44312	7.3339	7.02216
Trpc1	9.79094	9.9724	9.61146	9.96974	9.60155	9.91253	9.96773	10.1419
Trmt6	5.84288	7.41013	7.21589	5.89208	4.94633	6.10268	6.64109	5.90977
Trip10	10.8124	10.6969	11.0286	11.0612	10.9019	10.1348	10.4765	10.3969
Triobp	10.066	10.5659	9.88668	10.6201	10.4675	10.4573	9.73821	9.70822
Trim8	11.4409	11.5575	11.469	11.2922	11.3811	11.2311	11.4173	11.1581
Trim63	10.3868	10.5206	10.3174	10.3305	10.3331	10.8038	9.26954	10.7541
Trim54	13.1444	12.943	13.0918	13.0819	13.9474	13.8409	13.5211	13.771
Trim32	9.98621	9.66764	9.85929	9.45515	9.5611	9.55267	9.28694	9.77214
Trim3	9.88022	9.99068	10.0333	9.78708	9.90574	10.0562	9.51749	9.72624
Trim23	8.26616	8.58133	7.95333	8.13822	8.16987	8.05584	8.69725	8.63137
Trib3	8.09463	7.86915	8.72811	7.8543	7.59335	8.16656	6.3495	8.42848
Trhr	5.82999	6.66148	6.96741	7.15185	7.74534	6.48451	7.10379	6.3431
Trhde	7.02876	7.02332	7.12502	6.91613	7.45942	7.60057	7.16861	7.22213
Trh	7.53869	8.46411	8.26038	8.51787	7.78641	8.34425	8.7234	8.38625
Trg	5.64735	6.45178	6.48398	6.32227	5.55185	6.13541	6.08881	5.6736
Treh	7.83308	5.8059	6.81905	7.78978	5.61066	6.00739	6.14432	6.36131
Trdmt1	8.48732	8.98393	9.02918	6.7984	8.42606	8.57437	8.48124	8.51787
Trappc6b	10.433	10.1203	10.1364	9.86125	9.81408	10.4854	9.84361	9.44349
Trappc3	9.26133	9.54579	8.58989	9.03157	8.35817	9.16903	8.50071	9.08248
Trappc10	10.5999	10.7797	10.7067	10.6464	10.7385	10.678	10.9186	10.4371
Trappc1	11.0631	11.1333	11.1007	11.0917	10.9779	11.1425	11.3539	10.6651
Trap1	11.9457	12.0498	12.0588	12.0616	12.0649	11.6492	11.2794	11.9244
Traf7	6.15009	5.07758	7.14808	6.23635	6.15009	7.3468	7.19129	7.47253
Traf3ip2	9.77067	9.72008	9.31435	9.62355	9.74688	9.76262	9.99598	9.73661
Traf2	9.01816	8.98055	9.15816	9.1239	8.55855	8.67207	7.79163	9.24101
Tra2b	9.44025	8.39004	8.90793	8.82233	8.87443	9.08865	8.82364	9.31435
Tpst2	11.3437	11.3332	11.1243	11.2337	10.6681	11.0255	11.0934	11.1551
Tpsb2	11.1243	11.0255	10.9895	11.1162	10.7938	10.9291	10.9487	10.5924
Tpsab1	9.26769	8.84695	9.12311	8.88924	8.93007	9.1634	9.31037	8.92234
Tprg1l	11.0513	11.1476	11.0977	11.0559	11.5434	11.2967	11.6739	11.5983
Tpp2	9.23923	9.04204	8.96754	9.00051	8.31437	8.94853	8.91231	9.10871
Tpo	5.81225	5.54761	5.99977	6.27334	5.70033	5.63988	5.64871	6.099
Tpm4	10.1364	10.4719	10.0688	10.4113	10.2562	9.64005	10.3174	9.78832
Tpm3	8.38787	8.35817	8.04892	8.00396	8.09609	7.79366	8.42953	7.94728
Tpm2	8.1285	7.54097	8.21722	8.64705	8.9376	8.75418	9.08636	8.96252
Tpm1	12.9824	13.0117	12.8203	12.9902	12.9228	12.7159	12.7492	12.9142
Tph1	6.93935	4.86782	6.15986	4.8189	5.84288	3.43661	3.21869	5.38925
Tpd52l2	8.72811	9.61332	9.69965	9.54404	10.0247	9.37307	9.3251	8.87691
Tpd52	8.10769	8.02395	7.47253	7.73049	8.01738	8.30438	7.41347	8.28236
Tpcr12	7.95644	7.9438	8.30965	8.16838	7.47308	7.80296	7.86667	8.22239
Tpcn1	7.85727	7.73741	7.51189	7.63473	8.26512	6.35037	5.85911	7.83947
Tpbpa	7.82893	8.10642	8.08613	7.71212	7.98997	7.82662	7.77462	7.87314
Tp63	4.30451	4.31071	4.82371	4.54168	4.24722	4.27412	3.51852	4.69282
Tp53	10.1195	9.49342	9.54706	10.1476	10.0361	10.2647	10.2701	9.68714
Tor1aip2	10.0885	9.69886	9.66992	9.71245	9.39216	9.79197	9.55362	9.18676
Tor1aip1	10.6711	10.4534	10.0842	10.4965	10.6665	11.2438	10.5103	11.2229
Top2b	7.36717	5.16562	6.25859	6.13595	5.37077	6.77704	7.56464	6.97882
Top2a	7.95933	7.46503	8.31923	7.81697	7.64366	7.86263	8.09463	7.90068
Top1	10.2353	10.1034	9.66698	9.9199	10.0498	10.0236	10.7191	10.7152
Tomm6	12.363	12.369	12.217	12.3956	12.3493	12.2511	12.1575	12.3346
Tomm20	12.5528	12.5849	12.363	12.411	12.3057	12.4382	12.2671	12.6571
Tom1l2	12.2724	12.3586	12.2418	12.2118	12.8036	12.7793	12.5339	12.3309
Tnxa-ps1	10.9969	10.8909	11.1036	11.0173	10.6489	10.1404	10.6374	10.4598
Tns3	9.33469	9.29664	9.40508	9.35937	10.4056	10.5206	10.3126	10.4585
Tns2	11.3409	11.3811	11.4803	11.2794	11.6075	11.4834	11.4334	11.4601
Tns1	10.4435	10.9969	11.1109	10.9116	10.8581	10.8492	11.3378	10.8558
Tnrc6b	10.6211	11.0803	10.61	10.3593	10.8243	10.9987	10.64	10.6747
Tnr	3.45189	5.30875	3.6573	5.41626	4.05927	4.3296	3.99492	2.54274
Tnp2	4.63106	5.05935	4.44453	4.40089	3.86433	4.16072	4.64642	5.15911
Tnp1	8.88758	9.21406	8.28727	8.71206	8.99502	8.19843	8.83204	8.23936
Tnnt3	8.34202	8.36427	8.705	8.20034	7.91119	8.26038	7.91156	8.15051
Tnnt2	15.9821	15.9507	16.0035	15.9821	15.8278	15.8865	15.8278	15.8548
Tnni3	15.8548	15.8278	15.8865	15.8548	15.7482	15.7078	15.654	15.7078
Tnni2	5.25181	5.64871	5.48951	5.28825	5.51539	5.01656	5.77722	5.53815
Tnni1	8.48352	8.77399	8.5345	8.72522	9.82434	10.0018	8.83011	9.77432
Tnnc2	7.69685	7.80139	7.17318	7.27009	6.43992	7.65671	7.26251	7.65364
Tnn	6.63907	6.62789	7.45419	6.94001	5.82999	5.14818	7.22287	7.52794
Tnk2	9.95821	9.97783	9.69808	9.86283	10.2252	10.365	9.93477	9.87823
Tnfsf4	7.19401	6.3333	6.13595	5.20122	4.21359	4.66679	6.79588	4.3296
Tnfsf13	9.3028	9.22362	9.22255	9.06421	8.91585	9.21406	8.92234	9.09383
Tnfrsf8	6.44852	7.83379	6.62843	7.5205	6.35558	6.3053	7.23861	6.18342
Tnfrsf4	4.56742	4.24943	5.74166	6.18476	6.02529	4.93385	5.28625	6.33502
Tnfrsf21	8.72066	9.02566	8.86345	8.44942	8.3201	8.22239	8.57961	8.36635
Tnfrsf1b	4.99429	5.35864	5.47999	5.83208	5.13479	5.18196	6.02277	5.89333
Tnfrsf1a	10.4927	10.5896	10.1704	10.923	10.5708	10.4882	11.7733	11.1476
Tnfrsf11b	6.4458	6.57962	5.85478	5.76024	7.6816	5.92058	6.35629	6.35558
Tnf	6.43017	5.54693	6.0612	6.49555	6.56647	6.96639	5.98374	6.49555
Tnc	6.53391	7.07946	6.56986	7.01149	6.58613	6.5552	6.39424	6.5776
Tmtc3	8.68035	8.82233	8.28664	9.73094	8.35408	9.0494	7.07722	9.41137
Tmsbl1	3.66364	3.81269	5.05287	5.95138	3.71549	3.15652	5.32616	4.91704
Tmsb4x	14.7913	14.7134	14.7621	14.7621	14.1866	14.2611	14.8011	14.515
Tmpo	8.55325	8.40324	8.12167	8.06402	8.50997	8.73058	8.13218	8.47527
Tmod2	4.61681	3.86581	4.7261	5.10071	4.32867	4.59116	5.28229	4.51106
Tmod1	11.9949	11.9024	11.9721	11.796	11.7032	11.6696	10.9167	11.5751
Tmigd1	7.18479	4.94528	7.08112	6.997	6.4193	7.27796	4.72862	3.8876
Tmem79	9.52388	9.6442	9.46037	9.6157	9.74835	9.4467	9.61146	9.45515
Tmem71	9.25165	9.17464	9.63276	8.93903	10.1083	10.2805	9.31137	10.1938
Tmem69	11.4421	11.6407	10.986	11.4575	11.1285	11.5353	10.9938	11.185
Tmem59	10.9003	10.9065	11.0821	10.5924	11.1162	11.4364	11.5389	11.0917
Tmem57	10.5157	10.507	10.5315	10.6969	10.9083	11.132	10.8968	10.9727
Tmem55b	10.8639	11.2581	10.3136	10.0361	10.175	11.0884	10.7748	10.5896
Tmem53	9.43659	9.12742	9.27237	8.98983	9.37438	9.02009	8.44155	8.70015
Tmem47	10.8329	11.2243	10.6158	10.9167	11.0328	11.8015	10.6356	11.5928
Tmem27	3.5323	3.99492	4.87853	3.92941	4.59423	3.86581	4.71091	3.39469
Tmem259	10.7869	10.6921	10.7439	11.0108	10.8124	10.478	10.6754	10.8932
Tmem255b	11.4512	11.4491	11.6645	11.4881	11.635	11.2243	11.6492	11.3988
Tmem237	7.1669	5.99905	4.48935	7.3468	6.2858	4.69538	5.79198	4.28726
Tmem218	9.22569	9.89887	9.83086	9.82225	9.49293	9.21909	7.40412	9.21406
Tmem216	3.74416	3.5628	4.58983	3.7935	4.35589	3.89312	4.15247	3.51852
Tmem214	10.4889	10.5796	10.5739	10.6837	10.4481	10.0283	10.1531	10.3076
Tmem205	10.8243	11.1665	11.0012	11.4003	11.4601	11.2048	11.1599	11.3516
Tmem183a	9.11486	8.67981	8.92713	8.81271	8.60118	9.06641	8.78104	8.83204
Tmem179b	5.1952	6.77084	4.35589	5.6865	5.07758	7.1344	3.43661	5.06463
Tmem171	6.2619	6.26046	6.3462	5.58041	8.44942	8.62001	7.63589	8.63658
Tmem136	8.48226	5.35566	8.50669	8.16588	8.28822	8.55613	7.93174	8.90146
Tmem126b	10.6374	10.5254	10.4942	10.7111	10.5796	10.7327	10.4073	10.6267
Tmem120a	9.96275	9.3088	9.65434	10.2418	9.71038	9.88668	9.22999	9.42364
Tmem116	9.10054	9.24101	9.00466	9.4812	8.92834	9.2284	7.14425	9.06181
Tmem101	10.3514	10.4889	10.8523	10.7697	10.7067	10.5254	10.6294	10.5052
Tmeff1	7.96498	4.70993	4.77349	5.75472	7.73702	7.80626	5.71246	7.38834
Tmed2	11.9136	11.708	11.6132	11.516	11.5948	11.7327	11.6546	11.6373
Tmed10	11.6962	11.6831	11.8434	11.7132	11.8908	11.8223	12.1145	11.8396
Tmc6	8.3077	8.07214	8.43871	8.21628	8.64921	8.42848	7.89702	8.06061
Tmbim6	12.4557	12.411	12.3971	12.4382	12.59	12.3778	12.468	12.3536
Tlr7	6.14602	7.02216	4.21359	4.1869	4.21359	4.47154	5.0267	6.05712
Tlr4	6.02993	5.89767	6.36036	5.30081	6.52076	4.75536	6.2858	5.78727
Tln1	11.1476	11.3025	11.3871	11.4409	11.6614	11.6132	11.5843	11.5239
Tle4	8.46088	8.99996	8.33756	7.51189	8.68848	8.40231	8.52992	9.15816
Tle1	8.94418	8.86537	8.69725	8.64166	8.75557	8.67463	8.31437	8.62139
Tlcd1	8.11651	7.53066	7.40555	8.47936	7.48803	7.53487	8.41832	7.62036
Tkt	8.76127	8.914	8.81393	9.14215	9.30512	9.11542	9.55777	9.2284
Tkfc	5.55754	5.85168	5.21786	5.59021	7.47661	5.85478	5.57237	6.00123
Tjp2	9.4598	9.06012	9.14215	9.07053	9.57338	9.44025	9.62355	9.74377
Tjp1	11.9814	12.2511	11.9516	12.0717	12.3309	12.4075	12.0752	12.2386
Timp3	8.95176	9.48818	9.37905	9.76833	9.39892	9.36324	10.1354	9.75494
Timp2	13.0785	13.0069	13.2144	13.1012	12.65	12.0319	13.2295	12.3657
Timp1	9.64982	9.10582	9.8401	9.39216	9.02998	8.30059	10.3063	8.02792
Timm44	8.42953	8.69797	8.83965	8.76444	8.54945	8.51094	8.71328	8.74746
Timm17a	13.1075	12.9953	13.0239	12.9731	12.722	12.7075	12.369	12.8437
Timm10b	9.72008	9.64618	9.69344	9.63571	9.85173	9.82855	9.64518	9.78397
Timeless	3.98194	4.99182	4.64315	5.71969	6.45178	5.40014	7.01572	5.61222
Ticam1	6.29474	6.70713	6.66148	6.74984	6.12765	5.83926	5.97147	6.67291
Thy1	7.4294	7.18479	7.50984	7.66039	7.89312	6.43992	7.392	8.03385
Thrsp	4.79428	4.28959	4.48119	5.14493	5.88926	4.56594	4.07471	3.21144
Thrb	8.35022	7.93678	8.25902	8.42306	8.41528	8.49602	6.84171	8.6513
Thra	9.28093	9.16285	8.85159	9.02442	9.49451	9.35825	9.48555	9.31578
Thpo	6.57962	6.71567	7.07722	7.1922	6.67506	6.62167	6.16437	6.9509
Thop1	9.19474	9.42719	8.79644	9.1953	9.265	8.82463	8.59511	9.10054
Thoc2	3.58919	3.43661	3.52112	4.71745	5.10397	4.54168	3.90782	6.14602
Thbs4	4.27412	5.61734	5.92652	5.68047	5.03931	5.67643	6.2619	7.73721
Thbd	9.3088	10.0668	10.0668	9.82715	9.70648	9.63391	9.95515	9.57052
Th	9.05238	9.09205	9.06281	8.79167	8.75418	9.29344	8.58745	9.77829
Tgoln2	9.51826	9.46487	9.59189	9.32085	10.1531	10.5243	10.5001	10.1833
Tgm4	6.46459	6.27513	7.12252	7.42251	7.33831	6.89915	6.05479	6.9101
Tgm1	5.59697	5.8335	6.20699	5.47036	8.59576	8.82463	10.1763	9.265
Tgfbrap1	8.87365	8.71522	8.7678	8.75418	9.07564	8.57437	8.77399	8.69071
Tgfbr3	8.05109	8.18543	7.78978	7.40072	8.91958	7.67695	8.35217	8.29962
Tgfbr2	7.21753	6.96383	6.91943	6.3495	7.36162	7.21589	7.47171	7.58094
Tgfbr1	5.93077	6.2619	6.99457	6.77307	5.16764	5.37971	6.23146	5.06174
Tgfb3	10.2609	10.0385	10.2826	10.3814	9.87679	9.41656	9.85583	9.78578
Tgfb2	8.53224	8.18437	8.48352	6.77843	8.81531	9.42941	9.28489	9.39793
Tgfb1	10.157	10.1083	10.4643	10.4659	10.2579	9.97137	10.7697	10.0498
Tgfa	5.27093	3.85474	4.69943	3.6308	5.12084	5.47311	6.23963	6.15643
Tg	6.3431	6.23242	6.63907	6.88682	6.10748	6.49463	5.90085	5.47529
Tfrc	8.58565	7.24042	8.57961	9.04522	6.1365	7.28283	7.21753	7.48421
Tfpi	9.04204	9.03626	8.96252	8.93376	9.76833	9.63798	9.33529	9.61218
Tff3	9.30181	9.37344	9.39216	9.27622	9.36966	9.01423	9.51122	9.53009
Tff2	7.32601	6.91837	8.34202	7.78039	6.2193	8.45556	7.52959	7.74735
Tff1	5.56921	6.64109	6.38412	6.31576	6.35558	6.78189	6.44746	6.31973
Tfec	6.63289	5.9798	8.24738	7.60857	5.93589	6.06527	7.98248	6.56213
Tex261	9.78708	10.175	9.92997	9.92305	10.0406	10.1254	10.092	9.52263
Testin	6.37644	5.40497	5.14943	4.59269	4.17947	5.09713	4.71091	4.99823
Tesc	14.2666	14.3749	14.2837	14.3607	14.4878	14.2383	13.914	14.2241
Tep1	10.9487	10.2088	10.4495	10.5815	10.6031	10.4942	10.984	10.7895
Tef	10.2589	10.6711	10.9126	10.7797	10.5632	10.4022	10.8263	10.479
Teddm1	10.1466	10.3801	10.1466	10.4084	10.3514	10.2503	10.5796	10.1678
Tdp1	7.63024	7.79432	8.16142	8.41	8.24601	8.37579	7.07024	8.09463
Tdo2	4.20286	6.93657	3.47678	4.54168	4.31698	4.50731	4.83168	4.12502
Tcta	12.1777	12.3241	12.2779	12.3371	12.0455	12.2386	11.7302	11.8483
Tcrb	7.30873	6.89694	7.01902	7.56261	6.30392	6.88198	6.66432	7.33949
Tcp11l2	11.7164	11.7766	11.9024	11.3901	12.3346	12.5181	11.3592	12.4238
Tcp11	6.42179	6.1531	6.65541	6.36226	6.86231	6.36287	6.61087	6.79588
Tcof1	7.66925	7.63411	7.69685	7.127	7.05936	7.38204	7.35654	7.32891
Tcn2	11.2987	11.2967	11.2243	11.0603	11.6242	11.5332	11.7922	11.2771
Tchh	6.37644	6.77511	5.66008	6.69614	4.52089	5.68525	4.54803	4.97111
Tcf4	10.4522	10.4753	10.1739	10.4561	9.76262	10.4007	9.78942	10.2918
Tcf3	8.62593	8.56778	8.06402	8.09463	8.27711	8.54275	8.56283	8.37931
Tcf21	7.72027	7.33026	6.79347	7.68308	7.35417	7.26371	7.78118	7.35921
Tcf12	6.87771	6.44957	7.21149	6.16764	6.6228	7.06418	7.25821	6.13303
Tceb3	7.95482	8.09972	8.50593	8.40729	7.28471	7.79077	7.97544	8.36854
Tceb2	13.1715	13.065	13.1144	13.2681	13.4593	13.2792	13.2982	13.2681
Tceb1	11.5332	11.5239	11.5043	11.5096	10.9487	11.2129	11.415	11.5609
Tcea2	7.12839	6.86482	8.13642	7.95333	7.15701	7.28836	7.69685	6.93869
Tcap	14.1866	14.3314	14.3146	14.1754	13.0751	13.1626	12.8536	13.0423
Tc2n	6.68634	7.04252	7.92343	7.6618	7.03439	5.95376	7.12352	6.06406
Tbxas1	6.91731	7.25388	7.25388	6.8438	6.53609	7.60787	6.81541	7.54097
Tbxa2r	7.93405	7.88902	7.84342	8.26616	8.0001	7.96684	8.36142	7.65973
Tbp	9.74591	9.72274	9.44548	9.36324	9.99792	9.94057	9.85646	9.35154
Tbl1xr1	5.1952	4.1721	5.30659	6.62224	5.05117	7.46804	7.18936	4.79428
Tbk1	10.1254	10.2503	10.6061	10.0015	9.79864	10.369	10.473	10.6158
Tbce	9.82524	9.4812	9.47466	9.38589	9.8463	9.91412	9.56529	9.96422
Tbc1d2b	10.4765	10.2918	10.0578	10.2959	10.5083	10.1839	10.0214	9.69585
Tbc1d23	10.4309	10.5683	10.2664	10.5739	10.2503	10.5828	10.2609	10.4675
Tatdn2	10.5083	10.0609	10.6564	10.6999	10.7987	10.4598	10.3094	10.2655
Tat	4.16072	4.99823	3.6573	5.66992	4.1721	3.3885	3.68546	4.70713
Tars	10.4113	10.2742	10.5405	10.367	10.3593	10.601	10.5355	10.3851
Tardbp	7.1609	7.10211	7.48673	5.27296	5.4056	6.78189	6.18409	6.76807
Tap2	8.95387	8.38625	9.18863	9.00945	8.98733	8.92319	8.06709	8.7234
Tap1	9.2911	9.17915	9.70596	9.70135	8.93903	8.90364	9.24538	9.04204
Taok1	9.85088	9.88432	9.69177	10.1579	9.65952	9.93595	9.69965	9.90738
Tango2	11.3302	11.4173	10.9691	11.6831	11.7264	11.6033	10.3556	11.2817
Taldo1	11.5128	11.7164	11.3702	11.0631	11.4575	11.5843	11.8129	10.8896
Tagln3	9.57258	9.46924	9.55596	9.37525	9.4764	9.37905	9.68219	9.53538
Tagln	9.32322	8.76725	9.49451	10.6556	10.1095	9.85646	10.3851	8.99729
Taf9b	7.74534	7.74869	7.05164	7.12839	7.64499	7.27796	7.30089	8.2613
Taf6	11.541	11.3871	11.1359	11.5128	11.3988	11.4044	11.6831	11.3217
Taf1c	6.35629	6.95034	6.65677	6.9223	6.93151	6.89823	6.41834	6.50084
Taf10	12.5376	12.5944	12.369	12.6882	12.8959	12.65	12.7159	12.5258
Taf1	7.16442	6.5776	6.4758	6.77511	5.97147	6.96741	6.38805	6.91943
Tacstd2	4.70713	6.01281	5.09522	4.99625	5.64431	5.58109	5.62505	7.19705
Tacr3	7.55647	7.72027	6.65217	6.4547	7.87587	7.14155	7.03618	5.41322
Tacr2	7.95774	7.28144	7.02988	7.96784	6.7205	6.96519	7.1669	6.93489
Tacr1	5.25694	5.86166	5.35508	4.87578	6.18873	5.6662	5.69473	5.49414
Tac3	5.35231	5.67923	4.23014	5.49254	6.27612	5.42353	4.79163	5.40783
Tac1	7.15843	7.43903	6.12981	5.36341	7.14105	6.28177	7.43117	6.34142
Syt9	6.99425	6.90766	7.69523	7.2128	7.20033	6.7121	7.42251	5.02196
Syt8	8.10642	9.45515	8.33466	7.48482	8.21722	8.0001	7.36717	8.52704
Syt7	7.91925	9.03415	8.42023	9.08139	8.79535	8.93007	8.51995	8.17174
Syt6	8.20856	7.25709	6.99629	7.02332	7.75312	4.98875	8.53701	8.12474
Syt5	9.28263	8.73277	8.26512	9.07749	7.84297	7.77904	9.20647	7.57415
Syt4	5.458	5.85911	5.58669	5.07529	5.96801	6.1239	5.89333	6.6318
Syt3	9.54706	10.0905	9.34643	9.51944	9.53009	9.43659	10.0962	9.44945
Syt2	4.98063	6.46758	4.82371	4.92463	3.36822	6.82912	6.9101	7.13648
Syt17	9.00466	8.9449	8.42953	8.32364	7.33949	8.46963	9.11599	8.50669
Syt12	3.00511	3.7935	4.33052	6.60925	5.28327	4.11144	3.51852	3.25495
Syt11	6.64211	8.78942	6.91219	6.27165	6.28869	6.45276	8.29844	7.18737
Syt10	7.18774	7.85209	8.02074	7.21021	7.85209	6.22993	7.90986	8.03693
Syt1	4.52089	6.41344	3.35453	4.17764	6.77272	6.25469	4.0285	4.75329
Sys1	11.7032	11.9244	11.6373	11.6061	11.999	11.8586	11.3828	11.4173
Syp	7.97168	7.50633	7.88745	5.74839	8.67922	7.6954	8.21492	8.77697
Synpo	9.52142	9.87461	9.70648	9.89229	10.6061	10.507	9.77829	10.5157
Synj2	10.2647	10.0468	10.2985	10.507	10.2068	10.4113	10.4719	10.1364
Synj1	9.55777	9.95515	8.68727	9.68339	9.68814	9.43466	9.89964	9.85286
Syngr2	11.5609	11.5275	11.3811	11.7553	11.7911	11.4334	11.2048	11.5516
Syngr1	10.3115	10.3763	10.3993	10.3284	10.2894	10.2878	10.0255	10.295
Syngap1	5.32001	5.53815	5.16185	4.68913	4.90459	4.81196	5.04143	5.27296
Syne1	5.52183	5.26557	6.4661	5.30979	7.1199	6.92483	6.3333	4.8266
Syn3	6.48157	7.61294	6.57962	6.71396	6.56016	6.16843	6.76302	6.46535
Syn2	3.76672	3.61902	4.02465	3.74416	3.59761	3.75996	3.3885	4.36791
Syn1	9.53247	9.79595	9.78079	9.71141	10.8743	9.21726	9.38928	9.65104
Syk	7.43442	7.56934	7.75097	6.90144	6.40119	7.13967	7.7629	7.1609
Sycp3	6.83724	6.65677	7.36272	7.17318	6.46893	6.71567	5.81488	6.76261
Sycp2	3.31964	4.91221	4.4046	5.40497	6.61811	3.50584	4.59706	5.63631
Sycp1	6.53864	7.00218	6.93677	5.6369	6.2515	5.85911	6.70759	7.66719
Sycn	8.46411	8.45903	8.59447	8.12679	8.27625	8.53937	8.56027	8.67519
Svs5	3.7338	3.78454	4.12502	4.87578	4.75329	4.17764	5.36076	3.41953
Svs4	4.78269	5.40973	5.82412	6.03135	5.80055	5.30081	4.98875	5.91743
Svs3a	9.27501	9.22733	9.25352	9.46656	9.52263	9.39367	9.83387	9.59142
Svs1	4.948	6.06687	5.3749	4.88884	5.0197	5.12309	4.73565	4.64315
Svop	5.63304	5.46859	5.80699	5.35369	5.69112	5.46692	5.98975	5.36076
Svil	11.817	11.8586	11.8015	11.8978	12.4959	12.4145	12.1449	12.3174
Svbp	10.0534	10.3912	9.95411	9.94553	10.6507	10.3707	10.321	10.3828
Sv2c	8.01051	9.05238	9.24961	9.07749	9.10421	9.32432	9.12048	9.06281
Sv2b	4.91221	5.01342	4.89197	4.64481	4.34758	4.91704	5.2484	5.24612
Sv2a	8.77233	8.52932	8.74671	8.69725	8.25038	8.3129	8.08473	8.30151
Supv3l1	10.0609	9.94553	10.2909	10.092	9.78942	9.6442	9.17156	9.33589
Supt5h	10.904	10.9938	11.1051	10.7103	11.0398	10.8686	11.3005	10.8196
Suox	10.7232	10.4942	10.4828	10.6452	10.295	10.321	9.9724	10.1864
Sumo1	7.60857	7.63065	8.21425	7.97992	7.76072	7.95774	7.40717	8.03693
Sult5a1	10.572	10.7439	10.9653	10.4189	10.5568	10.6211	10.6191	10.6374
Sult2a6	6.85492	6.86086	7.26509	7.14205	6.65541	6.58472	7.6618	7.53309
Sult2a2	6.93239	5.32616	6.09098	5.48809	6.43871	5.69473	5.458	5.71144
Sult2a1	4.38373	5.16185	5.11502	4.97485	5.458	5.04143	5.10189	4.46614
Sult1d1	4.43724	7.54223	4.58143	5.37019	5.76932	6.72868	5.72375	4.68474
Sult1c3	2.87254	2.77098	4.4046	4.0079	3.80869	3.55247	3.90782	3.86433
Sult1c2a	4.35757	4.60493	5.06865	4.65099	4.52578	6.78189	5.50514	5.5633
Sult1b1	5.2348	5.4832	6.89759	3.99492	5.18891	5.50627	4.11899	6.31973
Sult1a1	10.5854	10.984	10.7869	10.7858	11.8713	12.3206	11.7911	12.4887
Suclg1	13.6377	13.7634	12.6227	13.6377	13.905	13.8841	13.4227	13.914
Sucla2	3.15122	2.86154	2.83855	3.05439	3.21869	3.10433	2.54274	2.83855
Sub1	12.0265	12.0455	11.8396	11.9113	11.3232	11.6778	11.4662	11.6492
Stxbp5	4.80794	8.23087	7.27831	7.9603	7.79399	8.02277	8.47607	7.70809
Stxbp2	5.47529	4.78338	5.56268	5.39638	6.50214	4.86346	5.73856	4.79428
Stxbp1	11.226	10.9514	10.788	10.5616	10.9514	10.9126	10.8581	10.6894
Stx8	9.23605	9.40414	9.14609	9.32432	9.34815	9.5845	9.80764	9.41837
Stx7	8.35566	8.38491	8.4217	7.78641	8.2717	8.44054	8.4125	8.31437
Stx6	7.38297	7.79985	7.93174	8.07013	8.44054	7.98997	6.60876	7.9523
Stx5	8.15267	9.0577	8.15811	8.65688	9.00714	8.83845	7.86263	8.76629
Stx4	10.4279	10.1938	10.2641	10.2688	10.535	11.0795	10.9065	10.8439
Stx3	5.08381	7.09117	5.10189	6.15389	5.52302	5.58364	5.77174	6.88198
Stx2	5.04859	5.86732	5.57385	6.45039	5.32284	6.22993	4.96211	5.39529
Stx1b	9.74835	9.86283	9.89082	9.93933	9.77214	10.0333	9.85446	9.90574
Stx1a	8.36635	9.02304	8.71859	9.17506	8.4217	8.66766	8.81271	9.01423
Stx12	9.19586	9.03811	8.17071	8.79443	9.73661	9.36708	8.73859	9.29692
Sts	10.7067	10.3389	10.7242	10.5867	10.18	10.211	8.94809	10.3273
Strn4	8.44737	8.12513	8.53937	7.75627	8.68493	7.88509	8.23537	8.2598
Strn3	4.85651	4.26927	4.61681	4.69338	4.79163	5.41626	4.97298	5.21786
Strn	8.97311	9.00945	9.4208	9.43935	9.20764	9.05962	9.2483	9.19764
Stmn4	9.76833	9.87576	9.78325	9.84361	10.0124	9.97993	9.79197	10.2204
Stmn1	9.74591	10.473	9.98621	10.2528	9.25297	9.45157	9.99473	9.1296
Stk39	10.0811	10.101	10.3357	10.1888	10.1034	10.3622	10.0747	10.0419
Stk38	7.96768	7.84342	7.74957	8.0422	8.21492	9.31578	8.50669	8.15887
Stk3	8.24827	7.77794	8.0983	8.29762	8.65688	8.18769	8.39004	8.96598
Stk25	10.101	9.89229	9.85646	10.1046	9.92489	9.86283	9.69886	10.0432
Stk24	9.33255	9.43245	9.60542	9.38773	10.1354	10.2068	9.97418	10.2179
Stk10	9.90368	10.7254	9.98163	10.2985	10.3284	10.4585	10.3983	10.7354
Stip1	11.0062	11.0398	11.2376	10.8406	10.2826	10.8243	10.8406	10.6356
Stc1	7.35921	8.08802	7.20135	7.87017	7.78118	8.08613	7.92979	7.91212
Stat6	9.04607	8.77233	9.07691	9.26954	8.83472	8.61457	9.14756	8.64166
Stat5b	9.62721	9.79864	9.89632	10.0283	9.92813	9.61494	9.61858	9.35825
Stat5a	7.59993	6.44348	6.92169	6.97031	7.04419	6.67869	5.49474	7.26371
Stat4	4.948	4.58694	3.6573	5.16185	4.16072	4.09526	5.15483	4.09935
Stat3	9.13113	8.86345	9.52847	8.72628	9.31993	8.99502	9.72501	9.05238
Stat2	8.71113	8.41341	9.16664	8.99601	8.8676	8.2895	8.72849	8.40324
Stat1	6.17057	7.41736	8.705	6.10559	5.71535	7.37212	6.13595	6.05021
Stard8	8.77399	9.20935	8.54004	9.07218	8.76127	9.05437	8.31552	8.61718
Stard3	11.0934	11.3252	11.3302	11.2522	10.9003	11.0845	11.2438	10.8038
Star	5.95243	5.60226	5.46859	6.25034	6.02614	5.88299	6.22581	5.00826
Stambp	8.52992	8.65748	8.9863	8.80936	8.78019	8.49189	8.09692	8.365
St8sia4	7.5733	7.19442	4.63106	7.4944	7.37177	6.08923	4.91495	4.38099
St8sia3	10.4231	10.2068	10.1231	10.1431	10.2852	10.3602	10.066	10.4309
St8sia2	8.00131	8.01957	8.29903	7.86627	7.38625	7.91787	8.64029	8.57603
St8sia1	7.42442	7.95644	7.66498	7.72334	7.66039	7.15033	8.11364	7.4192
St6galnac3	7.28784	7.97908	7.10108	7.99522	8.04928	7.90202	7.79612	7.85209
St6gal1	10.1997	10.2479	10.1476	10.0419	10.3094	10.2621	10.5129	10.3409
St3gal5	11.8265	11.88	11.9244	11.9543	11.5516	11.4785	11.8525	11.6242
St3gal3	3.9336	3.68036	4.16072	5.07842	4.59423	4.4343	4.26641	4.23014
St3gal2	9.41279	9.02837	9.51944	9.05437	9.51122	9.01881	9.85173	9.34091
St18	4.99625	6.15904	6.52439	4.64315	4.56742	6.04646	5.30659	4.91704
St13	10.6799	10.8743	10.8896	10.848	10.2208	10.6126	10.6711	10.5405
Sstr5	7.72466	7.46747	8.26741	7.4416	7.70336	8.08298	8.04965	7.73651
Sstr4	8.78019	9.19154	8.87194	9.00669	8.34932	8.4217	8.92713	8.88689
Sstr3	6.52018	5.56708	6.51826	6.19896	4.5885	5.63212	5.60936	5.73856
Sstr2	6.15389	5.95138	5.06174	5.25451	5.50514	5.45412	3.8311	6.58407
Sstr1	5.26166	5.20122	5.08857	5.22673	4.93153	5.16562	4.94423	5.25451
Sst	6.3986	6.30236	6.14701	6.40275	6.22581	6.42179	6.32031	6.61264
Ssrp1	8.61391	8.86646	8.88549	8.64314	8.65433	8.92713	8.61567	9.04683
Ssr4	10.8492	10.923	10.8909	10.8581	10.7895	10.848	11.0728	10.9137
Ssr3	11.0209	10.8639	11.0991	10.8708	11.1792	11.1551	11.0484	10.8429
Ssh3	8.71328	9.10302	8.35873	9.06281	9.3028	9.28694	9.13928	8.95387
Ssbp2	7.63589	7.73741	7.74428	7.9638	8.02028	7.61759	7.50405	7.89889
Ssbp1	10.2224	10.1374	10.0862	9.73351	9.33666	10.0124	9.98163	10.2609
Ssb	10.2852	10.0548	10.0482	10.0198	9.11333	10.1776	9.94057	10.0198
Ss18	9.77954	9.45245	9.73982	9.68219	9.63533	9.81099	9.96422	10.052
Sry	5.84288	4.89392	5.23874	4.20644	6.38613	6.4722	6.16161	5.84354
Srsf5	7.36747	6.83724	7.13294	7.82662	7.24161	8.11114	8.27519	7.77847
Srsf2	9.1518	9.09517	9.34243	8.53937	9.19352	9.68714	9.30673	9.28489
Srsf11	11.3025	11.0977	11.25	11.2843	11.0631	11.7032	11.3495	11.3918
Srsf10	7.10771	6.74891	6.64073	6.77704	7.22049	6.32672	6.55048	5.86166
Srpx	10.2894	10.4828	10.479	10.3115	10.6837	10.5424	11.0898	10.2688
Srpk2	9.08949	9.41137	8.92234	9.17683	9.35937	9.13595	8.74746	9.29344
Sri	10.5129	10.6115	10.6211	10.4435	10.8439	10.8316	10.8726	10.7191
Srgn	8.88294	8.75246	8.9557	8.94853	8.89196	9.01035	8.90364	8.16521
Srebf1	8.25333	8.59056	7.29458	7.8899	8.93376	8.58382	8.46901	9.08365
Srd5a3	9.35937	9.1197	9.46924	9.29636	8.99107	9.19474	9.40707	8.9763
Srd5a2	4.39173	5.50086	5.9519	5.56708	4.95038	5.41626	5.856	4.53547
Srd5a1	6.90002	7.92648	7.74869	7.90719	8.19843	7.50034	6.4421	7.03778
Src	8.54443	8.57603	8.37755	8.45265	7.92483	8.28727	8.25941	8.44942
Sqstm1	9.84917	10.0165	9.97661	9.99913	9.87823	10.0083	10.1254	9.96523
Sqle	7.42589	6.35629	4.84869	7.37803	5.67122	7.49205	7.08885	7.39452
Sptlc1	10.4189	10.7354	10.536	10.3859	10.7748	10.4435	10.3252	10.5916
Sptbn2	8.66876	8.78019	8.92606	8.96422	8.85319	8.61037	9.26654	8.84507
Sptan1	11.3753	11.2953	11.5948	11.3495	11.3785	11.3232	11.3516	11.469
Spta1	9.40021	5.68172	9.61332	6.29771	10.0562	9.85446	7.57569	7.09117
Spt1	6.02614	7.39042	3.35453	6.71796	5.46013	4.99429	4.77187	4.86582
Spry1	11.8296	11.6918	11.6739	11.702	11.9088	11.8129	11.5239	11.9345
Sprr1a	10.2701	10.6229	10.3409	10.3535	10.3936	10.2826	10.4573	10.3535
Spr	10.547	10.5828	10.5659	10.9173	10.7398	10.1906	10.5683	10.0344
Spp2	6.25915	6.61087	6.38253	5.53143	5.6662	6.08727	6.11454	6.02993
Spp1	7.50202	7.27831	7.61997	7.82139	9.04607	6.55177	9.7571	6.23146
Spop	10.6115	10.2715	10.2562	10.1466	9.62721	10.5083	9.98384	10.0468
Spon1	7.34496	7.01867	7.46804	7.50984	8.11705	6.65484	8.6108	7.30131
Spock2	8.97684	6.11365	8.28236	7.14105	9.8101	8.9346	10.1661	10.5206
Spn	6.86086	7.89133	5.71535	7.06179	6.99859	6.61175	7.61503	6.55852
Spire1	5.68775	4.4931	5.39081	5.40497	6.12091	5.92058	5.88299	5.08857
Spint2	10.2097	9.53247	10.1981	9.75393	10.6141	10.8778	10.5083	10.535
Spink8	13.4506	13.5037	13.1561	13.0465	12.4212	12.6626	13.1075	12.7887
Spink3	5.80841	6.07868	6.70321	6.87312	6.70759	6.51317	6.80378	7.53681
Speg	7.76072	8.53224	8.32483	8.13078	8.58437	8.3593	8.30889	7.8812
Spast	7.78978	8.67683	7.92042	8.54443	8.06289	8.52403	7.82488	8.15523
Sparcl1	13.4151	13.2792	13.1378	13.5524	13.1378	13.0524	12.9637	13.3133
Sparc	13.6928	14.0993	14.0993	13.9236	13.1144	12.8959	13.0423	13.1075
Spam1	5.67122	4.36791	5.41626	4.65754	4.45843	5.02421	5.64284	4.86983
Spa17	7.71005	7.91637	7.81302	7.94499	8.73058	8.914	6.13199	8.597
Sp4	6.77704	5.1268	6.83657	5.34889	6.98555	6.84781	7.54223	6.52549
Sp1	5.78954	6.42891	6.42516	6.44434	7.7262	7.24042	6.79008	7.86263
Sox17	5.36341	5.13479	5.47771	5.596	6.2193	6.16843	5.42724	6.27713
Sox13	9.89887	10.0255	10.1864	9.76262	10.3745	9.84465	9.79646	10.2767
Sox11	6.63542	6.19103	7.61759	7.33212	5.54693	6.67506	6.63064	5.87285
Sox10	5.2484	5.55299	5.51171	4.5885	4.50107	4.72812	4.17764	5.51539
Sostdc1	8.59989	8.24738	8.31552	8.61391	8.57508	8.71659	8.81776	8.69378
Sos1	10.661	10.3993	10.2163	10.4707	10.5683	10.7748	10.3868	10.6464
Sort1	6.43652	5.56921	5.76102	5.6662	6.58759	6.71999	5.88396	5.83208
Sord	10.536	10.5289	10.5828	10.597	10.9753	11.0484	10.2224	11.0821
Sorbs2	11.6893	11.7032	11.6945	11.635	11.7007	11.6893	12.2511	11.9136
Sod3	10.5206	9.65434	10.2311	10.7567	10.4231	9.57157	10.101	10.5999
Sod2	11.2173	11.1171	11.4745	11.5812	11.1171	11.2896	11.5043	11.2337
Sod1	13.7359	13.8104	13.9474	13.8989	13.5211	13.7634	13.8104	13.7467
Socs7	10.0021	10.2145	10.3262	10.293	10.3575	10.6872	10.4803	10.154
Socs3	8.13725	7.84189	7.84856	6.98786	7.02274	7.97339	9.73094	8.91787
Socs2	10.4371	10.2852	10.433	10.5001	10.5854	10.1888	10.2976	10.4134
Soat1	7.46116	7.2484	7.86263	7.21589	5.75279	7.65035	7.85564	7.70431
Snx4	9.80559	9.68534	9.94221	9.70822	9.85583	9.86445	9.57418	9.69004
Snrpd3	10.3429	10.0932	10.2503	10.3859	10.4912	10.5999	10.2826	10.6191
Snrpb	12.0319	12.2294	12.2294	12.0572	12.4448	12.282	12.1991	12.2063
Snrnp70	10.1963	9.85173	10.293	10.5828	9.83387	11.1263	10.4882	10.7748
Snrk	9.04347	9.52667	9.53247	9.33342	9.73924	9.90738	9.61494	10.3157
Snn	10.5052	10.6191	10.7606	10.572	10.3969	10.4803	10.5854	10.2145
Snf8	11.3901	11.3852	11.1263	11.2987	11.1359	11.1444	11.1285	11.1285
Snd1	10.81	10.9557	10.8708	10.8038	10.7869	10.6556	10.9814	10.4927
Sncg	7.17827	6.7689	5.91103	7.13648	6.69454	7.17689	7.00912	6.64566
Sncb	6.58759	7.89581	7.47308	7.18936	7.43903	7.61759	7.49929	8.00953
Snca	5.92652	5.95985	5.34618	5.62579	5.33328	5.82999	5.22673	5.84061
Snap91	5.73531	6.16161	4.95949	6.3431	4.41239	4.68572	4.75536	5.30472
Snap29	6.88682	7.87974	7.92765	7.41736	7.86046	6.85692	7.50984	7.01902
Snap25	6.00123	6.71999	6.16923	5.85168	5.60637	5.62147	6.49014	5.72487
Snap23	8.91958	8.94809	9.41656	8.914	8.86252	8.75619	8.86491	8.78894
Snai2	8.06346	5.83104	8.27625	5.55386	5.74434	5.6736	5.98975	7.63024
Smyd5	6.54913	6.60068	6.49463	6.54944	6.23901	6.53609	6.03943	6.35558
Smr3b	6.83478	8.85382	8.42023	8.39931	8.0422	8.0422	8.88294	8.91624
Smr3a	5.30142	5.37225	5.12084	5.86665	5.9696	5.63212	5.44557	4.69282
Smpx	13.8841	13.5723	13.8493	13.802	13.7272	13.7013	13.3881	13.7272
Smo	8.69725	9.3028	9.23856	9.04275	8.59056	8.39744	8.39594	9.07808
Smn1	9.38928	9.14215	9.09383	9.31993	9.73194	9.78079	9.24961	9.40615
Smim7	8.32483	8.50161	8.00275	8.50951	8.63512	8.14734	7.97339	8.02582
Smim5	10.8743	10.3707	10.5507	11.0537	10.4371	10.5268	10.1083	10.2503
Smim13	7.15335	8.13218	8.68535	8.60713	7.3022	8.02446	7.0649	8.31967
Smim12	11.6645	11.866	11.6242	11.8456	11.5876	11.6521	11.7654	11.6061
Smg6	7.71555	8.1444	8.80715	8.75149	8.79443	8.78269	8.97892	8.65688
Smcp	6.54118	6.01906	6.63289	8.03385	7.45103	6.3015	8.16142	6.61963
Smc5	6.96496	6.74393	6.6254	7.31517	5.29265	4.71217	4.4175	7.20958
Smc4	9.34643	9.10421	9.41137	9.25869	8.18909	9.02998	9.11333	8.97892
Smc3	9.29547	9.22569	9.6301	9.13809	9.32893	9.48652	9.31993	9.47549
Smc2	4.87578	4.20644	5.21174	4.15531	5.0822	5.55754	4.91495	5.07129
Smc1a	10.5507	10.7023	10.6374	10.6894	10.2598	10.8523	11.0869	11.0286
Smarcd2	10.4131	10.4912	10.2097	10.5568	10.7254	10.6374	10.5507	10.4618
Smarcb1	8.26038	8.00953	8.36635	7.97707	8.61524	8.31807	7.99522	8.37097
Smarca4	8.38043	8.44431	8.67207	8.9315	8.05909	7.35319	7.95644	8.13026
Smarca2	5.61752	5.25694	4.98414	7.127	4.72837	7.20654	4.30808	5.73392
Smad9	7.85893	7.02549	7.51897	7.86915	7.63199	5.95985	8.13362	7.37513
Smad7	8.70249	9.29786	9.2442	9.17044	8.21901	8.58565	8.70249	8.67862
Smad4	9.54579	9.18523	9.4562	9.55094	9.66992	9.61858	9.5942	9.37438
Smad3	3.77832	7.65035	7.3953	7.41013	4.83075	7.56136	6.5776	7.59734
Smad2	9.51254	9.15816	9.28093	9.21726	8.76991	9.20332	9.38644	9.26196
Smad1	7.88745	7.66719	7.44907	7.79612	7.80626	7.79985	7.91787	7.85727
Slk	7.62074	6.1816	7.66719	7.51897	6.54975	6.70713	7.33779	7.36717
Slit3	5.62431	5.63212	6.37979	5.81569	6.20934	5.77612	6.11782	5.95309
Slit1	9.48818	9.36828	9.66874	9.64982	9.44945	9.27622	9.63495	9.37525
Slfn5	13.1144	12.4238	13.5397	13.3807	13.0117	13.3986	12.9824	13.4305
Slfn2	10.2332	9.97661	10.7103	10.2268	10.0905	9.82434	10.7633	10.2204
Slco2b1	6.21882	6.37979	6.80013	5.73777	7.20294	7.88298	6.1733	7.19129
Slco2a1	8.30151	7.36383	7.92528	8.09058	7.86367	7.62146	8.37824	7.99899
Slco1a5	3.28474	3.71549	2.83855	6.099	6.36348	6.23635	6.07868	2.99315
Slco1a2	9.57544	9.93292	9.25574	9.63495	9.4617	9.73982	8.13484	9.41279
Slco1a1	4.33922	6.09098	7.45546	6.6852	6.2619	7.291	8.14023	6.77272
Slc9a4	6.82391	5.54372	6.14602	6.51712	4.49143	6.2805	6.56986	6.41344
Slc9a3	6.06797	7.25709	6.32031	7.99649	5.15201	5.17164	5.52115	4.59564
Slc9a2	7.9222	6.97671	7.83947	7.61847	5.64071	6.60974	7.45942	6.52076
Slc9a1	9.75393	9.84465	9.63688	9.71038	8.96252	9.22999	9.76599	9.79393
Slc8a3	7.45722	7.17493	7.26251	8.11433	7.06282	7.81623	7.1922	7.21084
Slc8a2	9.46372	9.73982	9.93084	9.92997	9.74105	9.63798	10.1364	9.79864
Slc8a1	8.91827	9.09078	9.08139	8.76835	9.09796	8.94155	8.98055	9.14756
Slc7a5	9.35232	9.25352	9.51826	9.5698	9.22733	9.77829	9.87211	9.84361
Slc7a3	7.37116	7.58418	7.30725	6.46272	5.37077	7.38204	6.14651	7.08112
Slc7a2	7.57732	7.20713	6.47784	6.9338	5.65575	6.46178	6.55048	7.314
Slc7a1	7.4642	5.87116	6.81767	6.93636	7.05714	7.1497	7.32465	7.06014
Slc6a9	7.74166	7.83114	8.1228	7.90202	7.23727	7.81173	7.85209	7.63107
Slc6a8	11.5751	11.4771	11.6614	11.6373	11.7602	11.6645	11.4096	11.8741
Slc6a7	7.87636	8.34745	8.39247	8.14326	8.06709	7.53066	8.64229	6.68191
Slc6a6	8.65569	8.61272	8.72888	8.2895	9.568	9.72501	9.94498	10.3446
Slc6a5	8.46547	7.75627	7.20135	6.89915	7.84649	7.19482	6.98991	8.35375
Slc6a4	8.4125	8.93089	8.46901	9.1518	8.22351	8.66542	8.53557	7.85564
Slc6a3	8.02582	7.73651	7.69839	7.97845	7.44907	8.13725	8.03844	7.45419
Slc6a20	8.0729	8.16031	6.68338	7.56804	6.70365	7.09791	8.12041	8.02277
Slc6a2	6.93489	6.53609	7.1697	6.66148	6.26576	6.42782	6.98555	6.53753
Slc6a18	5.8042	6.33899	5.47529	6.0801	6.51317	5.84964	6.14651	5.78859
Slc6a17	6.79275	6.5552	6.74891	6.74984	7.50472	8.28536	7.20611	8.42073
Slc6a15	7.78641	4.54168	7.11112	5.90725	3.58077	6.43871	7.0452	7.31973
Slc6a13	8.09884	6.81517	7.50034	6.65873	7.06179	8.51995	6.96186	7.87767
Slc6a12	8.73277	7.9603	8.88883	8.11247	8.67519	7.96498	8.65927	6.83051
Slc6a11	9.5942	9.48292	9.47901	9.43074	9.32322	9.33469	9.73487	9.65284
Slc6a1	3.96303	5.43675	3.47678	5.2922	6.03849	3.03502	3.02604	3.15652
Slc5a6	10.2378	10.1109	10.1954	10.2201	10.157	9.8463	10.072	10.037
Slc5a5	6.75169	7.14036	6.93239	6.90894	7.6618	7.12502	6.70408	6.86086
Slc5a3	7.96182	7.85287	8.54758	8.36573	8.54721	8.45556	8.44528	8.6475
Slc5a2	4.59881	5.0447	6.10033	5.00826	5.81225	5.74166	6.3737	5.60721
Slc5a1	8.96754	9.66274	8.9567	9.04607	9.22255	9.04522	9.49137	9.18863
Slc52a3	7.57732	7.83236	6.72701	6.64109	8.42073	7.95098	8.24885	8.06061
Slc4a7	10.8263	10.3936	10.8772	10.7254	10.4084	10.4965	9.88668	10.4178
Slc4a4	5.51134	8.08613	6.73906	6.15986	7.62494	7.39391	8.15306	7.65364
Slc4a3	12.7981	12.6375	12.7075	12.6313	12.7025	12.8293	12.8748	13.1378
Slc4a2	7.86707	7.89889	8.17897	8.12513	8.60668	8.36254	8.15051	8.71113
Slc4a1	9.10421	9.40163	9.10302	8.31807	9.13928	8.57824	9.02009	9.03314
Slc44a4	8.35343	7.08112	7.73049	8.80715	7.60857	7.12502	7.57683	9.13809
Slc41a3	11.7717	11.6452	11.1806	11.5332	13.0918	12.6375	12.7075	12.8841
Slc41a2	6.69614	6.57171	6.59713	5.80005	5.48809	5.90688	7.31973	6.3333
Slc3a2	10.9205	10.8932	10.8329	10.5949	12.1224	12.3536	11.9406	11.9457
Slc3a1	8.37097	8.79282	8.45754	8.13725	8.79679	8.80936	8.6513	8.51094
Slc37a4	10.5243	10.1046	10.1906	10.2503	10.0747	10.3801	10.127	10.1034
Slc37a1	9.55094	9.93933	9.45741	9.76599	9.69344	9.80359	8.37196	9.78252
Slc35f6	6.56213	7.30513	7.06014	6.19364	7.59795	7.26251	7.32531	7.87974
Slc35b1	11.6107	11.7807	11.5609	11.6033	11.3378	11.5389	11.9024	11.4881
Slc35a1	6.6254	6.80987	6.79729	6.43498	8.23637	6.85492	6.84742	7.19979
Slc34a1	7.94109	8.08298	7.86707	7.84342	8.13822	7.87871	7.93678	8.11597
Slc32a1	7.25919	6.76559	7.24991	7.7262	7.1344	7.32465	7.69283	6.57473
Slc30a4	7.35654	7.87587	7.70599	7.48212	7.48421	8.44431	7.45103	7.55587
Slc30a2	9.03415	8.80373	8.5335	8.25705	7.82662	7.75627	8.40109	8.74336
Slc30a1	4.67009	6.02403	5.19253	4.91841	4.81341	7.01902	4.40964	5.76171
Slc2a5	6.46758	6.32941	7.1669	6.63907	6.47856	6.89498	6.00739	6.49014
Slc2a4	12.0752	11.9287	12.1777	12.2205	10.633	10.8386	10.3892	10.88
Slc2a3	6.7418	6.76208	7.10771	6.77028	6.99066	6.9101	7.13023	7.1344
Slc2a2	4.6748	5.46616	4.87336	6.42782	4.99429	5.12001	5.34083	6.07729
Slc2a1	9.59627	9.68714	9.568	8.66073	8.19103	7.40412	7.53869	7.1697
Slc29a1	10.8514	10.7719	10.848	10.8735	10.9186	10.8061	10.6267	10.7766
Slc28a2	10.9514	11.0062	11.3918	11.0444	11.2229	11.2463	11.8265	11.5575
Slc28a1	9.84361	9.9199	10.066	9.66102	9.76347	9.79864	9.92489	9.70135
Slc27a2	8.58133	7.18774	6.98786	7.23362	7.86811	6.91837	8.58745	7.04912
Slc27a1	11.5001	11.7007	11.7766	11.6546	12.7793	12.7712	12.5181	12.7314
Slc26a2	8.22239	8.57508	7.63065	8.52078	7.60496	8.22351	8.18625	8.5345
Slc26a1	8.64029	8.91664	7.63065	8.41902	10.0488	8.76991	8.87365	8.65608
Slc25a4	15.8865	16.0035	15.9507	15.9507	15.9821	15.9507	16.0865	15.9821
Slc25a30	11.7807	10.8486	11.5482	10.5405	10.6721	10.6356	10.6872	10.572
Slc25a3	15.5816	15.6757	15.5005	15.5816	15.3714	15.5602	15.5816	15.5816
Slc25a26	11.8525	11.6854	12.2205	12.1028	12.1742	12.2671	12.85	12.5205
Slc25a23	9.15267	8.95176	9.32322	9.09517	8.76725	8.54945	8.76629	8.64453
Slc25a20	11.366	11.3067	10.9351	10.8932	11.4719	10.8131	11.0125	11.0784
Slc25a17	10.4084	10.7048	10.8778	10.8896	10.8329	10.8196	10.9083	11.0934
Slc25a14	7.64629	8.6331	7.66979	8.47607	8.68369	9.03532	8.41427	8.9465
Slc25a11	13.3986	13.4046	13.2982	13.2982	13.3133	13.0819	12.9033	13.1933
Slc25a10	9.45867	9.32713	9.11137	9.1368	9.14123	9.25935	8.7961	8.99184
Slc25a1	10.3472	10.4134	9.47118	10.1728	10.81	10.5924	10.7345	10.3252
Slc24a2	4.69282	6.5196	4.85371	5.64071	4.5592	5.87285	3.89312	5.85224
Slc23a3	9.20436	9.08865	9.47794	9.21182	9.08365	9.00808	9.22569	9.22489
Slc22a7	8.60759	9.22255	8.90694	8.33643	8.95747	9.31919	8.60118	8.52403
Slc22a6	6.7802	6.122	6.40879	5.29889	6.45178	5.67923	6.69319	4.78338
Slc22a5	9.34744	9.29268	8.841	8.32604	8.95905	9.17342	9.08042	8.95176
Slc22a3	7.20185	8.29575	7.70526	7.89498	8.62702	8.68493	9.12311	8.52078
Slc22a25	7.84189	7.22139	7.67695	7.07425	4.64802	5.28825	6.65266	7.89498
Slc22a2	6.94782	8.9465	8.87691	7.67606	8.08802	8.1444	8.35375	8.3077
Slc22a18	9.48986	9.11486	9.26322	9.31137	9.57338	9.47549	9.4481	9.28694
Slc22a13	8.27378	8.61524	8.79282	8.20229	8.24827	8.00131	7.04252	8.35375
Slc22a1	8.27625	8.77553	8.38625	8.55613	8.56618	8.50305	8.25333	8.02922
Slc21a4	3.70666	4.84739	5.42793	5.59219	5.88396	5.5934	4.64006	3.57179
Slc20a2	9.29786	9.71245	9.81527	9.46744	9.96422	9.4415	10.0083	9.70596
Slc1a6	4.70203	4.64315	4.81196	5.88396	5.43459	4.95805	4.7261	5.64871
Slc1a3	6.98374	5.93077	6.21009	6.66643	5.51946	7.05315	7.32845	6.75169
Slc1a2	6.69837	6.88286	7.31973	7.46974	6.59568	7.15284	6.69614	6.79008
Slc1a1	8.23836	8.37824	8.10769	8.16142	7.72027	7.98387	8.25705	7.91925
Slc19a1	10.5616	10.5335	10.4435	10.4412	10.4643	10.4707	10.6281	10.435
Slc18a3	9.08482	9.29344	9.28489	8.90958	9.45038	9.15699	9.64119	9.33129
Slc18a2	6.66748	6.70408	6.01308	6.54475	7.61503	5.99833	6.70138	6.25685
Slc18a1	5.18975	4.70993	4.32344	5.84863	5.36076	4.96394	4.82558	5.43567
Slc17a7	5.41037	4.86782	4.83368	4.35421	4.92289	4.82464	4.77963	5.02196
Slc17a1	4.81486	5.06613	4.56446	3.80869	4.89587	4.89197	3.76672	4.41239
Slc16a8	7.32601	8.25902	6.43421	8.4356	7.77067	8.69964	6.44434	8.20525
Slc16a7	8.01738	8.2282	8.04593	7.83114	7.00218	7.88745	7.19482	8.06289
Slc16a6	9.10645	8.44316	8.83294	8.68535	8.06814	8.20034	7.3182	8.28696
Slc16a3	8.43698	8.14023	9.14756	8.34425	8.23537	8.92834	8.55659	8.39361
Slc16a12	6.09098	6.54944	5.44533	7.28471	5.9964	6.77307	5.9805	6.4722
Slc16a1	12.5944	12.5141	12.3396	12.3657	12.8671	12.6682	12.8129	12.4959
Slc15a4	9.65104	9.32432	9.42719	9.42364	9.52447	9.50039	9.33529	9.18434
Slc15a2	7.71722	8.05404	7.50838	6.69185	7.78978	8.28362	8.1186	8.47607
Slc15a1	5.59394	7.21084	7.06701	6.08727	5.86166	6.61526	7.04668	5.12453
Slc14a2	7.49116	7.09037	7.57683	7.0452	8.90694	8.41528	7.70809	8.50161
Slc14a1	8.00396	9.24262	9.06949	8.46088	8.09463	7.97544	7.89581	8.1801
Slc13a3	4.40688	5.07529	5.31386	4.8266	3.6308	4.56594	4.22044	4.66837
Slc13a2	8.26937	9.72114	7.84127	9.22963	7.62702	9.27325	7.93863	9.15472
Slc13a1	4.32606	6.61264	4.948	6.94475	5.44533	4.41355	4.50107	4.84121
Slc12a7	13.3723	13.1715	13.2792	13.6928	12.85	13.2213	12.9953	13.0357
Slc12a5	4.70713	4.44367	4.71745	3.61439	4.16072	3.82716	4.045	4.55548
Slc12a4	9.54174	8.91958	9.76964	9.49635	9.56907	8.97684	9.8302	9.58707
Slc12a3	7.56934	7.62323	7.4192	7.19482	7.57917	7.83581	7.83722	8.5164
Slc12a2	7.27171	7.53309	7.42164	7.31212	7.03511	6.97031	7.28144	7.60984
Slc12a1	5.89545	3.78454	4.07694	4.52089	5.93589	5.51426	5.14943	3.15652
Slc11a2	9.11333	8.68138	8.79167	9.04058	8.21996	8.44316	7.95933	8.13642
Slc10a2	5.86166	5.65657	2.54274	4.14769	5.8027	3.8876	5.11195	3.98757
Slc10a1	3.52112	3.52801	4.11589	4.28726	3.42241	3.77832	4.76324	3.33451
Slbp	7.73702	6.62167	7.16861	7.74869	6.81146	6.64908	6.45394	7.38834
Skiv2l	10.855	10.9705	10.7697	10.9083	10.5041	10.5867	10.7895	10.6951
Skida1	8.1625	6.47497	7.73721	7.71005	6.35125	6.46178	6.29474	6.288
Sirt7	10.0198	9.37344	10.027	10.0021	9.59095	9.78397	10.1231	9.85988
Sirt2	12.8959	12.8585	12.8129	12.8671	13.0239	12.9824	12.5743	12.8922
Sirpa	8.88549	9.27149	8.95747	8.78019	8.41	8.8928	9.14123	9.0577
Sipa1l1	8.07765	8.38043	8.31807	8.25038	8.56993	8.01051	8.42073	8.27897
Sin3b	9.77343	9.92997	9.62222	9.97993	10.1297	10.0134	9.94553	10.0592
Simc1	5.62648	6.99457	5.56814	5.48506	5.62071	4.38099	6.53391	4.4931
Sik2	10.3014	10.1997	10.2609	10.1222	10.1981	10.2968	10.2418	10.1688
Sigmar1	8.44942	9.62529	9.2944	9.79595	9.91253	9.77683	9.75393	9.99792
Si	4.02465	5.18372	4.45843	3.76672	3.78285	3.95248	4.12502	4.44538
Shox2	6.04646	7.45103	7.48482	6.42179	6.00123	5.57818	6.7552	6.56647
Shisa4	9.28958	9.37905	9.24101	9.23082	9.80559	9.25574	9.04522	9.11655
Shh	8.72628	8.69964	8.8281	9.21182	7.20713	8.70249	9.04204	8.6946
Shfm1	9.84159	9.74494	9.57738	9.8207	9.84159	8.97425	9.40508	8.17897
Shc3	9.85173	9.77683	9.60772	9.6301	9.72008	9.55777	9.98621	9.81846
Shc2	7.33212	7.38774	7.42665	7.70526	7.70144	7.4416	7.94109	7.15185
Shbg	6.00739	5.7624	7.59673	6.13095	6.32294	7.04778	7.06701	7.08352
Shb	10.1297	9.99598	9.84465	9.79928	9.85286	9.6157	9.38589	9.54492
Shank2	7.1697	7.1609	7.41736	7.47566	6.72868	7.33212	7.15701	6.90218
Shank1	8.43871	8.68788	7.49293	7.94974	9.17382	8.61718	8.00131	7.64629
Sh3kbp1	10.9438	11.2771	10.9969	10.8514	10.6126	11.102	11.102	10.904
Sh3gl3	6.84614	8.37097	8.14023	7.51348	6.89194	7.91034	8.90146	7.6229
Sh3gl2	5.42444	5.24007	6.56337	6.0273	5.79954	5.72116	5.0197	6.06406
Sh3gl1	9.86628	9.70472	10.0488	10.1833	10.188	10.1734	10.1121	9.96932
Sh2d4a	7.35506	7.48885	6.2805	7.02988	7.97339	8.1285	7.98784	7.77462
Sh2b3	9.72501	9.76496	9.72771	9.59627	9.51749	9.62721	9.69585	9.4208
Sh2b2	8.914	9.53125	8.80293	8.67981	8.98983	9.10582	9.60772	9.23536
Sh2b1	10.8778	10.7748	10.5949	10.904	10.9677	10.8289	10.9987	10.64
Sgta	10.367	10.2968	10.6356	10.6201	10.6894	10.5129	9.91097	10.3237
Sgk2	8.86112	8.88758	9.17683	8.69578	8.88294	8.94809	9.07218	8.60848
Sgk1	8.49363	9.61146	9.07422	9.22963	9.76964	9.28093	9.3088	9.4389
Sfxn4	5.36341	6.6298	5.27296	5.46483	5.49254	7.56464	4.50881	6.4421
Sfxn3	9.99473	9.88668	9.99598	9.98936	10.2959	10.0247	10.5405	10.1121
Sfxn1	6.1239	6.02614	6.29214	6.3986	7.08352	7.12839	6.03849	6.07868
Sftpd	6.87985	6.6298	6.87085	6.60925	5.4371	6.18025	6.74743	7.07747
Sftpc	5.98123	6.56016	5.25694	5.26723	6.28113	6.31374	6.38952	5.34489
Sftpb	8.41092	8.06814	8.38491	8.22239	8.90844	8.565	8.14135	8.44528
Sftpa1	5.13947	4.69683	5.17431	4.91221	4.91495	5.11195	4.95108	4.89197
Sfrp4	5.01207	4.92813	5.53055	4.86464	6.42179	4.8189	5.79198	6.05402
Sfpq	9.87461	9.49451	9.87823	9.60155	9.98936	10.157	9.87679	9.9199
Sfmbt1	8.85804	8.92276	9.05698	9.15757	9.00051	9.13387	7.75627	9.24262
Sf3b1	7.63411	6.60068	7.63473	5.84863	8.16838	7.2484	7.90647	7.59447
Sf1	9.14169	8.81837	9.06875	8.98393	9.39043	9.50529	9.79393	9.40707
Setd6	8.52367	8.87568	8.74336	8.29434	8.85069	8.66152	8.27897	9.14123
Setd1b	5.4635	5.12084	5.44533	4.08438	4.45602	5.11589	5.25181	5.16764
Set	10.5796	10.6079	10.661	10.3472	10.484	10.5632	10.7858	10.9705
Sert1	6.52875	5.85351	5.22334	6.91837	6.87771	4.95988	7.4798	6.94001
Serpini2	4.05796	4.68038	4.78338	4.95457	4.40089	6.6318	5.86166	6.75077
Serpinh1	12.9228	12.9731	13.2624	12.9953	12.036	11.8678	12.8383	12.0588
Serping1	11.0345	11.0012	10.9557	11.0062	10.8386	10.2589	11.1551	10.5018
Serpine2	10.2268	9.49342	10.0149	9.94057	9.0036	8.48022	9.20263	9.09078
Serpine1	10.5289	10.4435	11.7582	10.8329	10.8316	10.8075	10.3791	10.8558
Serpind1	8.28299	8.31495	9.05962	8.21266	8.44316	8.74671	8.55106	8.09972
Serpinb9	8.49189	8.64794	8.72066	9.02304	8.20368	8.36635	8.11114	7.93863
Serpinb5	3.68546	3.25495	3.96417	4.31515	4.50107	3.99492	3.86729	4.05796
Serpinb3a	7.50984	7.42516	5.59697	3.71943	6.00324	6.9534	8.0422	6.77272
Serpinb2	4.50571	4.76887	4.56742	4.63402	4.79693	6.04646	7.46339	4.8512
Serpina7	3.58919	3.15122	5.58271	4.44453	4.26784	4.98875	3.75206	3.27882
Serpina6	6.84111	5.5405	7.08885	6.83724	6.87152	7.08439	7.64629	6.11033
Serpina5	3.55247	3.8311	2.5983	3.14279	4.01635	3.28474	4.045	3.78285
Serpina4	7.90914	7.93174	7.81002	7.59447	7.94499	7.73651	7.87017	7.29496
Serpina3n	7.48451	8.95977	7.04912	8.58698	8.54004	8.66073	9.48818	8.30316
Serpina3m	6.61635	8.24489	7.12748	6.71011	6.71098	6.06907	7.51974	6.76154
Serpina3c	6.17246	6.18684	5.85224	6.1646	6.12349	6.45276	6.64109	6.55233
Serpina1	6.18873	6.00507	6.0801	5.97677	5.93077	5.99704	5.75403	6.08394
Serp1	8.33643	8.08473	7.90842	8.04094	7.73651	7.6816	8.36854	8.35613
Serinc5	9.20935	9.25869	8.9814	8.30316	8.39469	9.27061	8.68369	9.02442
Serinc3	10.6855	10.479	10.7111	10.4765	10.5447	10.7298	10.8492	10.5739
Serbp1	11.1826	11.3785	11.0869	11.1551	10.7365	11.1757	11.2746	11.2048
Sepw1	11.172	10.9291	11.4409	11.2953	11.5679	11.2609	11.5705	11.5353
Sepp1	9.87211	10.1864	9.98936	9.67774	9.74377	10.1511	10.1034	10.092
Sephs2	8.89196	8.97577	8.31195	9.36828	9.13809	9.08091	8.74042	8.84338
Semg1	5.50222	5.61994	5.11676	5.13012	5.5633	5.47036	5.20495	5.0822
Sema6b	6.46016	6.53391	6.95886	6.58976	6.20079	6.6228	6.10166	6.48345
Sema4b	4.91704	5.06243	5.58041	5.06997	5.90977	4.16072	5.31874	3.97104
Sema3a	4.05796	4.17764	3.19408	3.19408	4.31071	3.50584	3.78454	4.15943
Selp	8.58989	8.02922	7.52387	9.07564	7.64247	8.75495	9.50293	9.13113
Sell	6.3015	7.13294	7.18596	6.83424	6.85803	6.48772	7.33831	6.79729
Sele	6.86669	7.08624	7.09037	5.78032	5.2348	7.67267	8.05777	6.86231
Sec62	11.5516	11.4421	11.3143	11.1665	10.8726	11.5096	10.9727	11.3354
Sec61b	11.372	11.1567	11.1868	11.2581	11.0728	11.0612	11.4834	11.0869
Sec61a1	9.23082	9.49797	9.59516	9.47794	9.3738	8.99184	9.4467	9.15904
Sec31a	11.3354	11.3409	11.3288	11.3437	11.9287	11.7302	11.009	11.5275
Sec22a	5.65924	5.04947	5.95639	5.19253	5.53579	5.98592	5.41037	7.20086
Sec14l3	7.00218	6.94001	6.53273	6.3143	8.02922	7.32601	6.3015	7.46689
Sec11a	9.71374	9.82855	9.83786	9.67502	9.73821	10.3535	10.2734	9.70648
Sds	5.94792	6.58976	6.06687	6.48772	6.9101	6.20079	7.41985	6.61384
Sdhaf2	11.1988	11.3169	11.6452	11.5001	11.469	11.5212	11.9721	11.9287
Sdha	14.3402	14.4217	14.2666	14.2018	13.771	14.1906	13.8493	14.2018
Sdcbp	13.4687	13.563	13.5917	13.5037	13.5037	13.6056	13.4427	13.6197
Sdc4	10.3892	10.64	10.4178	10.0842	10.1678	10.6799	10.435	9.88668
Sdc3	9.03281	8.32784	8.07366	8.5164	7.26311	7.54471	7.98784	9.42839
Sdc2	9.09517	9.48986	8.97425	9.36495	9.11137	8.99435	8.40729	8.93603
Sdc1	5.66861	7.60418	7.24161	6.47713	6.91451	5.99162	7.93405	6.48772
Sctr	10.2562	8.0001	9.14423	9.97661	9.4208	9.49635	8.12167	8.58133
Sct	8.14519	8.65433	7.70809	8.43698	8.42306	8.29112	8.43146	9.30047
Scp2	10.4942	10.3575	10.2688	10.4131	9.40021	9.75631	10.365	10.1431
Scnn1g	8.00953	7.59218	8.49774	8.60309	9.06817	8.15571	7.80218	8.19691
Scnn1b	5.68172	6.2116	5.58271	5.68047	5.62579	6.14701	5.48809	6.72479
Scnn1a	7.57732	8.13642	8.71113	8.44887	7.28619	7.69117	9.03719	8.46799
Scn9a	6.83159	6.45319	7.30873	6.97882	6.7187	7.93174	7.79077	7.54799
Scn8a	6.97782	6.10748	6.49893	6.76559	6.85153	6.27814	7.00381	6.00324
Scn7a	10.1617	9.48652	9.4764	9.70358	9.89229	10.0747	10.2959	10.0993
Scn5a	9.79197	9.82614	9.45332	10.2598	9.18523	9.06063	7.80825	8.80834
Scn4a	7.35417	7.70526	8.63658	7.93863	7.78256	7.85287	7.61294	7.76072
Scn3a	6.97195	6.85233	6.67869	6.61087	6.64073	6.35629	6.79204	6.67506
Scn2b	3.84819	5.37225	3.95248	4.38373	4.42703	4.22576	5.23316	3.41953
Scn2a	7.00815	6.15009	6.73642	6.84111	7.29534	7.96182	6.49743	7.47427
Scn1b	12.1501	12.2638	12.581	12.4805	11.2413	11.4301	11.7766	11.5533
Scn1a	7.92648	7.98585	7.43173	7.77741	8.7085	9.56907	8.85069	9.39367
Scn11a	5.78954	6.18342	5.13857	5.62147	7.0709	7.30799	5.95138	6.19103
Scn10a	5.01207	6.23901	4.03235	4.99182	3.92522	3.93834	4.91495	5.51098
Scly	9.05962	8.85804	9.08365	9.01238	9.52667	8.85445	9.01238	8.841
Schip1	12.2386	11.9745	12.3057	12.2849	11.8223	12.0097	11.7264	12.3057
Scgb2a2	3.37836	3.66364	4.16072	4.11009	4.20286	4.55548	5.47036	4.09116
Scgb1d2	3.03502	3.03502	2.77098	4.43724	3.13437	4.04934	3.60975	4.5041
Scgb1c1	4.51106	3.11076	4.14769	3.50223	5.79505	3.15652	4.48422	5.76932
Scgb1a1	5.95507	6.08727	6.09357	5.70889	6.09274	5.96801	7.12748	4.87336
Scg5	7.17493	6.23146	6.25034	7.61294	6.66432	6.42622	7.55321	6.68338
Scg3	4.77349	5.51426	5.27976	5.42759	4.69683	4.82761	5.59219	5.04859
Scg2	6.12657	5.84964	4.36791	6.39534	6.79204	7.40072	7.19482	4.72711
Scfd2	9.99068	10.1364	9.83207	9.98308	10.2201	10.2179	9.38773	10.0021
Scfd1	9.3251	9.72771	9.39043	9.63276	9.12634	9.8702	9.59983	9.46095
Scd2	5.35566	4.27412	5.4526	5.0928	3.83504	4.80043	4.53188	5.36476
Scd	4.64315	5.47696	5.31747	3.75996	3.70177	4.04067	4.35421	4.71091
Scarb2	8.87568	8.83965	9.02732	8.69797	9.08482	8.91958	9.48411	8.92834
Scarb1	9.44349	9.61769	9.71141	9.99369	9.11655	9.32239	8.2796	9.16813
Scamp2	10.5335	10.3969	10.4543	10.661	10.065	10.741	10.9274	10.1635
Scamp1	9.64841	9.32085	9.40021	9.10582	9.56529	9.71485	9.74377	9.11333
Scaf8	9.16395	9.05097	8.89505	9.21625	9.35601	9.33129	9.13479	9.23082
Scaf4	8.89505	8.65273	8.97311	8.61718	9.04347	8.65927	8.28236	8.57117
Scaf1	9.67171	9.3827	9.93477	9.68814	10.0609	9.74105	9.4562	9.74312
Sbk1	8.81393	9.14423	8.52078	9.17156	8.96754	8.62702	9.21863	8.88097
Sbf2	6.05226	3.71549	2.90835	4.74701	3.75996	5.88396	3.85954	4.5885
Sart3	9.92997	9.91853	10.0141	9.49293	9.6729	9.86125	9.82225	9.72274
Sart1	10.0015	9.59189	9.84917	9.83884	9.8302	10.0255	9.90178	10.2852
Sardh	8.45456	7.98461	7.96498	8.0316	8.07214	8.23222	7.90719	7.95333
Samd4b	9.0494	8.93007	8.92433	8.98055	9.27325	8.61887	8.77233	8.87443
Samd1	10.9458	11.132	11.0484	11.132	11.2243	11.1792	11.1621	11.1529
Sag	4.98063	5.64357	5.34186	4.23394	4.91704	5.12309	4.49478	5.13479
Safb	9.30673	8.63891	9.12856	9.03532	9.75631	9.88309	9.5859	10.2224
Saa2	7.38573	7.29534	7.18159	7.61759	7.61847	7.42627	7.03966	7.29496
S1pr2	8.71716	8.72628	9.1368	8.72066	8.20856	7.13648	8.82233	7.52387
S1pr1	4.22044	5.75947	3.35453	3.09789	5.5583	6.2064	4.46614	2.86154
S100g	6.74662	6.43992	6.9736	7.65535	6.9509	7.57087	7.19742	7.22049
S100b	5.89333	5.9757	6.54975	6.21545	6.50681	6.1365	6.4464	6.1365
S100a9	5.34083	4.91979	5.34889	7.75792	8.37406	7.84127	12.3095	7.36107
S100a8	4.19249	3.91192	7.12839	3.42951	7.74017	7.12502	12.5039	6.37292
S100a4	9.97418	9.68339	9.65952	9.90368	9.92305	9.96974	12.1173	10.367
S100a10	11.4173	11.2229	11.4364	11.1126	10.4882	10.415	11.366	10.4435
S100a1	11.2198	11.2877	11.5196	11.366	11.9406	11.6575	11.2288	11.6546
Ryr2	10.9033	10.8848	11.4421	10.7365	10.5949	10.6481	10.3969	10.7719
Ryk	10.4598	10.3921	10.2398	10.2786	10.369	10.5896	10.1046	10.4189
Rxrg	10.5405	10.9167	10.3745	10.741	11.0444	11.1091	10.1195	11.172
Rxrb	9.21149	9.5859	9.58961	9.79094	9.68892	9.72008	9.50293	9.75393
Rxra	7.20569	7.30345	6.52076	7.10027	6.98374	6.54118	6.48345	8.3129
Ruvbl1	8.52704	8.27808	8.77553	7.83581	8.35082	8.24116	8.20486	7.4944
Rup2	6.24937	6.44746	6.49463	5.87886	5.02752	6.19103	7.06014	6.98786
Runx1	9.90738	9.7608	9.80764	9.85173	9.65578	9.75943	10.228	9.51122
Rtn4ip1	6.67291	7.29534	6.27334	6.721	6.44957	6.37644	6.43871	6.45949
Rtn1	9.4208	9.67171	9.63119	9.56378	9.18434	9.1197	8.97195	9.82715
Rtf1	8.90364	8.66152	9.21515	8.91958	8.86345	9.05097	8.67751	8.98055
Rtcb	10.2442	10.2647	9.98745	9.81846	9.88896	10.2363	9.95411	9.85446
RT1-S3	9.5623	9.39043	10.0361	9.95411	9.94704	9.57544	9.35397	9.3567
RT1-N3	8.04788	9.01423	8.71716	8.36142	7.7629	7.73271	7.75792	7.57415
RT1-M5	9.9199	10.211	10.1046	10.0825	10.154	10.1425	10.2452	10.1963
RT1-M3-1	7.30345	7.43627	6.85434	7.13967	6.94782	7.06014	7.35506	6.85492
RT1-EC2	10.42	10.7272	10.4298	10.8363	10.3763	10.435	10.6564	10.3136
RT1-DOb	4.48726	4.58694	4.70896	4.91841	4.81341	4.70896	3.70177	4.35757
RT1-DOa	11.3575	11.5876	11.4113	11.5389	11.415	11.2638	11.6962	11.6575
RT1-Db1	8.66542	9.1247	8.914	9.0036	8.07013	6.43652	6.34799	6.31212
RT1-Da	11.6061	11.7434	12.0717	11.9088	9.66274	8.95272	8.78894	10.2598
RT1-Cl	12.3309	12.7314	13.1933	12.7605	12.4887	12.2118	12.8437	12.1371
RT1-CE16	14.2493	14.7621	14.6788	14.6693	14.2732	14.2493	14.6618	14.1183
RT1-CE12	13.802	14.1664	13.9829	13.9614	13.6056	13.7272	14.0287	13.3274
RT1-Bb	7.63896	4.51675	8.48818	6.7984	4.34269	4.07694	4.01364	6.69454
RT1-Ba	10.037	10.5187	10.5157	10.5632	9.04204	8.6513	8.92319	9.13479
RT1-A3	5.90725	4.65547	6.56337	4.0079	4.67181	4.84215	5.00063	5.17431
Rsph1	7.79163	7.26251	7.56411	6.76154	6.42702	7.11198	5.06865	7.28144
Rsad2	9.22362	9.1227	9.91097	9.31919	9.96974	9.52388	9.8691	10.031
Rrbp1	8.87261	8.92606	8.30646	8.56027	8.44737	8.26741	9.10183	8.51546
Rraga	10.7541	10.6556	10.6855	10.4675	10.3063	10.7505	10.7213	10.7633
Rrad	13.4471	13.3205	13.1444	13.5917	13.2681	13.5211	13.5397	13.4687
Rps8	14.0993	14.1375	13.914	14.0419	14.5713	14.7278	14.6788	14.4292
Rps6kb1	9.85743	9.44349	9.77214	9.69808	9.40256	9.52142	9.58216	9.53669
Rps6ka1	9.47118	9.67502	9.71691	9.99473	9.25869	8.84695	9.6805	9.63276
Rps5	13.1528	13.2295	13.0465	13.1715	13.9236	13.9474	13.8841	13.8104
Rps4x-ps9	12.581	12.5039	12.2883	12.3145	13.2792	13.4593	13.1561	13.0785
Rps3a	14.4878	14.3607	14.2241	14.2666	14.7134	14.8797	14.7134	14.6983
Rps3	13.7467	13.792	13.7359	13.6862	14.2837	14.3749	14.5052	14.1754
Rps2-ps1	5.13767	5.0822	5.87116	5.22334	5.63829	5.5364	5.71969	6.00507
Rps27l	12.3396	12.0588	12.1971	12.2638	11.9113	12.3035	12.5592	12.2336
Rps24	8.93007	9.45741	8.47849	9.11514	9.8702	9.82324	9.67632	10.0083
Rps23	13.657	13.657	13.4593	13.4305	14.0419	14.2241	14.2837	14.0165
Rps16	14.1664	14.1866	14.0165	14.1183	14.8372	14.8151	14.9501	14.6096
Rps15	13.1378	13.3881	13.1209	13.2534	13.6862	13.4427	13.6494	13.4151
Rps11	14.4659	14.4292	14.2493	14.4217	14.6618	14.6096	14.7913	14.5052
Rps10	13.5917	13.6056	13.6197	13.6056	14.1525	14.1525	13.905	13.8989
Rprd2	8.80715	9.08248	9.0494	8.81897	9.4562	9.6729	8.9994	9.21909
Rpp21	8.32216	8.2633	8.40909	8.30889	8.38625	9.04607	8.64314	8.42953
Rpn2	11.3217	11.2678	11.2626	11.0784	11.0603	11.0196	11.2896	10.7345
Rpn1	10.682	10.7191	10.5896	10.7392	10.7345	10.6969	10.6141	10.337
Rplp0	15.1097	15.1097	15.2205	15.2205	15.629	15.654	15.8548	15.5005
Rpl6	13.3089	13.3986	13.3133	13.3723	14.0023	14.0756	13.8256	13.8841
Rpl5	7.36532	7.35319	7.35417	7.05315	7.18936	7.19482	6.9736	7.33026
Rpl4	13.1626	13.1012	12.8536	13.0357	13.4427	13.657	13.4506	13.2792
Rpl3l	12.7712	12.7887	12.6435	12.9228	12.468	12.2596	11.7327	12.1224
Rpl36al	12.7492	12.6731	12.5039	12.5376	12.5039	12.7025	12.65	12.65
Rpl36	13.8104	13.7013	13.5295	13.8409	14.0287	14.1375	13.9236	13.905
Rpl35	13.6494	13.6197	13.5342	13.677	14.1298	14.2666	14.1525	14.1664
Rpl31	14.7859	14.6983	14.5314	14.5887	15.0245	15.3117	15.2205	15.0245
Rpl30	9.1586	7.95511	7.74092	6.96496	9.04607	9.12634	8.74142	8.97795
Rpl3	12.4238	12.3536	12.2927	12.3442	12.9824	12.9142	13.7964	12.7159
Rpl27a	14.4451	14.4927	14.3402	14.2837	14.5314	14.5713	15.0449	14.7278
Rpl27	13.9401	13.9474	13.802	13.8662	14.2493	14.3084	14.0023	14.1375
Rpl26	14.3749	14.3845	14.2149	14.3314	14.7278	14.9309	14.6983	14.8151
Rpl24	14.1754	14.2149	14.0571	14.1375	14.5052	14.4927	14.4292	14.4927
Rpl23	14.0419	13.9829	13.7964	13.7964	14.2995	14.6618	14.8151	14.4659
Rpl22	14.6096	14.5052	14.4878	14.5314	14.7913	14.9975	15.2431	14.8797
Rpl21	9.24538	9.30181	9.07053	9.21515	9.45332	9.09078	9.15267	9.37905
Rpl19	14.6217	14.5713	14.3965	14.515	15.0814	15.1698	15.1518	15.1992
Rpl18a	14.2732	14.2837	14.1183	14.4389	14.7859	14.7913	14.7471	14.6788
Rpl18	13.1313	13.2213	13.1715	13.0751	13.4305	13.5917	13.6056	13.5917
Rpl17	8.68246	8.97195	8.1186	8.73681	9.33469	8.98097	8.9567	8.70015
Rpl14	12.3657	12.2231	12.1125	12.0785	12.6626	12.8748	12.6841	12.7712
Rpl13a	13.1012	13.1794	13.1075	13.2624	13.4945	13.5342	13.5723	13.4628
Rpl11	14.1183	14.2493	14.1866	14.2149	14.3845	14.4878	14.5887	14.3402
Rph3al	10.065	10.4927	10.5985	10.2909	10.3227	10.8581	9.60155	10.9248
Rph3a	6.84864	7.07425	5.37077	5.55754	6.96383	7.48212	5.70503	4.4931
Rpe65	7.08352	4.45843	3.16731	5.99769	3.6308	2.52937	6.51088	3.15652
Rpap2	9.3567	8.95832	9.22927	9.12634	8.9315	9.45332	9.36828	9.21726
Rpa3	7.55806	7.28701	4.39559	7.57087	6.08923	7.63024	7.52959	6.78312
Rpa2	8.73468	8.7234	8.81776	8.65809	9.00466	8.93523	8.841	8.69578
Ros1	9.21886	8.99319	8.78852	8.77553	7.90647	8.15887	7.27498	7.56261
Rorb	3.68546	3.8311	3.6573	3.81668	3.85146	3.83504	3.71943	3.77025
Rom1	7.60984	8.12679	8.65433	7.39775	9.02009	8.05843	8.46088	7.46172
Rock2	9.28694	9.15472	9.50039	8.8928	9.37905	9.54007	9.06641	9.54174
Rock1	6.30669	6.26288	5.59287	4.71091	4.76997	6.24064	5.4972	5.73574
Robo2	6.93657	6.83957	7.79612	8.13362	6.99859	5.14818	6.82391	5.51946
Robo1	5.44557	5.07129	4.92463	5.704	4.97111	4.92046	4.75911	4.97111
Rnpep	10.5632	10.3357	10.1431	10.0932	9.63688	10.0976	10.0704	9.93595
Rnmt	9.43288	9.26133	9.43074	9.46372	9.25297	9.39633	9.17342	9.17422
Rnh1	10.5683	10.5924	10.4624	10.2378	10.8565	10.5374	10.5282	10.4056
Rnf4	7.43349	7.79432	8.10642	6.61264	8.1811	8.50951	5.98975	8.95832
Rnf157	9.5845	9.7345	9.97783	9.39793	9.71485	8.98393	9.24182	9.63391
Rnf130	11.4334	11.3948	11.5751	11.3302	11.0612	11.4421	11.2626	11.4246
Rnf112	6.40275	6.62459	6.88928	6.112	6.9269	6.73906	6.23512	6.3236
Rnd3	4.8266	4.32021	6.96186	5.68047	5.11589	4.6231	6.88286	4.24242
Rnaseh2a	10.7272	10.4765	10.6999	10.8167	11.0269	10.8429	10.3725	11.0884
Rnase4	9.85286	9.81099	9.68647	9.5611	10.2715	10.01	10.6489	10.0165
Rnase1	7.26371	7.42516	7.66006	6.96226	7.30976	7.19129	7.31212	7.03238
Rln1	6.47414	6.4547	5.94414	5.42041	7.61688	6.36918	7.29689	6.95627
Ripk3	7.31973	7.30131	6.32941	7.94003	6.94287	7.35921	8.36635	7.56136
Rims1	6.83478	7.15772	6.52875	6.75642	8.16838	7.47094	6.71184	7.68308
Rilpl2	10.2688	10.2442	10.4035	10.2163	10.5282	10.2462	10.4022	10.3921
Rida	7.10543	7.40254	5.78366	7.29689	7.74017	7.87636	8.13078	7.60718
Rictor	9.02442	8.58793	8.84507	8.31967	9.22999	9.46924	9.02998	9.54492
Ric8a	8.86252	8.93603	9.12742	8.85627	9.36175	8.85804	8.69964	8.8011
Rhox5	6.44348	7.30725	7.27009	6.12873	6.83532	6.99457	6.21312	6.76343
Rhov	4.24722	5.09522	5.0462	5.16472	5.86799	5.65657	6.05226	6.06406
Rhoc	11.1665	11.1551	11.3005	11.0845	11.0043	10.8439	11.3119	10.7111
Rhob	12.8922	12.6882	12.7492	12.8129	12.7981	12.7492	12.8585	13.0239
Rhoa	9.65434	9.59468	9.61858	9.69965	9.98745	10.0018	10.157	9.97561
Rho	6.10559	4.58694	6.97211	4.38373	5.72588	4.94633	6.54475	3.91979
Rhno1	7.43117	8.07873	7.33949	7.43903	8.02121	7.47308	7.34364	7.32095
Rheb	10.2985	10.1635	10.3446	9.93477	10.2332	10.1364	10.4585	9.97783
Rhd	8.90958	9.33342	9.53669	9.42941	9.47901	9.06949	9.93595	9.00945
Rhbdl1	6.8498	6.78135	6.98296	6.75967	6.93869	6.72414	6.86231	6.80987
Rhag	7.78792	8.33643	7.78256	8.3387	7.81173	7.36532	7.68815	8.20666
Rgs9	6.46272	6.47497	6.34142	6.05402	6.54913	6.22097	6.50449	6.94287
Rgs8	6.96639	6.35125	7.02216	5.65924	6.76154	6.2619	6.72543	5.29889
Rgs4	7.8841	7.08885	7.5441	8.23461	7.55708	7.50633	7.90068	6.8638
Rgs22	8.61123	8.74924	8.60309	8.82364	8.47025	8.06113	8.86537	8.45321
Rgs19	8.841	8.86	8.96598	8.71035	9.03474	9.07808	9.59095	8.70444
Rgs18	6.29827	4.98538	4.64951	5.458	5.3749	6.53155	6.8482	6.23146
Rgs14	9.79991	9.57207	9.9199	9.47383	9.42644	9.75494	9.80359	9.39216
Rgs12	9.06949	9.41397	8.58133	8.16588	8.69854	8.41092	9.33666	8.65809
Rgs1	2.90835	3.45797	2.99315	6.48157	3.99125	3.84819	2.43477	4.05796
Rgn	8.103	7.74534	5.85168	7.75312	5.62431	8.04892	6.78382	7.70027
RGD621098	7.76934	7.46747	7.14155	6.35833	8.36573	8.71894	7.20185	8.68576
RGD1566359	12.2294	12.1309	12.1449	11.9592	11.9325	12.1873	11.9745	12.2511
RGD1566085	10.1864	10.3349	9.9689	10.0641	9.32239	9.46372	9.70358	9.40256
RGD1565784	10.7385	10.61	10.642	10.8131	10.211	10.5143	10.4927	10.3745
RGD1565616	9.17422	8.61718	9.40707	8.60713	8.52704	8.78019	8.98393	9.12634
RGD1564865	7.12252	5.27976	5.7294	5.90977	5.19253	7.17493	6.83957	5.98592
RGD1562618	9.45464	9.04434	9.46037	9.49569	9.43845	8.77697	9.10981	8.88549
RGD1562378	9.18081	8.64029	8.53776	9.19764	8.73623	8.48992	9.03364	8.36732
RGD1562319	10.1704	10.1419	9.734	9.83207	9.94498	10.0704	10.337	9.87461
RGD1562234	8.5123	8.66905	8.54141	8.5772	8.57117	8.82141	8.76006	8.48421
RGD1560784	9.92813	9.84159	10.1195	10.0468	9.88975	9.51944	10.1817	9.95515
RGD1560171	3.94309	4.80392	6.71184	6.03704	3.87921	7.291	4.24943	3.80869
RGD1559747	5.39168	6.18476	5.66861	5.14943	6.13303	6.47414	5.30081	5.48809
RGD1559532	7.05164	5.69243	4.60275	4.54168	7.75471	6.64639	7.10841	6.46272
RGD1359634	9.51122	9.5803	9.265	9.49797	9.1368	8.9465	9.18523	9.24666
RGD1311756	12.0498	12.0616	11.9382	11.8483	11.8741	11.8364	11.4785	11.7379
RGD1311739	11.8456	11.8265	11.6011	11.9745	11.8847	11.8978	11.8434	11.7523
RGD1310257	5.56921	4.07471	4.96854	4.88884	5.53579	4.99823	5.41037	4.77092
RGD1310209	6.67869	6.29976	6.21312	7.59335	7.20033	7.05164	7.5153	6.87312
RGD1309779	11.5434	11.5353	11.4301	11.6575	10.992	11.2877	11.5332	11.3067
RGD1309534	6.53864	8.17276	6.26239	7.41641	7.88745	8.11705	6.20079	7.82724
RGD1309188	10.3912	10.4279	10.4522	10.4605	9.81677	10.2224	10.0449	10.0668
RGD1308143	9.83387	9.58961	9.51002	9.35825	9.06281	9.63495	9.00669	9.46244
RGD1308134	11.1916	11.5128	11.3232	11.2438	11.5575	11.7523	11.2533	11.4662
RGD1307315	6.22581	4.83261	5.79954	5.76445	6.03995	6.20182	6.0801	5.09954
RGD1306941	8.49667	8.87832	8.91664	9.04683	7.83114	8.9376	8.75714	8.86345
RGD1306474	8.03951	6.00866	7.19482	5.15911	5.98374	7.99251	7.87587	6.93657
RGD1306215	7.81549	8.4774	9.00808	9.14609	9.01423	8.7881	8.66073	9.1197
RGD1305587	7.92042	7.94974	8.36254	7.74735	7.90528	8.29409	7.15284	8.58437
RGD1305455	8.37824	8.33015	8.5772	8.31967	8.8693	8.27711	8.64794	8.62549
RGD1305347	5.44018	5.39806	5.78115	4.83168	4.83075	5.77174	5.49254	5.25694
RGD1304694	9.59095	9.24961	9.71485	9.8956	9.99228	9.60772	9.77521	9.69808
Rfx5	9.17044	9.24897	9.22078	9.19288	9.38433	9.72208	9.58823	9.58823
Rftn2	6.27249	5.72263	5.84761	5.71348	6.29976	6.12765	5.596	5.89767
Rfk	6.80013	8.05584	7.23538	7.70809	7.18537	6.85193	6.85463	7.34364
Rfc4	7.01366	6.8438	7.07393	7.18159	7.84127	8.01306	7.31687	7.75312
Rfc1	7.51819	7.28471	7.46339	7.53309	7.35802	7.84856	7.67789	7.61135
Rev1	9.21726	9.3251	9.10183	9.20764	9.40414	9.46487	8.799	9.17915
Ret	7.14205	6.84111	6.2838	6.83957	5.86426	6.67697	6.60974	6.16923
Rest	5.70296	7.51675	5.90477	6.85803	6.1646	6.75642	5.42197	6.02277
Resp18	6.85153	6.56213	7.2918	7.36383	7.00659	6.65217	6.6318	7.69558
Rere	9.30391	9.16109	9.36324	8.64453	9.4398	9.30047	9.23082	9.1247
Renbp	9.05882	9.06181	8.9994	8.83845	9.43074	8.95977	8.93903	9.15699
Ren	6.05479	6.122	6.3668	8.30151	6.2838	6.07634	7.13967	6.02846
Reln	8.65927	8.62139	8.34471	8.26512	9.31435	8.83672	8.94561	8.87568
Reg3g	9.63443	8.6991	9.78832	8.85159	7.87974	8.16142	12.3346	8.5123
Reg3b	6.56462	3.97649	7.73721	9.61413	5.00063	5.80117	10.9458	5.54597
Reg3a	4.89587	4.6748	4.09526	3.22594	3.39469	4.4343	3.68546	6.39424
Reg1a	5.86665	6.13303	5.88765	7.05714	5.48133	5.60032	6.88962	5.52183
Reep2	9.60919	9.72624	9.75494	10.0488	10.2479	9.57738	10.2201	10.2579
Rdh7	6.20699	5.61734	5.73489	5.63829	6.2064	6.81517	5.97677	5.75541
Rdh10	6.21009	4.72862	6.94287	5.49254	6.99066	6.51769	4.77187	6.43652
Rcn3	9.99369	8.45826	9.42941	10.1364	8.71206	8.59447	8.69378	8.47849
Rcn2	9.39367	9.2782	9.29344	9.41279	8.841	9.34744	9.29692	8.99045
Rcn1	7.66039	7.21947	8.19103	7.76072	8.05584	8.16987	8.0254	7.58418
Rchy1	11.2413	10.7907	10.9173	10.855	11.2173	11.1492	10.8289	11.2664
Rbpms	13.065	13.0423	12.9537	12.8841	13.1528	13.0357	13.0357	13.0819
Rbpj	9.06641	8.44155	9.06063	9.12126	9.23242	9.31435	9.69344	9.4415
Rbp4	6.28177	5.75785	6.5776	6.5776	6.68338	6.28938	6.02529	6.9534
Rbp2	4.45843	4.96027	5.62071	4.44453	4.84011	5.0822	5.40783	5.11502
Rbp1	8.91747	9.26196	8.81271	8.52932	8.04788	7.96799	8.16717	7.86367
Rbmx	10.0333	10.1404	10.0765	9.96667	10.018	10.1181	9.75943	9.91253
Rbm39	7.53066	7.13023	7.6618	7.1609	8.87365	8.74336	8.51445	7.79077
Rbm24	7.79612	8.15811	8.93376	8.19843	8.40909	7.93678	7.79663	7.43788
Rbm10	8.86646	9.25242	9.39367	8.87365	9.01686	9.37696	8.9557	9.37696
Rbl2	9.95324	9.68219	10.2201	9.91553	9.76496	9.35154	9.27325	9.84465
Rbfox2	9.3827	9.16858	9.15699	9.1239	9.96275	9.59189	9.22927	9.60692
Rbck1	11.6492	11.5389	11.3067	11.5679	11.7733	11.5301	11.5434	11.5482
Rbbp9	5.13216	4.72862	3.61439	3.84162	3.78986	3.6308	4.1665	3.01706
Rbbp7	11.7523	11.8296	11.7881	11.8015	11.6521	12.1057	12.0785	12.1242
Rb1	7.62906	7.54532	7.43903	8.05909	7.74735	8.05109	8.15811	7.29822
RatNP-3b	7.4798	7.88745	7.49531	7.47171	7.93289	8.11295	8.20564	7.2709
Rassf9	6.71011	7.76428	7.62146	6.7057	6.58342	7.66979	7.74869	5.49414
Rassf5	5.30979	5.32001	6.07798	4.96394	6.19698	6.90218	4.61995	6.76029
Rassf2	7.07946	5.4832	5.73208	4.73424	6.14169	5.2501	5.05935	5.79198
Rasl11b	7.27761	7.49622	8.88965	8.52403	10.0333	10.027	8.50837	9.5859
Rasl11a	5.55299	5.46013	6.3053	6.67219	6.4722	7.29496	6.56554	6.51826
Rasgrp1	5.00063	4.81486	4.49804	3.78285	3.31111	3.40088	5.65924	4.06457
Rasgrf1	6.49555	6.60068	5.7624	7.43349	5.69632	7.61612	5.31468	7.41985
Rasa2	9.96422	10.1003	9.95054	9.86781	9.38773	9.98745	9.54007	9.90178
Rasa1	7.85209	8.16717	7.80139	7.3182	7.35921	7.72466	7.83236	8.13725
Rarb	7.02586	6.82391	6.31916	6.57564	8.15156	7.00659	6.86086	7.29349
Rara	9.61146	9.83207	9.97137	9.62721	9.75184	9.55596	10.4371	10.0548
Rapgef4	7.34364	6.95034	7.43173	7.0676	7.58471	8.02857	7.68815	8.11114
Rapgef3	8.53971	9.34643	9.08762	9.03415	8.92433	9.50771	9.54851	9.76347
Rap1b	11.4392	11.1868	11.3455	11.1567	10.9705	11.2089	11.5646	11.2678
Ranbp3	7.50034	7.9603	7.81173	8.09972	8.64029	8.69797	7.62906	8.93212
Ranbp17	6.61635	6.05712	7.19787	8.12434	8.12434	5.93077	6.8438	5.64514
Ralgds	10.4543	10.8243	10.8181	10.9632	11.0229	10.6564	11.1109	10.741
Ralgapa1	8.19103	8.29844	7.61503	7.9523	8.36635	8.10769	7.26371	8.13822
Ralbp1	9.06421	8.71716	8.87443	8.81393	8.77399	9.2944	8.78019	9.25869
Ralb	10.597	10.009	10.5103	10.5129	10.0825	10.2528	10.4942	10.1845
Rala	11.2089	11.0484	10.9487	11.2198	10.7023	11.0537	11.0209	10.8124
Rag1	6.0346	4.13014	5.56814	6.73302	5.856	7.48063	5.90477	7.60025
Raf1	12.3586	12.4617	12.3371	12.451	12.4805	12.5205	12.5944	12.5642
Rad52	8.31195	7.92343	7.97168	8.49363	8.38491	8.59845	8.7881	8.71328
Rad51ap1	7.48212	7.41491	7.28887	7.58418	7.17406	7.82488	7.70599	6.91335
Rad23a	10.7858	10.7474	10.5999	10.5335	10.8224	10.6999	10.0051	10.4522
Rad18	5.75947	7.47212	6.59493	7.2902	5.61066	6.09274	5.60936	6.17246
Racgap1	8.31552	8.42848	8.82233	8.87568	8.20666	8.58745	8.35817	8.2518
Rac1	10.6969	10.6249	10.4222	10.4056	10.435	10.5507	10.4084	10.507
Rabggtb	11.6521	11.9113	11.7164	11.7164	12.2562	12.4733	12.1309	12.4557
Rabggta	8.37097	8.81058	8.69578	8.03844	8.58133	7.99522	8.79225	8.48992
Rabgap1l	8.17276	6.65266	7.61688	7.20654	7.25104	7.86707	7.39714	7.09881
Rabep2	8.75418	8.51787	7.71212	8.62001	7.68939	8.54573	8.5335	8.62828
Rabep1	9.54007	9.82225	9.99473	9.55452	9.86125	9.87679	10.3284	9.88975
Rabac1	12.7887	12.8748	12.8841	12.8959	13.4859	13.3089	13.236	13.3807
Rab8b	8.9696	8.7317	8.73468	8.63137	8.95272	8.83011	9.34243	8.89829
Rab8a	8.76835	8.58923	9.06529	8.73277	8.45754	8.56283	7.75471	8.48818
Rab7a	10.1496	10.1535	10.0035	9.88975	9.90178	9.93477	9.9689	10.4695
Rab6a	11.422	10.9632	11.5212	11.3811	10.6311	11.4392	10.9219	11.0345
Rab5b	12.0919	11.8555	11.2288	11.496	12.1575	12.0547	11.9244	12.1873
Rab5a	8.95977	9.23856	9.26654	9.3567	9.17044	9.38928	9.3827	9.45867
Rab4b	8.00615	9.06949	8.36142	8.48992	8.00796	7.94499	8.62139	8.49667
Rab4a	7.46339	7.12839	7.47613	7.87923	6.83724	7.11483	6.90181	7.314
Rab3ip	9.33765	8.31923	8.89076	8.91664	9.26769	9.17915	9.29636	8.82617
Rab3d	8.46254	8.55242	8.8928	8.3292	8.11247	8.64097	9.03719	8.82463
Rab3c	6.20079	6.67869	6.06907	5.34618	6.67363	5.44018	5.73574	6.41125
Rab3b	10.5041	10.7869	10.4912	12.7075	10.0548	11.7471	10.1604	10.3126
Rab3a	10.5103	10.4189	10.4598	10.3637	10.1511	9.99228	9.71038	10.0609
Rab38	6.36348	7.08352	7.1344	6.30669	7.32247	7.22287	6.27513	6.78559
Rab34	8.39004	8.2796	7.67267	7.98387	8.74671	7.47253	8.62001	8.45754
Rab33b	7.24161	7.94852	6.61087	6.65217	6.85434	7.93289	7.31088	6.71567
Rab2a	5.8201	5.53055	5.31386	5.35369	4.65959	5.62431	5.68257	5.17047
Rab29	6.31801	5.4832	5.62579	7.72138	6.39932	6.69134	6.4071	6.82249
Rab28	11.0043	11.1444	10.7858	11.2311	10.8514	10.984	10.6665	10.9895
Rab27a	6.9101	6.86231	6.88928	7.37247	4.67669	5.27296	7.11944	5.38925
Rab26	8.50429	8.64166	8.60479	8.67312	8.78269	8.7317	8.4356	8.23836
Rab1a	9.31435	9.23082	9.04522	9.11333	8.9888	9.21215	9.21182	9.4795
Rab15	7.11944	7.47212	8.0983	5.82902	9.33299	4.88633	5.54761	7.07946
Rab14	9.49635	9.06012	9.18222	9.30391	9.54706	9.20764	9.01686	9.49797
Rab13	9.37525	9.31137	9.13809	8.97577	9.4398	9.19764	9.65859	9.15408
Rab12	12.3778	12.3956	12.5992	12.4238	12.5376	12.6129	12.299	12.5944
Rab11fip5	10.5867	10.8316	10.8406	10.7023	11.6962	11.4676	11.2481	11.4491
Rab11b	11.2243	11.4745	11.3828	11.4246	12.4145	12.3264	11.8741	12.4296
Rab11a	11.0286	11.0345	10.923	10.7345	11.2638	11.0513	11.0108	11.1243
Rab10	12.0572	12.1742	12.1575	12.1501	11.796	12.0877	11.9592	11.9592
R3hcc1	9.79512	9.8207	10.0062	9.65952	10.0255	9.89337	9.36966	9.83207
Qpct	6.02204	6.76343	5.38343	6.66432	5.15201	3.28474	4.99305	2.54274
Qdpr	10.0468	10.295	10.5041	10.2589	10.1938	10.2124	9.53125	10.3763
Pzp	4.06457	4.69282	5.22171	4.34758	5.06865	3.69056	3.95248	5.2348
Pyy	6.73302	7.10609	6.71999	6.68338	6.88286	6.62789	7.12502	6.83159
Pygm	14.4062	14.515	14.4927	14.4292	14.4451	14.5052	14.1906	14.5457
Pygl	4.36791	4.67181	4.26027	4.77349	4.55176	4.28492	4.89863	4.64802
Pygb	10.2208	10.321	11.4173	9.78252	11.806	10.4131	10.5708	11.1621
Pxn	10.8581	11.0196	10.9632	10.8429	11.235	11.0898	10.9753	10.9351
Pxmp2	12.4733	12.3206	12.2511	12.385	11.1621	10.9083	10.8131	10.9274
PVR	7.87017	7.4944	8.19209	7.33569	5.61752	6.89327	4.93385	6.87085
Pvalb	7.08439	8.20427	8.05109	7.23097	7.89889	6.53975	8.51546	6.47414
Pus3	7.99174	8.03308	7.63065	7.94852	7.13648	8.06709	7.91083	7.3695
Purb	9.80157	9.63851	9.59669	9.40562	9.82785	9.55452	9.04683	9.56671
Pttg1ip	12.299	12.1971	12.2562	12.2724	12.5528	12.2336	12.2779	12.369
Pttg1	9.46656	9.01162	9.38124	9.22489	9.02837	7.66871	9.46487	8.76006
Pts	7.80516	7.7796	8.3292	7.91787	7.59447	8.52704	8.76127	7.04778
Ptprz1	4.28014	4.33576	5.68343	4.83475	3.27882	5.54501	4.35757	3.89312
Ptprv	5.60327	5.20495	6.38952	5.52547	5.41322	5.36208	5.75155	4.87942
Ptpru	4.8461	5.60721	5.52547	5.38995	5.21979	5.458	5.09954	6.52549
Ptprs	9.03811	9.75026	9.55916	9.77829	9.7571	10.4543	9.72274	10.4889
Ptprr	10.275	10.535	10.0932	10.4643	10.0976	10.6894	9.99228	10.192
Ptprq	6.30236	6.30669	6.80987	6.24406	6.31973	6.34698	7.4192	6.22713
Ptpro	6.4421	7.20185	7.05315	6.77236	7.26509	6.92888	8.09361	7.25388
Ptprn2	7.3348	7.51189	6.99029	7.13294	6.86921	7.02121	7.72334	6.58613
Ptprn	8.92606	8.72066	8.37579	9.15267	9.372	8.81462	9.16285	8.61123
Ptprm	9.69886	9.00466	9.45515	9.3738	9.64209	9.65906	8.57508	8.87365
Ptprj	6.65609	6.3737	6.67697	6.11409	6.67153	6.64145	7.04419	6.51712
Ptprh	7.06418	6.24064	5.95639	5.4444	6.17109	6.56213	5.77722	6.61087
Ptprg	8.57208	8.88689	8.34635	8.50837	8.65352	8.23499	8.76558	8.34635
Ptprf	8.65352	8.42073	7.57087	8.31195	8.39931	8.82233	8.78539	8.54004
Ptpre	6.35487	6.82912	6.5816	6.2858	7.30725	6.7187	7.16224	7.67937
Ptprd	5.8997	5.03931	4.4147	2.96195	6.65266	4.05927	5.94792	6.37749
Ptprc	5.74072	6.83532	6.29474	6.74662	5.5405	5.89333	7.11643	6.23901
Ptpra	9.372	9.4562	9.21149	9.26322	9.16664	9.10871	9.40414	9.46487
Ptpn7	8.09972	7.68654	7.36732	7.92042	6.8498	7.51439	8.25941	7.51974
Ptpn6	7.56359	6.91451	7.91552	7.28283	6.6852	6.01906	8.04892	5.96573
Ptpn5	5.97677	7.6954	7.44728	7.62074	8.1444	7.19482	6.51769	7.78256
Ptpn3	11.5196	11.5434	11.4575	11.5843	10.9969	10.9575	10.5924	10.6681
Ptpn23	8.57508	9.78942	8.94853	9.81285	9.21625	9.25165	10.0688	8.93089
Ptpn21	8.40109	8.79443	8.8011	8.32216	8.49667	8.77078	8.66933	8.88758
Ptpn2	7.64867	6.25915	6.40004	7.87587	6.60876	7.41985	8.0534	6.83724
Ptpn18	9.20556	9.08365	8.89196	8.60118	7.40483	8.49952	8.40231	8.57208
Ptpn12	8.34365	8.76006	9.13479	8.66933	8.42953	8.799	9.15472	8.76367
Ptpn11	6.19698	6.83424	7.07946	7.15033	7.24711	6.96266	6.95886	7.39042
Ptpn1	9.93933	10.0247	9.91853	9.54174	9.95515	9.80157	10.1678	9.7345
Ptpmt1	10.5374	10.4643	10.3014	10.4279	10.6592	10.5796	9.95821	10.5315
Ptp4a2	12.6626	12.4995	12.3536	12.6129	12.1057	12.2724	12.4448	12.1028
Ptp4a1	12.2118	12.1011	12.2265	12.1811	11.7471	12.3241	12.2596	12.3095
Ptov1	12.1742	12.1604	12.139	12.139	12.1112	12.0836	12.0222	11.9949
Ptn	8.24116	8.39931	8.59576	8.37196	9.36708	9.45515	9.85286	8.79167
Ptms	10.9753	11.172	11.1826	11.3948	10.8772	11.0019	11.207	11.5705
Ptk2b	5.87719	5.71535	6.03995	5.98374	6.18476	5.66456	6.66748	5.97911
Ptk2	10.4178	10.0641	9.72114	10.4134	10.0688	9.96422	9.90738	10.2398
Pthlh	7.25388	8.28536	6.8638	7.18774	6.10884	6.47028	6.22217	6.01667
Pth2r	6.58976	6.98991	5.56268	6.01123	7.17406	5.4371	5.83593	5.08857
Pth1r	8.2282	7.99447	8.39361	7.99899	8.22584	8.36427	8.42848	8.73277
Pth	7.45483	7.98163	8.41	7.62494	7.67937	7.97908	8.23087	7.71903
Ptgs2	6.80772	6.51826	8.27378	6.94152	6.57473	6.37979	6.84909	6.92888
Ptgs1	8.64705	9.05882	9.4939	9.13113	8.8928	8.84507	9.41137	8.19843
Ptgr1	10.984	10.9205	10.633	10.6711	11.4334	12.0649	10.7067	11.817
Ptgis	10.9291	10.6452	11.0934	11.3005	10.3349	9.78708	10.3305	9.97418
Ptgir	9.50342	10.7167	11.1126	10.5796	10.9033	10.473	11.1425	11.141
Ptgfrn	9.50244	9.64841	9.85088	9.42839	8.78894	8.84643	8.52704	8.72811
Ptgfr	8.40421	8.29962	8.14763	7.59019	9.45867	9.48292	9.25797	9.5147
Ptger4	6.09098	5.21565	7.12352	5.85224	6.08394	5.74166	7.08112	6.36348
Ptger3	7.56261	7.27575	7.69283	7.78792	7.76934	7.54799	7.35802	7.88509
Ptger2	5.76932	4.79163	6.58912	6.9101	6.73642	6.7057	7.45665	5.50627
Ptger1	5.94974	6.31916	6.33899	6.61635	5.95985	5.76932	6.35487	5.79505
Ptgds	9.53538	8.9567	9.2782	9.1953	9.35825	9.83086	10.7254	8.9696
Ptf1a	4.23394	4.44367	4.73565	4.69683	3.6308	4.33576	4.52333	4.00421
Pter	8.64229	8.39744	8.75418	8.39109	8.67922	8.44737	8.91517	9.00714
Pten	8.90084	9.02484	8.86851	8.86491	8.91664	8.74548	9.17915	8.79058
Ptch1	9.54851	9.53948	9.46744	9.57258	9.67171	9.38589	10.0862	9.65859
Ptbp3	8.72461	7.87686	8.0001	8.24738	8.25333	8.52932	8.24738	8.56102
Ptbp1	7.67379	7.37957	7.46503	7.94728	8.07366	7.90647	8.3292	7.87686
Ptafr	7.98692	8.72811	8.39594	6.8482	8.66491	8.24601	9.04058	8.73114
Pstpip1	7.57732	7.2709	8.21996	8.09775	7.24449	7.47805	7.97168	7.13904
Pspn	7.30513	7.33212	7.9603	7.36747	7.1199	7.10211	8.01051	7.17689
Psme4	12.385	12.1575	12.299	12.2336	12.1242	12.3657	11.4364	12.2724
Psme2	9.85929	10.192	10.435	9.95054	10.5112	9.94704	10.2503	10.157
Psme1	11.1529	11.3143	11.3628	11.2243	11.2522	11.2581	11.3217	11.5646
Psmd4	11.415	11.6011	11.4662	11.4915	11.422	11.1007	11.1529	11.2626
Psmd2	12.3536	12.3396	12.3586	12.3057	12.1011	11.9024	11.817	11.8364
Psmd13	10.1328	10.1181	9.82434	9.75943	10.3252	9.73523	10.2598	10.3612
Psmd11	12.9537	12.8671	12.85	12.8922	12.9333	12.9953	12.2386	12.8748
Psmd10	8.0001	7.89498	8.29762	8.18769	7.58727	7.46689	7.62583	7.99085
Psmd1	10.9575	10.5268	11.172	10.4231	10.6481	10.6294	10.3936	10.7938
Psmc5	11.9489	12.0836	12.0222	11.817	11.5275	11.9406	11.2987	11.6614
Psmc4	11.076	11.1691	11.0559	11.2626	11.042	10.881	10.2621	10.7398
Psmc3	11.469	11.415	11.3753	11.3785	11.4246	11.3409	10.9205	11.1444
Psmc2	11.0728	11.1051	11.0537	11.0683	10.9727	11.1162	10.5616	11.1792
Psmc1	11.6033	11.5679	11.4785	11.5609	11.4421	11.6075	11.1581	11.7434
Psmb9	8.85159	8.24601	9.3567	8.81726	7.50202	8.22584	9.16536	8.25605
Psmb8	10.3076	10.7375	11.0513	10.7748	10.092	10.1046	10.7719	10.275
Psmb5	12.9637	13.1209	13.0357	13.0117	13.1313	13.0465	12.8959	13.0524
Psmb4	12.6375	12.8383	12.6882	12.7314	13.0524	12.8437	13.1012	12.7793
Psmb3	11.708	11.721	11.6492	11.7733	11.7327	11.7695	11.7007	11.8628
Psmb2	11.7733	11.8015	11.8678	12.0547	11.7695	11.9244	11.7471	11.7654
Psmb1	12.1028	12.2205	11.8908	12.3536	12.1125	12.1242	11.7807	12.1125
Psma7	12.3057	12.4448	12.3346	12.4733	12.217	12.5339	12.3971	12.4327
Psma6	9.85646	8.97311	10.1997	9.18222	9.22173	8.82723	9.2284	10.066
Psma5	9.58216	9.98163	10.0198	10.0165	9.58823	10.0641	8.83845	10.0862
Psma4	11.3852	11.5902	11.2896	11.5043	11.0108	11.4409	10.9705	11.3332
Psma2	11.6614	11.5948	11.5876	11.5482	11.3852	11.8091	11.4512	11.721
Psma1	9.77521	9.69177	9.5763	9.83786	8.71328	9.59516	9.45332	9.55452
Psip1	5.41929	7.03778	7.21021	6.82107	7.05315	8.07214	7.53681	7.49116
Psgb1	7.61759	6.806	7.0101	6.5465	7.13023	7.74366	7.05422	6.64908
Psg29	7.60297	6.53753	6.11782	5.41037	7.16224	6.16253	5.08857	7.29689
Psg19	6.96905	6.88928	5.61066	7.46689	7.29458	7.05622	7.19482	6.31801
Psen2	9.47383	9.19474	9.46487	9.28093	9.59983	9.53009	10.1496	9.69965
Psen1	8.89829	9.35532	9.60155	9.35232	8.99184	9.39793	9.10054	9.48732
Psbpc2	3.05439	5.12453	4.90459	4.23982	2.88353	4.00421	5.54243	3.49862
Psat1	5.77244	5.08857	5.50933	5.80699	5.47999	6.02529	5.86426	5.63829
Psap	12.943	12.9033	12.9824	13.3628	13.6377	13.4046	13.5809	13.563
Prx	8.48022	9.2944	9.29183	9.23536	9.01035	8.20666	9.39216	9.42644
Prune2	10.0905	10.226	10.2647	9.8463	10.6518	10.9608	9.86781	11.1665
Prss8	7.34958	6.70804	7.23274	6.53155	5.42041	7.84549	7.28017	7.59218
Prss3	4.92813	5.09522	5.28825	3.66364	4.58538	5.16847	4.66163	4.26784
Prss22	6.62843	5.98285	6.95568	6.70086	5.20537	6.23315	6.96186	5.5583
Prss2	5.31468	4.82371	5.98374	5.47696	5.39866	5.13479	5.70992	5.81225
Prss1	7.87636	7.55551	8.12513	7.85727	7.3788	6.97882	7.50405	7.92979
Prrx1	9.36966	9.15072	9.43245	9.26133	9.63746	8.86851	9.45038	8.9863
Prrg1	7.93933	8.43871	8.35343	7.80406	7.42251	8.40578	7.16442	8.19477
Prrc2c	11.1949	11.0328	10.7633	10.6747	11.3143	11.3067	10.7907	11.042
Prr21	7.20654	7.56411	5.76568	5.82157	6.04423	5.49474	5.58271	7.08682
Prr13	9.18523	9.02182	9.15408	8.89076	10.089	9.24897	10.6837	9.97137
Prpsap2	9.08042	9.33666	9.08559	9.64119	9.31192	9.28263	9.06181	9.22569
Prpsap1	9.6301	9.88309	9.49137	9.97137	9.89887	9.94498	10.0333	10.0811
Prps2	6.2848	7.24161	7.53869	4.2996	4.75329	7.08567	4.63106	6.89327
Prps1	10.0419	9.69344	10.0236	9.69886	9.72208	10.2398	9.29547	10.0141
Prpmp5	8.47163	8.14597	8.02792	7.95098	7.92343	8.04454	7.97845	7.93678
Prph2	5.09954	5.8997	7.29458	4.59269	5.60427	6.0389	7.03042	6.20339
Prph	8.64453	9.07053	8.78019	8.66273	8.5164	7.94056	8.63512	7.21448
Prpf3	8.68727	9.23605	8.99601	8.98733	9.10183	8.91008	9.31435	9.01816
Prp2l1	6.16764	6.25265	5.90085	6.29214	6.66643	5.95243	6.60068	7.08439
Prp2	8.22922	7.69839	8.55636	7.79077	8.51445	7.60418	8.22584	8.4217
Prp15	7.82263	7.11643	7.97707	7.30725	7.75627	7.48421	8.19392	6.83957
Pros1	10.2018	10.8131	10.101	9.9689	10.101	10.4719	10.1342	9.99228
Prol1	5.4832	5.97054	5.70296	5.87719	5.64431	5.46692	5.36076	5.29265
Prodh2	6.85903	6.87771	6.72868	6.76261	7.19668	6.90002	7.68515	7.21149
Proc	4.45843	4.61681	5.40433	5.10071	6.48157	4.83368	5.86665	4.19408
Prnp	12.404	11.9181	12.2724	11.9345	11.5001	12.1028	12.3956	12.1449
Prmt7	9.82324	9.70596	9.79991	9.78942	9.55452	9.81527	9.86283	9.51944
Prmt3	8.7881	8.4217	8.48022	7.97544	8.61037	9.19288	8.28727	7.94913
Prm3	9.69965	9.75631	9.44945	9.52388	9.64618	9.37409	9.46924	10.009
Prm2	6.40004	7.16915	8.62001	8.35519	7.46339	7.70907	7.79366	7.21589
Prlr	6.02846	6.25802	6.4452	6.49463	6.61087	6.5266	6.67219	6.28938
Prlhr	8.08298	8.03693	8.1625	8.565	8.04928	8.34133	8.31923	7.68799
Prlh	7.0108	7.01149	7.01469	6.73991	6.99394	6.75077	6.58847	6.27165
Prl8a7	3.40088	3.91979	3.98194	4.70531	5.41626	3.71943	4.31333	3.03502
Prl8a5	3.41666	4.42703	3.83504	3.36822	4.60056	5.93725	3.71155	4.39173
Prl8a4	6.30847	5.40162	6.04913	6.54118	6.20182	5.98374	7.12653	5.99162
Prl8a3	5.59021	6.05128	5.07758	4.78406	4.43724	5.81041	5.80841	5.70992
Prl8a2	5.0447	4.37478	5.5405	5.03219	4.14769	4.55548	4.8716	5.33975
Prl6a1	6.44852	7.46974	7.35417	5.18284	7.52558	5.3661	6.84171	7.60025
Prl4a1	4.52089	4.23761	4.64951	4.86983	4.58143	4.76174	5.11839	4.8189
Prl3b1	6.92888	7.34958	7.22139	7.72466	7.46228	7.38774	7.28377	7.89702
Prl	4.11009	4.5118	3.99492	5.68982	4.33576	4.79163	4.83475	5.13012
Prkg2	6.82912	6.19364	6.87232	5.92165	6.48398	6.85803	7.14155	5.98123
Prkd3	7.61294	6.27165	6.43421	7.34119	8.1285	7.61294	6.74393	7.235
Prkcz	4.26641	5.22673	4.71344	5.45412	5.02421	5.25451	4.96854	6.99177
Prkch	9.08762	9.39702	9.57418	9.29344	9.23923	9.2782	9.08949	8.84643
Prkcg	8.4356	8.66766	8.65809	8.63891	8.71859	8.57117	8.72224	8.56778
Prkce	10.018	9.88896	9.94704	9.92489	9.86781	9.89082	9.43659	9.85088
Prkcdbp	12.1112	12.1811	12.1028	11.9814	12.1873	11.9325	12.4327	12.282
Prkcd	9.82225	9.81846	9.8207	9.95645	10.3868	10.3868	11.3354	10.7505
Prkcb	7.06701	7.00381	6.72414	6.81617	6.64277	6.70321	6.41344	6.7418
Prkca	5.8042	7.59673	7.34867	6.4241	7.49622	7.10379	5.52422	6.96427
Prkar2b	6.69454	4.83475	6.36918	6.72414	6.84231	5.68775	6.75904	7.03618
Prkar2a	10.0062	10.089	10.2052	9.90738	9.95054	9.97783	10.3492	10.0688
Prkar1b	11.0795	10.676	10.9938	11.1333	10.2442	10.923	10.4707	10.5581
Prkar1a	13.0239	13.0357	13.1794	13.0239	12.6682	12.6841	12.4805	12.6129
Prkag1	10.3464	10.6951	10.6711	10.678	10.4412	10.7242	10.4912	10.6061
Prkacb	9.87576	9.63571	9.81408	9.5942	9.67774	9.74312	9.24666	9.87929
Prkaca	12.3174	12.5258	12.6626	12.6435	12.4557	12.1932	12.0547	12.3745
Prkab1	11.7379	11.5001	11.5332	11.5983	11.1476	10.904	10.661	11.0196
Prkaa2	9.83086	10.2224	9.64982	9.44349	9.1634	9.10421	8.96598	9.71691
Prkaa1	5.90725	7.43117	4.00421	6.97671	8.01002	6.54562	5.78639	6.44746
Prim2	8.14135	8.23384	7.64247	7.81549	7.46804	8.02582	7.81302	6.20079
Prim1	7.46503	6.73302	7.52737	7.87153	6.37979	7.88902	7.28784	7.67516
Prickle2	6.9534	6.64566	6.80187	6.98374	7.3695	7.15843	7.40627	7.34958
Prg2	4.88759	5.61144	5.5364	5.4444	5.27093	5.34554	5.08381	5.46768
Prf1	5.1952	6.71236	6.15643	5.2484	7.291	5.0267	5.01342	7.00815
Prep	9.84746	10.018	9.50529	9.2284	9.36324	9.46744	9.68714	9.25574
Prdx6	12.2418	12.2671	12.3095	12.3035	12.369	12.1145	11.9181	12.2205
Prdx3	13.5342	13.771	13.677	13.5723	13.3881	13.3274	12.8841	13.2624
Prdx2	13.7634	13.8409	13.905	14.0165	14.1112	13.8256	14.3314	13.8662
Prdx1	12.5775	12.5743	12.4382	12.4075	12.3371	12.5642	12.4212	12.3778
Prdm2	8.60118	9.2284	9.61218	9.34643	8.62593	9.16018	9.64841	9.32239
Prb1	4.45843	6.09742	5.59697	5.71348	5.1788	5.41626	5.21174	5.35508
Prap1	7.47094	6.1699	6.00223	8.00953	7.69685	7.3443	7.8543	6.11409
Ppy	7.22049	7.21149	7.003	6.88894	7.12793	6.81905	7.84127	7.05053
Ppt2	11.1599	11.3539	11.076	10.8224	11.1007	10.9814	11.0155	11.0255
Ppt1	9.81285	9.78578	10.0051	10.2332	10.0057	9.65906	9.68814	10.0283
Ppp6c	9.81846	9.71374	9.48652	9.41656	9.49635	9.67703	9.40976	9.98308
Ppp5c	9.53125	9.76347	9.58216	9.75631	10.1203	9.85929	9.39793	9.85694
Ppp4r3b	7.90528	7.73049	8.27711	7.83308	7.79399	8.37406	8.14597	8.4521
Ppp3r2	4.19567	5.84142	4.25198	4.63402	6.65266	5.14818	3.7338	4.31515
Ppp3r1	9.49797	9.42521	9.55452	9.19352	9.69004	9.47901	9.15559	9.52388
Ppp3cb	8.83204	8.46901	8.86112	8.2518	8.62828	8.68848	6.67869	7.98248
Ppp3ca	10.9938	11.3378	10.9392	10.7869	10.7505	10.7439	10.9248	10.7272
Ppp2r5a	12.8437	12.9173	12.8437	12.9142	12.9587	12.9637	12.6313	12.85
Ppp2r3a	13.0117	12.6682	12.5944	12.6841	12.0752	12.4959	11.8908	12.2638
Ppp2r2c	9.23242	9.1188	9.05097	8.75619	9.09862	9.04347	9.72208	9.41656
Ppp2r2b	7.27575	7.4642	6.62167	6.39224	7.48967	6.89694	6.94475	7.55945
Ppp2r2a	10.6651	10.4084	10.6634	10.5507	10.7354	10.8406	10.7958	10.8968
Ppp2r1a	12.5205	12.8536	12.7025	12.5181	12.7159	12.7314	12.7605	12.7981
Ppp2cb	11.796	11.5983	11.7434	11.6242	11.5646	11.6546	11.9814	11.6452
Ppp1r9b	10.0134	9.96523	10.4561	10.175	9.92187	9.97561	10.4446	9.85173
Ppp1r9a	4.01262	3.49862	3.74416	3.27882	4.23014	3.33451	3.31111	3.33451
Ppp1r3b	4.49478	4.3296	3.45189	4.2717	4.99182	4.61681	4.90812	4.21002
Ppp1r36	7.41347	7.09791	6.60974	7.08112	8.13725	7.47613	7.56751	7.39835
Ppp1r21	9.43288	8.90958	9.3827	9.02009	9.53889	9.63276	9.41535	9.86125
Ppp1r2	10.3622	10.573	10.1938	9.7345	10.0277	9.98936	9.91553	10.1661
Ppp1r1a	9.36135	9.30512	9.15559	9.68647	9.96016	9.70472	8.49667	9.84746
Ppp1r16b	9.63443	9.29664	9.42364	9.2442	9.34643	9.62272	9.49569	9.36135
Ppp1r15a	10.1888	10.0051	10.9167	10.1997	10.3951	10.3446	10.4465	10.4084
Ppp1r13l	11.4719	11.6807	11.372	11.4719	11.5705	11.3378	11.4421	11.3539
Ppp1r12a	8.63658	8.90793	8.8588	8.73566	8.77697	9.0577	9.31192	9.05698
Ppp1r10	10.3492	10.18	10.4695	10.1203	9.89703	10.0811	10.3593	10.1335
Ppp1cc	12.3264	12.3778	12.3493	12.4959	12.1811	12.4617	12.6571	12.2418
Ppp1cb	12.0962	12.1242	11.9216	11.7471	11.8586	12.0265	12.2231	12.2231
Ppp1ca	13.0357	13.0524	12.943	13.1561	13.3628	13.1444	13.2534	13.1313
Ppox	8.67614	8.22922	8.44316	8.36635	9.18081	8.55855	8.3593	8.50593
Ppm1b	9.85446	9.82324	9.72208	9.78079	10.0578	10.101	9.71485	10.1131
Ppm1a	11.2638	11.1757	11.2129	11.1378	11.2198	11.372	11.2877	11.3852
Ppil3	9.1296	8.89709	8.76629	9.22078	8.51328	8.68369	8.72066	8.2895
Ppig	4.90812	5.33569	5.29889	4.72174	5.47311	5.32913	5.21565	5.13767
Ppif	13.0069	13.0174	13.0423	13.0174	12.7605	12.6435	12.9902	12.5141
Ppid	9.57738	9.28093	9.74688	9.40021	8.29384	9.67703	9.53889	9.21215
Ppib	11.5389	11.5705	11.5389	11.6739	11.5482	11.5275	11.9287	11.4029
Ppdpf	9.36495	9.77829	9.3738	9.24961	9.78252	9.92578	9.18676	9.7608
Ppat	9.07749	9.46656	8.94418	9.10183	8.52453	8.96598	8.56102	8.77399
Pparg	8.35566	7.59993	8.27897	8.40324	8.36854	9.09517	8.56618	8.99319
Ppard	10.2479	10.6374	10.4371	10.3612	10.0993	10.2479	9.80157	10.369
Ppara	8.62702	8.40499	8.6991	8.90844	8.49952	8.04788	7.9603	8.15267
Ppa2	11.5096	11.422	11.4392	11.4301	11.0012	11.114	10.3115	11.2746
Pou6f1	7.72334	6.95829	7.35145	6.9338	8.10153	7.95482	8.37097	6.40004
Pou5f2	6.69134	7.46339	6.60688	7.22665	6.90002	6.54562	7.18737	6.88462
Pou3f4	8.49537	9.41612	8.70958	8.76725	9.16536	8.65667	9.42839	8.32604
Pou3f3	7.2045	5.24612	4.92813	5.52547	7.47133	6.21009	5.94414	5.40014
Pou3f2	8.16987	8.31495	7.82893	7.70336	7.38522	7.73049	8.39415	6.93353
Pou3f1	5.50027	7.05053	6.69837	5.57237	7.1609	5.24544	7.56934	7.72466
Pou2f3	8.29762	8.21111	8.61611	7.65973	9.53247	7.69394	8.33015	8.74548
Pou2f2	8.0323	7.98387	8.84889	8.08241	8.49189	7.98248	8.5164	8.52503
Pou2f1	7.52852	6.78559	6.76807	7.84856	8.02792	8.00615	6.6228	7.15491
Pou1f1	5.85816	3.51852	4.26641	3.02604	5.09713	2.82633	3.5323	3.64088
Postn	5.72375	3.97649	7.50439	6.95568	5.68525	6.53155	7.32937	5.83497
Por	11.1036	11.0898	11.2664	11.2173	11.7434	11.6194	11.9061	11.6075
Pop1	7.86315	5.64598	5.54761	6.80588	6.49246	7.62409	6.68289	6.2619
Pon1	6.64073	5.9195	5.91606	5.99576	5.99833	6.4464	6.12309	6.43343
Pomp	13.6197	13.6642	13.7272	13.8256	13.2444	13.5723	13.5134	13.6056
Pomc	7.90914	6.92789	8.01427	8.56993	8.49537	7.4798	8.00706	7.84963
Pom121	9.70472	9.47901	9.03247	9.44877	9.67502	9.66632	9.75184	9.44025
Polr3k	10.3357	10.6799	10.1109	10.1034	9.98621	10.175	10.1109	10.1604
Polr3a	10.9274	10.9487	10.7313	11.1581	11.1757	10.9779	10.7023	11.0612
Polr2i	9.64209	9.63119	9.5623	9.73982	9.96667	9.67171	9.34919	9.34815
Polr2g	10.3707	10.536	10.1683	10.5103	10.7152	10.6711	10.7232	10.5985
Polr2f	11.7911	12.0052	11.7302	11.5876	11.6407	11.796	11.7164	11.6807
Polr2a	10.2311	10.3409	10.7958	10.5268	10.3305	10.1222	10.5315	10.4854
Polr1d	9.79646	9.91553	9.62322	9.66494	10.0214	10.0344	9.66494	9.89337
Polr1b	7.91637	6.97195	7.88298	8.34064	8.06402	7.00055	7.3267	7.35802
Polr1a	8.53557	8.48646	7.5416	6.97782	8.04639	8.33343	8.47795	8.90084
Polg2	8.98983	8.26512	8.88689	8.89196	9.16813	9.265	7.78256	8.81726
Pold3	8.21492	8.30965	8.4356	7.60573	7.62906	8.39109	8.34516	8.15811
Pold1	8.40231	7.40717	7.47133	7.18336	7.69523	7.59447	7.49116	7.18737
Polb	8.9994	9.13113	9.06421	9.16536	9.10981	9.20556	8.91147	9.00808
Pola2	10.6267	10.8263	10.7131	10.7677	10.4256	10.6031	10.5268	10.5762
Pola1	5.15417	4.15531	4.14769	3.55247	5.32001	4.90636	5.30659	5.47311
Pnrc2	10.5196	10.1496	10.0124	9.8302	9.91553	10.3851	9.73924	10.678
Pnrc1	9.06181	9.35397	9.14123	9.40837	9.43659	9.15072	9.58707	8.3387
Pnpo	10.3781	10.3781	10.4007	10.2968	10.1817	10.2598	10.5999	10.293
Pnpla3	6.99425	6.91837	5.49254	6.6298	4.42703	5.18891	5.41626	4.88633
Pnoc	9.56671	10.0134	9.32713	9.62861	9.78397	8.97311	9.91702	9.85929
Pnn	9.13479	8.55613	9.11817	9.18863	8.58565	9.84917	9.82434	9.71245
Pnmt	8.77697	8.48352	7.91787	9.15904	8.5345	8.64453	8.39109	8.81164
Pnliprp2	5.10397	6.43652	5.63572	5.61734	5.51539	5.16284	5.42946	6.53391
Pnliprp1	5.49254	3.09789	4.99625	4.07248	4.76324	4.6733	4.32867	3.81668
Pnlip	7.0452	7.30873	6.49743	6.96383	7.64629	7.54223	7.56857	7.02549
Pnck	7.40483	7.40885	7.15701	7.55806	6.95773	7.07456	7.11198	7.01572
Pmpcb	12.217	11.9543	12.0402	11.9382	11.8434	11.8628	11.3988	11.7989
Pmpca	10.7327	10.5854	10.5924	10.6564	10.3464	10.3094	10.3157	10.3993
Pmp22	10.2918	10.065	10.1254	10.1131	10.1476	9.78578	10.0792	9.68814
Pmfbp1	4.00421	4.19567	4.51882	3.65095	3.55764	3.36822	4.90309	4.13525
Pmf31	9.39043	9.53669	9.35154	9.59711	9.46372	9.73661	9.4208	9.58216
Pmepa1	12.3095	11.7881	12.282	11.9136	11.4834	11.7582	12.451	11.9024
Pmch	4.28959	6.14701	7.39265	6.80987	6.68191	4.53188	4.61995	4.66837
Plscr3	9.96773	9.82434	10.0134	9.85988	10.0932	9.9372	9.15816	9.80805
Pls3	10.1203	9.98621	10.3389	10.0962	10.1617	10.2353	10.7354	10.1297
Plrg1	10.3983	10.3492	10.2442	10.3063	10.547	10.7213	10.7131	10.5616
Plpp3	9.36175	9.52847	9.37525	9.63851	8.79282	9.40508	9.5147	9.16664
Plpp2	7.58418	7.55806	7.74735	7.64002	7.09037	8.6946	7.89078	7.37054
Plpp1	10.1083	9.97561	10.0406	9.96523	11.2288	11.3702	10.8023	11.0012
Plp1	8.48992	8.51546	8.36854	7.76787	8.24738	8.40909	8.39931	8.06814
Plod3	10.8224	10.8038	10.7567	10.6126	10.8686	10.7583	11.1868	10.5796
Plod2	10.5784	10.2398	10.3912	9.94824	9.66102	9.83739	9.7608	10.127
Plod1	11.2288	10.8429	10.9987	10.88	10.3983	9.99068	10.0015	10.072
Pln	14.5537	14.5537	14.3314	14.2493	14.3402	14.4801	14.1112	14.4062
Pllp	7.71903	8.50305	8.34963	9.80764	8.80715	9.64209	7.74166	8.9557
Plk4	6.15389	5.66992	4.34758	5.62147	4.68572	4.72812	5.54501	3.82716
Plk1	10.6031	10.4573	10.3951	10.478	10.3503	10.0842	10.923	10.2163
Plin2	8.9888	7.69685	9.11333	9.19018	9.42273	9.40414	9.52142	9.54706
Plin1	5.64431	6.39645	5.42444	6.2135	6.0213	5.84354	6.85463	6.85434
Plg	5.20579	5.60721	4.92114	5.66992	5.46814	5.25899	5.38196	5.65138
Plekho1	11.1621	11.1036	11.0019	11.0196	11.2922	11.1621	11.5128	11.31
Plekhm2	11.1333	11.4601	11.235	11.1868	11.5812	11.3516	11.3603	11.0845
Plekha8	7.39714	7.80725	7.7796	8.0323	7.50034	7.9523	7.64867	7.73888
Plekha1	10.8932	10.9895	10.8224	10.986	10.1728	10.9186	10.6158	10.9019
Plek	5.76171	5.94883	6.71481	7.07024	5.80699	5.64284	7.27796	6.7984
Plec	10.9019	10.3745	11.0229	10.7232	10.4543	10.7131	10.5052	10.9331
Pld2	9.06281	8.96754	8.82463	9.01752	8.3077	8.70444	9.07691	8.68961
Pld1	5.75403	6.06285	6.12657	5.89855	5.52672	5.32284	5.37971	5.69243
Plcl1	8.37406	7.67695	7.81849	8.24827	8.15344	8.31437	7.30345	8.38204
Plcg2	8.54945	7.11026	8.50305	7.48547	8.11433	7.59019	8.95272	7.96768
Plcg1	11.1792	11.5196	11.1949	11.3871	11.3628	11.3592	11.3067	11.3603
Plcd4	5.81488	7.77462	7.32465	7.03511	5.74004	6.87118	7.95511	7.52558
Plcd1	8.85536	8.10226	8.71591	8.74336	8.51995	9.05238	8.07873	9.05962
Plcb4	10.7697	10.7327	10.1817	10.3828	10.1661	10.6281	9.90574	10.5867
Plcb3	7.42665	7.09365	7.20569	6.99558	7.187	8.01886	7.2918	7.13023
Plcb2	8.04639	9.13479	7.33805	8.90146	8.77078	7.05622	8.88965	8.56027
Plcb1	6.09584	6.35487	7.11643	6.36596	6.39224	6.44348	6.58759	6.21545
Plb1	8.43146	8.14705	8.48992	8.19392	7.06418	7.93863	8.39247	8.41427
Plaur	8.99184	7.94728	9.49797	8.72888	8.86112	9.68647	9.59763	9.43288
Plau	7.77741	7.89312	7.97034	7.82488	8.50305	7.15701	8.87012	8.0153
Plagl1	8.6384	8.66542	8.45657	7.53681	8.72811	8.42449	8.73277	7.81549
Plaa	9.54995	9.25165	9.45157	9.65859	8.95905	9.42364	8.67519	8.87261
Pla2r1	6.8143	6.28938	6.14169	7.53066	6.46272	7.23362	7.25104	6.74662
Pla2g6	10.0107	9.69004	9.46244	9.32239	9.35601	8.78894	8.66654	9.48292
Pla2g5	10.0165	10.0432	10.1404	10.1374	9.8207	9.90871	10.1419	9.91412
Pla2g4a	9.65952	9.08139	9.91412	9.49137	9.52142	10.0198	10.7167	10.175
Pla2g2c	8.69071	8.6236	8.2717	8.22922	8.76444	8.34516	8.72628	7.69685
Pla2g2a	12.3896	11.6778	12.1057	11.9674	14.2666	13.6197	13.677	13.5134
Pla2g1b	5.85168	5.10911	6.37507	5.63484	4.44703	5.22253	6.52875	6.84111
Pla2g16	10.6464	9.91097	9.93933	10.0562	9.97908	9.99369	9.568	10.2018
Pla1a	9.97561	9.95645	10.1776	10.0862	10.072	9.76347	9.87929	9.79197
Pkp4	10.782	10.7345	10.8386	10.9205	11.5212	11.5256	11.0513	11.3288
Pkn2	7.11563	6.7057	6.76029	6.4547	6.26435	7.50405	7.23362	6.02572
Pkn1	9.32893	9.04058	8.97684	9.24101	9.21406	8.47849	8.41973	8.81897
Pkm	14.8011	14.8372	14.8011	14.8797	14.7621	14.5314	14.7859	14.4451
Pklr	7.23362	6.70321	6.50149	6.66917	7.19742	5.56268	7.30089	6.87085
Pkib	6.34541	5.77244	5.26361	5.60806	5.52048	5.74839	5.89545	5.95056
Pkia	12.1371	12.0877	12.0572	11.9489	12.2118	12.3396	12.0319	12.2596
Pja2	10.4022	10.2589	10.5632	10.2664	10.7191	10.6592	10.1617	10.61
Pitx3	9.62322	9.26711	9.22569	10.4007	9.81527	9.95515	8.74671	9.87576
Pitx2	6.34698	6.99394	5.96366	7.99251	6.8482	5.73489	7.88298	6.16253
Pitpnb	11.8678	11.9457	11.8456	11.7989	11.5043	11.185	11.5001	11.3455
Pitpna	12.4212	12.5642	12.5088	12.369	12.3035	12.4238	12.7314	12.2849
Pisd	9.72771	9.94824	9.8302	9.80559	9.28885	9.34815	9.1296	9.63495
Pip5k1c	10.3535	10.2579	10.415	10.3136	10.8023	10.2378	10.4412	10.6507
Pip4k2c	9.40256	9.71485	9.18081	8.66766	8.83204	9.40837	9.23923	9.57418
Pip4k2b	5.72375	5.83792	5.99263	5.1952	5.82478	6.33899	6.03943	6.03777
Pip	7.24358	5.90977	7.16224	7.54532	5.11195	5.85722	6.67086	5.63396
Pin1	11.4096	11.3828	11.422	11.4785	11.2089	11.3628	11.0173	11.1868
Pim3	12.0547	12.363	12.5339	12.3971	12.0898	12.1575	12.6129	12.3264
Pim1	3.89681	5.23042	6.89759	5.21565	5.82478	3.77832	6.40119	3.57179
Pik3r3	5.85816	5.74384	6.36226	7.3933	6.08923	6.6035	6.67506	7.32601
Pik3r2	5.24612	4.60915	6.41344	6.68748	6.69614	6.16069	5.22334	6.4241
Pik3r1	8.07997	6.6318	5.81569	8.33015	7.95933	4.92813	7.58727	8.06523
Pik3ip1	10.6191	10.9987	10.8167	11.0898	10.6211	10.5659	10.8316	10.1739
Pik3cd	9.86445	9.67392	9.65578	9.51122	9.86283	9.42273	10.1688	9.64841
Pik3c3	7.77847	7.70336	8.29267	7.92343	8.29434	8.71522	8.32364	8.36254
Pik3c2g	9.0036	9.76964	9.16813	9.53669	12.4382	12.1501	11.88	12.6882
Pigr	8.3171	8.07765	7.85564	8.21013	8.30889	8.29844	8.07622	8.14135
Pigl	10.5492	10.6518	10.4612	10.7972	10.4465	10.5521	10.5784	10.7298
Pigf	8.50997	8.2717	8.62702	8.04788	8.32784	8.57603	7.9638	8.6644
Picalm	11.009	11.1126	11.2229	11.1263	11.0884	11.1806	11.6452	10.7425
Pias3	9.37696	9.62935	9.53889	9.58707	9.99369	9.77067	9.76262	9.76262
Pias2	10.2664	10.4309	10.0993	10.1704	10.536	10.5041	10.4231	10.6592
Pi4kb	9.83786	9.2442	9.5859	9.60919	10.1997	10.3575	10.7385	10.2252
Pi4ka	8.83672	8.87012	8.7234	8.86112	8.71522	8.6644	8.65273	8.38491
Phrf1	10.18	9.19893	10.0592	9.97783	9.83618	9.87211	10.0076	10.0361
Phox2a	5.27093	5.86732	7.47805	6.44434	6.0292	5.64735	6.38253	6.51317
Phldb1	12.0649	12.1028	11.9406	11.9949	11.9543	11.8847	11.516	11.7327
Phkg2	9.39793	8.88294	8.66213	8.91747	9.57544	9.20154	9.18941	9.1967
Phkg1	7.2484	7.32247	7.92979	7.70599	7.92042	7.31687	7.42164	7.46339
Phka1	6.01786	7.82893	7.73224	5.65575	6.96226	6.1531	5.94118	7.31032
Phgdh	7.7629	6.80772	7.4798	7.40717	7.91925	7.4294	7.64103	7.37957
Phf7	9.12126	9.37438	8.90115	9.15472	9.36828	9.60155	9.36324	9.66764
Phf3	9.03532	8.52453	9.04204	8.83672	9.05238	9.30391	8.84402	9.33255
Phf20	9.5803	9.49635	9.59669	9.37438	9.71193	9.9199	9.73351	9.79094
Phf12	7.79366	7.75097	8.58698	8.15887	8.43698	8.42953	8.34635	8.0323
Phex	2.96195	4.24943	4.30094	3.9179	4.51106	4.73565	3.47049	4.23014
Phb2	13.4945	13.5134	13.3723	13.5342	13.3986	13.4728	13.2213	13.5397
Phax	8.84275	9.05437	8.72628	9.09642	9.02304	9.2442	8.68727	9.20044
Phactr4	10.6507	10.7242	10.4772	10.7167	10.6921	10.88	10.678	10.5841
Pgrmc1	8.80293	8.16987	8.47527	8.78269	8.9031	9.25869	9.1368	9.09517
Pgr	5.80055	6.97882	5.68982	5.74072	6.07729	6.29474	6.14169	6.18684
Pgm3	6.46016	5.71969	6.18251	6.35197	7.4416	6.81517	6.61723	7.51348
Pgm1	11.9061	11.9216	11.9345	11.8741	11.7922	11.5928	11.5812	11.6645
Pglyrp1	5.99769	6.10033	5.61066	7.45546	6.28869	6.09512	6.69319	6.16764
Pgk1	11.4467	12.1777	10.9083	10.9274	11.4096	10.7766	11.1162	10.6211
Pggt1b	7.15491	6.12657	6.15468	7.37593	6.45723	6.59713	5.3429	7.18032
Pgf	6.59306	7.48421	5.9798	7.22801	6.96639	7.75792	8.34932	7.55757
Pgc	6.81579	7.12352	7.09365	6.56986	6.99859	6.74702	7.08624	6.65315
Pgap2	9.82715	9.86628	9.92578	10.089	9.95821	10.156	10.0385	9.65434
Pgam2	12.6571	12.6626	12.4733	12.85	12.3536	12.0686	11.2533	11.8091
Pgam1	12.8036	13.0239	12.6731	12.7887	13.0423	13.0239	13.3628	12.9637
Pfn1	13.3133	13.2681	13.4151	13.4945	13.4687	13.1715	13.6197	12.9902
Pfkp	9.16664	8.84889	9.24764	9.10302	10.0419	10.4675	10.6061	10.2332
Pfkm	12.9587	12.9228	12.8748	12.9333	12.8748	12.8585	12.4757	12.9033
Pfkl	10.7888	10.9691	10.8581	10.6731	10.8038	10.6518	10.8167	10.6229
Pfkfb3	7.74957	7.2128	7.55806	7.95511	7.43228	8.2518	7.14724	7.61688
Pfkfb2	7.47661	8.23222	7.92438	8.04362	7.41641	7.9137	8.00275	7.9222
Pfkfb1	7.62323	7.67085	7.94294	7.41985	7.62146	7.57781	7.86046	7.78641
Pfdn2	10.1131	9.8956	10.0704	10.037	10.4435	9.92305	9.40256	9.62529
Pf4	10.4585	10.881	11.0209	11.2746	10.9632	10.8708	12.4995	11.0315
Pex5	9.73351	9.81285	9.28694	8.88758	9.54404	9.71141	9.34091	9.73094
Pex2	8.72933	9.07564	8.90256	8.7899	8.68088	8.83204	8.81726	9.03247
Pex19	9.8302	9.70822	9.57157	9.72114	9.66563	9.79991	9.3023	9.36495
Pex14	10.3136	9.79991	10.8124	9.81341	9.24262	10.1997	10.5143	10.2894
Pex12	9.61494	9.2911	9.40837	8.9888	9.23082	9.92489	9.3023	9.82324
Pex11a	7.12035	7.03097	7.64499	7.69394	7.93405	9.03811	8.597	8.62289
Pex10	7.56464	7.28887	8.09609	5.26166	7.2185	6.01123	5.35231	7.36107
Pex1	9.71485	9.52506	9.61022	9.52263	9.01752	9.33935	8.72849	9.52847
Pet100	9.91412	9.51254	9.36495	9.54579	9.06529	9.1296	9.14897	8.80936
Per2	10.7345	10.8329	10.6651	10.6311	9.79512	10.2097	9.42521	9.88896
Penk	11.516	12.4296	11.7602	11.3988	14.4659	14.1866	14.1375	14.6286
Pemt	9.24764	9.4764	9.35825	9.5859	9.63276	9.26654	9.66764	9.67502
Pelo	9.92305	10.0035	9.75184	9.88309	10.3828	10.1635	9.89082	9.88309
Pecam1	10.7398	11.1916	11.1691	10.9677	11.366	11.1916	11.2015	11.3575
Pebp1	13.6862	13.6862	13.5809	13.4728	13.4728	13.065	13.1378	13.2098
Pea15	10.6556	10.3725	10.7748	10.7191	10.367	10.092	10.4828	10.0905
Pdzk1ip1	4.60704	3.34084	4.79693	4.11009	4.53906	4.77187	4.0079	4.11144
Pdzk1	7.49825	7.19175	7.3695	7.58269	6.68891	4.34514	4.8716	6.65427
Pdzd4	5.57533	7.81454	5.25694	6.2805	7.50984	7.81302	6.10033	8.02074
Pdzd11	8.21901	7.50911	6.10033	7.95774	7.57087	7.95644	8.31243	7.89189
Pdyn	10.1354	10.4131	10.175	10.2224	9.50244	9.89964	10.2268	10.3801
Pdx1	6.25802	7.3443	6.13303	7.44312	6.99507	6.47856	7.40072	7.06282
Pdpn	8.94853	7.60057	9.34744	7.37054	9.22362	9.28489	10.1954	8.85319
Pdpk1	7.74017	8.11597	7.70144	8.54141	8.82364	8.48421	7.94974	8.58698
Pdp2	10.0247	9.98308	9.54007	9.79393	7.76428	7.90719	7.69558	7.61612
Pdp1	10.5581	10.5784	10.5335	10.536	10.2224	10.4889	10.1704	10.5196
Pdlim5	7.82139	8.02792	8.55325	8.21111	8.81271	9.02566	9.47383	9.4812
Pdlim4	9.98308	10.1131	10.0255	10.1121	9.73027	9.39216	9.26769	9.13595
Pdlim3	12.411	12.2019	12.9731	11.8296	12.404	12.6882	12.1932	12.5992
Pdlim2	6.7689	6.63907	7.58418	6.54944	7.65282	7.3022	7.37803	7.14425
Pdlim1	11.9088	12.0319	11.9287	11.9287	11.7582	11.5434	12.1125	11.7766
Pdk4	10.01	10.1888	11.0898	9.65104	13.914	13.7467	12.5088	13.6928
Pdk2	13.9902	14.0165	13.9401	14.0287	13.9829	13.8989	13.3499	13.792
Pdk1	11.8483	11.806	11.5928	11.702	11.1551	11.1051	10.2208	11.5679
Pdia6	11.5256	11.7471	11.6696	11.5516	11.076	11.4029	11.9516	11.235
Pdia4	9.05556	9.57418	9.4333	9.24897	9.1296	9.14123	9.89703	9.02918
Pdia3	9.40508	9.50342	9.86283	9.51002	9.08949	9.44548	9.23758	9.49137
Pdia2	8.26741	8.41528	8.86252	8.78657	8.21425	8.68576	8.10642	8.41832
Pdhx	10.3063	10.5196	10.6126	10.0811	9.46924	9.6473	9.49918	9.74835
Pdhb	12.2265	12.1932	12.2336	12.1224	11.721	12.0588	11.1444	11.8434
Pdha2	3.45189	2.77098	3.57179	3.27882	3.77025	4.68572	6.24406	4.42919
Pdha1	13.5809	13.7359	13.771	13.4628	13.236	13.3133	13.1313	13.4227
Pdgfrb	8.21722	8.05777	7.11699	8.44431	7.63589	7.79077	8.60759	8.73681
Pdgfra	7.3933	7.23362	7.61612	7.23274	7.85287	6.93239	7.2902	6.98219
Pdgfb	6.55233	5.5915	6.89915	6.64908	6.66748	6.21312	6.66148	6.53609
Pdgfa	8.5335	8.60118	8.82364	9.05698	8.05777	8.68138	7.39835	8.8693
Pde7a	5.16764	6.63398	5.06865	4.61524	4.83075	4.21716	4.5885	4.52578
Pde6d	9.72624	9.69697	9.50244	9.372	9.59516	9.41137	9.58961	9.59142
Pde5a	6.25685	5.18975	6.3431	5.81863	5.75785	5.66288	6.37979	4.76475
Pde4d	6.78559	6.81146	5.86166	5.18975	6.00507	5.48506	5.81863	6.96639
Pde4c	8.01886	7.64499	7.01149	8.15476	7.15945	8.09244	7.03238	7.76787
Pde4b	8.94561	8.74839	7.91637	8.00275	8.65046	7.9603	7.75944	8.77862
Pde4a	10.3969	10.2701	10.1617	10.3983	10.0765	10.131	10.1061	10.0149
Pde3b	7.19668	6.87985	6.76559	6.4547	6.97227	6.76559	6.94782	6.88198
Pde3a	8.91664	8.39109	8.32784	8.41092	8.9315	8.27808	9.06949	9.33935
Pde2a	9.83618	10.0449	9.79393	9.64618	10.1181	10.1981	10.192	9.95054
Pde1c	6.9509	5.704	7.69028	6.17246	6.56462	7.52233	5.48133	6.88198
Pde1b	9.19352	7.30047	7.18774	8.94155	9.20044	8.92319	8.92433	9.10362
Pdcl	8.27519	8.50593	8.35613	8.17276	8.28236	8.74042	8.87568	8.79679
Pdcd2	7.5205	7.63534	7.79366	7.13023	7.44728	8.02121	8.08298	7.91637
Pdcd10	9.4764	9.47118	9.82715	9.42644	9.46744	9.69965	9.83207	9.66102
Pdc	5.63631	2.83855	3.05439	3.52373	3.01706	2.52937	5.4444	3.46108
Pdap1	10.3157	9.92489	10.1061	9.98384	11.0019	9.99792	11.2173	10.7086
Pcyt2	11.8847	11.5646	11.6893	12.0097	11.0286	10.8565	11.2243	10.8743
Pctp	7.96684	7.99899	7.82263	7.10477	8.00131	7.59795	7.05857	7.26659
Pcsk7	8.3201	8.10497	8.68088	8.25902	8.56847	7.90528	8.2282	7.53487
Pcsk6	11.1193	11.102	11.2543	11.1691	9.79393	10.0548	9.76964	9.61022
Pcsk5	6.32941	5.91743	7.22468	6.31801	6.15904	5.87116	6.21882	6.88894
Pcsk4	6.88198	6.86755	7.0452	6.9509	7.12653	7.187	7.09037	7.37593
Pcsk2	5.40783	6.9736	6.75642	6.30999	6.1816	5.13012	5.38995	5.35864
Pcp4l1	9.57157	9.59711	9.40414	9.82434	9.33129	9.42681	8.99146	9.35232
Pcp4	6.0612	5.15072	6.76261	7.39452	7.55945	7.12502	8.38204	6.13541
Pcolce	10.4573	10.3174	10.5796	10.8075	9.90368	9.52263	10.6434	9.98163
Pcnx3	8.9814	9.15699	8.95272	9.17342	9.11542	9.35397	9.54289	9.1518
Pcna	11.1378	10.7895	11.2746	11.3332	10.7677	11.3217	10.9677	11.2877
Pcmtd2	8.87443	8.38787	8.46799	8.62828	8.41427	8.77233	8.75246	8.19103
Pcmtd1	10.6452	10.478	10.2918	10.3094	9.25574	10.4035	10.2918	10.4035
Pcmt1	7.03097	7.55708	7.50633	7.60297	7.66498	7.73702	7.23274	7.27575
Pcm1	10.0498	9.63688	9.67502	9.69177	9.71878	10.0468	9.40163	9.83739
Pck1	6.42622	6.03704	6.50149	6.27612	5.95766	5.98196	6.74075	6.0709
Pcdhga11	9.48732	9.38589	9.33589	9.14123	9.42521	9.05556	9.73982	9.12856
Pcdhb12	6.93935	6.65266	6.30923	7.24915	7.35654	6.2838	7.72865	7.14205
Pccb	8.60309	8.65088	8.59917	8.23637	8.87691	8.73277	6.99177	8.6703
Pcca	11.9745	12.1173	11.9592	11.9244	11.25	11.4113	10.8686	11.541
Pcbp4	11.8978	11.7553	11.8364	11.7582	11.6893	11.3852	11.3455	11.7302
Pcbd1	10.1476	10.1661	10.1496	9.9372	9.9372	9.68534	10.3745	10.0792
Pc	9.22078	9.15408	8.80834	8.76367	7.51819	6.50214	7.15185	6.56986
Pbsn	5.30472	4.93971	4.91221	5.47999	5.0923	4.97835	4.44869	4.61681
Pax8	9.4415	9.80764	9.75943	9.41535	8.90146	8.95087	9.44945	9.36966
Pax6	2.41247	5.18196	3.01706	2.44919	2.77098	3.45797	3.27882	2.54274
Pax4	7.23861	7.07772	6.6035	7.19668	6.87312	7.11337	6.3143	7.00381
Pawr	7.24711	7.28283	7.18479	7.08624	8.2895	8.06346	8.3387	7.75549
Patj	8.23461	8.36635	8.28822	8.8588	8.6475	8.52856	8.28822	8.71929
Parp2	6.07868	7.10428	5.91743	7.1631	8.03195	7.53681	6.67363	7.68831
Parp1	11.4301	11.114	11.141	10.8316	10.6872	10.855	11.1949	10.6481
Park7	12.3371	12.3346	12.2463	12.4557	12.0686	11.8396	12.0919	11.9406
Pard3	9.52667	9.20044	9.43845	9.38433	9.66874	9.96523	9.97137	9.79595
Paqr7	9.29636	9.65859	8.35519	9.61769	9.64982	9.37525	9.11817	9.20556
Paqr3	7.90359	8.09884	7.59335	7.35862	8.00499	8.39594	7.74017	8.01427
Papss2	9.66274	9.8463	9.56907	9.48292	9.42839	9.3827	7.03778	9.65952
Papss1	10.4412	10.5157	10.5447	10.3409	10.5103	10.4481	10.3429	10.3622
Papola	10.1034	10.027	9.76599	10.0976	9.86445	10.0993	9.64618	9.97908
Papd7	8.73681	8.65927	9.37307	9.41612	8.89709	9.10981	9.22078	9.4795
Pank2	6.61384	6.31576	6.84742	7.11483	7.18336	6.84231	6.90637	7.40412
Pam	9.80846	10.1231	10.154	10.0482	10.3993	10.3349	10.369	10.3014
Pak3	5.52966	5.6979	5.4635	4.96027	6.54118	6.48157	5.74839	6.09098
Pak2	10.9632	10.7661	11.1581	10.984	10.678	10.8726	11.4536	11.1126
Pak1	3.71943	4.28959	4.045	4.1665	4.36791	4.70531	4.5747	5.13947
Paip1	8.80936	8.70249	8.65273	8.64794	7.97034	8.63658	8.67312	8.76444
Pah	5.21174	5.79351	4.36791	5.04306	5.9798	5.13857	5.5405	6.52549
Pafah1b3	7.33805	8.04639	7.62257	7.25821	8.27061	7.92765	7.95774	7.58727
Pafah1b2	9.12688	8.47025	8.89377	8.70444	8.7317	9.24764	8.99377	8.99502
Pafah1b1	9.94057	9.86445	10.0449	9.7571	9.59711	9.72624	9.75494	9.93084
Padi4	7.44236	7.60573	7.4416	7.69685	7.22566	6.93636	7.52737	7.48514
Padi3	9.27237	9.88187	9.3251	9.23605	9.24538	9.01686	9.62355	9.63119
Padi2	8.2613	8.0316	7.91268	8.21901	8.02191	8.07622	8.50593	7.66498
Padi1	4.72837	5.25451	4.99182	4.98414	5.07758	4.01364	4.21002	4.69683
Pacsin2	10.4701	10.6665	10.2068	10.0668	10.192	10.5581	9.55094	10.2641
Pacs1	10.7425	10.9438	9.96016	9.92813	10.5999	10.5546	10.156	10.7869
Pabpc4	7.41092	7.79432	5.95639	7.57661	8.27808	7.44407	7.80218	7.92042
P4hb	11.4915	11.5751	11.5843	11.541	11.2543	11.065	11.6854	11.1425
P4ha1	12.0097	11.8763	12.1604	11.6194	10.3535	10.8932	11.3702	10.9083
P3h4	7.42251	9.6157	9.57052	9.56671	10.3781	10.0165	9.75631	9.81341
P2ry6	7.00659	7.54799	6.68891	7.20239	7.52737	7.30047	8.89769	6.73036
P2ry4	7.23034	7.32845	7.47133	8.73859	7.49622	8.35408	9.21726	7.10211
P2ry2	10.0792	9.96275	9.57894	9.63717	9.93084	9.47999	9.67392	9.43288
P2ry14	8.93212	8.79167	8.88758	8.87128	8.95387	8.70958	8.7317	9.19893
P2ry12	7.32171	7.25986	7.40072	7.80296	6.96741	7.13023	7.86667	4.23014
P2ry1	6.43932	7.38573	6.54913	7.6106	7.05529	6.96383	6.04423	6.91613
P2rx7	7.68654	7.56261	7.65446	7.18648	5.72588	6.74702	5.81225	6.89498
P2rx6	7.89889	6.50449	7.87153	7.99174	5.9647	7.64103	7.32095	8.04892
P2rx5	9.45157	9.42941	9.71245	9.59815	9.01478	9.16664	8.95832	9.12126
P2rx4	9.02009	8.53557	8.80542	8.79282	8.57366	8.21492	8.68961	8.71659
P2rx3	7.09881	6.32672	8.12041	6.15389	8.05109	8.42306	8.24026	6.25802
P2rx2	8.21266	8.01427	7.67516	8.14871	8.30965	7.35802	7.63411	7.12653
P2rx1	7.45005	5.63212	5.71535	6.2838	5.4056	6.0005	5.96801	5.73392
P22k15	3.87921	3.17281	4.19249	4.30808	4.50731	3.85474	5.05577	3.9619
Oxtr	5.78366	6.29214	6.75077	7.11026	6.46459	5.77832	5.47999	6.48157
Oxt	9.11031	8.73566	8.84643	8.9562	9.29692	9.24666	8.70958	9.21863
Oxsr1	7.40412	7.70809	7.63473	7.02216	7.60297	7.4192	6.81368	7.92438
Oxr1	11.0378	10.6281	10.7354	10.6518	10.5985	11.1285	10.115	10.4495
Oxnad1	11.5533	11.3918	11.366	11.4334	11.3539	11.1885	10.8639	11.2376
Otx1	6.90144	6.98701	6.95229	6.64277	7.28017	7.44613	7.43903	5.48599
Otud4	7.62583	6.29715	7.24358	8.07765	8.19562	7.92979	7.12035	7.74913
Ott	6.11999	4.82761	6.43992	7.2045	5.4526	4.83368	7.48547	7.05529
Otc	7.10911	6.20582	6.83724	6.82912	6.31318	6.33502	5.82157	6.48451
Osbpl2	4.59423	3.75996	4.11009	4.8431	4.53188	4.58143	4.01906	5.27525
Ormdl3	12.0877	12.0919	12.0752	11.9457	12.0898	11.7733	11.5212	11.9721
Ormdl2	9.55362	9.78079	9.92187	9.41837	9.64119	9.59983	9.47118	9.21625
Orm1	7.77067	8.0484	8.18437	8.34745	8.01002	8.36994	8.76444	8.35519
Orai1	9.04683	8.12434	9.27325	9.59983	7.77847	8.18437	7.96768	8.97311
Oprm1	6.98555	6.94152	6.7984	6.8638	6.52875	6.65873	7.38894	6.5196
Oprl1	6.30999	3.20276	6.17109	5.97147	5.80481	5.19253	6.43575	4.53547
Oprk1	6.26435	6.10166	4.60915	6.03995	5.35625	5.97307	5.95376	6.08964
Oprd1	6.62711	5.81225	6.47414	6.35197	5.46814	5.63759	5.95639	6.0346
Opn1sw	7.80296	7.12252	7.46116	7.53983	7.38774	7.63199	7.83581	7.95854
Opn1mw	7.28619	7.06818	6.60068	6.84909	8.13218	6.67363	7.71722	7.95511
Oplah	9.34446	9.21726	9.73661	9.20263	9.72624	9.91702	9.19586	9.98621
Opcml	8.77553	8.56027	8.93089	6.93869	8.02498	8.00953	6.83532	6.68748
Opa1	9.8401	9.77521	9.65284	9.60772	9.28694	9.34243	8.69578	8.91147
Onecut1	4.64642	4.74197	4.82371	5.18284	5.38855	4.59423	4.42919	5.49414
Omp	6.60601	8.23936	6.2858	5.99769	6.26878	5.79123	6.04646	6.32227
Omd	8.69797	8.00557	8.39109	8.799	8.39004	8.90844	8.54141	8.94561
Oma1	9.961	10.0976	9.95821	9.87929	10.0134	9.85088	9.76833	9.85694
Olr857	9.78832	10.2562	10.1181	10.0449	10.275	10.1617	10.7103	10.1083
Olr837	8.40324	8.58698	8.75149	8.46901	8.57961	8.76127	8.65667	8.33466
Olr825	6.96186	6.85692	6.27165	6.80378	6.52355	6.59493	6.53155	6.93657
Olr737	9.568	9.55094	9.29547	9.54995	9.03474	9.02484	9.95146	8.84338
Olr728	9.04058	9.5763	9.10981	9.16197	8.84507	9.1634	9.42364	9.17506
Olr59	8.52403	8.4521	8.22584	8.30438	8.21266	8.31552	8.20666	8.14763
Olr442	6.70713	7.95333	7.28471	7.10771	6.39932	7.03042	7.82263	6.8762
Olr416	7.40072	7.71722	8.44737	7.89702	8.1186	8.26937	8.62289	7.05315
Olr337	5.49254	5.46859	5.68525	5.69632	5.37718	5.19964	6.59306	5.21174
Olr287	9.94221	10.226	10.01	10.1954	9.57157	9.9689	10.2715	10.101
Olr1867	8.23936	5.24007	7.56934	7.73888	8.77553	7.55551	8.47795	8.55855
Olr1699	5.37424	5.11676	5.06865	6.7984	4.60493	4.90011	5.47846	5.53815
Olr1696	8.33163	8.51328	8.70065	8.51094	8.69071	8.25456	8.27711	8.87938
Olr1687	8.34516	8.53776	8.55855	8.38491	7.87017	8.16778	7.3022	8.28822
Olr1654	8.10153	8.28727	8.24116	8.6384	8.34745	8.03844	8.68246	8.25705
Olr1606	8.30316	7.84189	7.93678	8.41902	8.46684	8.21345	8.67207	8.34963
Olr1523	7.33949	7.34867	7.37803	7.60057	7.31088	7.09881	7.85287	7.26251
Olr1500	7.57087	8.17591	6.91731	7.91268	8.08298	7.77067	7.96182	7.79637
Olr1493	7.53487	6.67506	7.46689	7.54705	6.77843	7.32095	7.26584	6.24986
Olr1468	7.55122	8.3292	7.65535	7.77462	7.94617	6.11454	8.06061	7.98585
Olr1413	9.43466	9.4415	9.41612	9.31435	9.38928	9.06421	9.29786	9.07001
Olr1404	8.97892	8.83294	9.27622	8.97078	9.05962	9.00714	9.28263	8.97425
Olr1370	6.78135	6.4421	7.91034	7.73676	8.03762	7.58727	7.88627	7.18336
Olr1366	8.23637	8.72224	8.68369	8.27711	8.36732	8.51546	8.98733	8.44431
Olr1362	9.96974	10.0361	9.54579	9.73592	10.478	9.78252	10.1222	10.2734
Olr1356	8.94155	8.90084	8.82617	8.99107	8.68652	8.65569	9.07422	8.88294
Olr1347	5.45412	5.43675	4.93472	6.13095	3.6308	5.82157	5.66861	5.93454
Olr1346	7.79432	8.13362	8.50951	8.69964	8.18625	8.37097	9.06529	8.19209
Olr1307	8.42679	8.09775	7.65806	8.46547	8.23423	6.81368	7.01902	8.07873
Olr1283	6.34142	7.11267	5.11195	6.6275	6.95947	6.38952	6.90894	6.55459
Olr1278	6.50748	5.78793	6.83532	6.52439	6.07868	5.80117	5.72375	6.64073
Olr1191	6.38878	6.43498	6.59493	8.14705	7.55122	8.17434	6.721	8.20856
Olr1078	8.2598	8.80542	8.46547	8.00706	8.70698	8.77399	9.14609	8.62702
Olr1	5.87886	5.82412	5.63212	5.8036	5.95243	5.60637	5.66288	4.8461
Olfm1	6.71722	6.83051	6.28938	7.15945	6.50449	7.01149	7.34496	6.46083
Olah	8.11114	8.57208	7.99522	7.71638	7.43627	7.69839	6.93869	7.43971
Ola1	10.0214	9.54923	10.1121	10.321	9.97561	10.1109	10.0811	9.90871
Ogt	8.90844	8.48992	8.58327	8.35613	8.87012	8.87568	8.6384	9.10362
Ogg1	6.77307	6.59568	7.14155	6.82771	7.0101	6.806	6.51769	6.39224
Odf4	8.08185	8.36573	6.95568	6.08964	7.86811	7.8543	7.27498	8.15523
Odf2	5.80841	5.27664	5.79048	5.73935	5.19546	6.01524	4.92114	6.34698
Odf1	5.22932	4.77187	4.4147	5.98885	5.99977	5.79123	6.06907	5.6177
Odc1	11.0559	10.5405	10.7583	11.1885	9.80359	10.2145	10.01	9.05437
Ocm2	5.18372	7.21448	5.43459	6.29474	4.64802	5.40014	6.24786	5.66762
Ocln	6.2425	7.79163	5.49354	7.31973	7.37593	6.98786	7.1609	6.83657
Obp3	5.06174	5.38995	4.77963	6.38952	6.65677	5.82544	5.11502	6.12981
Obp2b	7.14766	6.09357	7.74534	5.77612	6.27814	7.1384	7.20611	6.25265
Oaz3	6.89327	7.26371	6.96519	6.90637	6.67697	7.35145	7.46747	7.07747
Oaz2	15.7482	15.8548	15.5816	15.654	15.8548	15.8278	15.9507	15.8023
Oaz1	14.2611	14.2995	14.3084	14.2383	14.515	14.3146	14.3084	14.4389
Oat	10.7111	10.7232	10.64	10.5447	10.788	10.992	11.0603	11.3437
Oas1b	4.50571	4.28014	4.73565	6.61963	3.89312	2.77098	3.51852	3.78986
Oas1a	10.3851	10.6681	11.0108	10.7583	10.9535	11.0378	11.6645	10.9766
Nxt1	8.48421	8.7961	8.29903	9.08042	8.96422	9.1227	8.86112	8.94998
Nxph4	8.43364	7.2454	8.99729	8.1849	8.84669	8.38491	8.89076	8.67407
Nxph3	5.83692	6.25685	7.53487	5.58669	6.84678	6.26435	7.13544	5.79048
Nxph1	7.42164	7.88298	7.24775	7.11337	7.44613	5.31747	5.37225	7.55122
Nxf1	11.9216	11.6575	11.9457	11.7654	11.6194	11.9785	12.1873	12.1971
Nvl	6.8747	8.37196	6.15986	4.14096	3.09789	7.2587	4.06192	7.43627
Nupr1	7.43788	8.67862	8.25038	7.24711	8.40729	8.06814	7.314	8.77034
Nup98	9.15408	9.14123	9.52142	9.15408	9.39564	9.54851	9.26196	9.54007
Nup88	10.0035	9.97418	9.78325	9.87628	10.052	9.95054	9.83679	10.2311
Nup62	8.52183	8.71206	8.4125	8.86537	9.15816	9.46656	9.22173	9.29636
Nup58	6.17889	5.60032	6.7418	5.82412	6.80013	7.03439	6.55398	6.38952
Nup54	8.93903	8.82043	9.28958	8.80457	8.92234	9.66764	8.90525	9.57738
Nup50	8.8928	8.51094	8.74215	8.19691	8.68246	8.53701	8.62593	8.66933
Nup37	8.99601	9.02009	9.1967	9.01423	9.13113	8.65046	9.09862	8.799
Nup210	7.78256	7.47212	7.96726	7.97101	8.37097	8.31666	7.20294	8.1186
Nup155	8.10497	7.72865	7.95644	7.8841	7.40254	8.50161	7.70144	8.24489
Nup153	8.44887	8.69071	7.7629	8.27808	7.71005	8.2633	8.02028	8.65046
Nup107	6.94978	6.84614	8.79058	8.99184	8.54721	8.74839	7.96684	8.39744
Nudt6	8.29384	8.78942	7.90359	8.45657	8.27928	8.79167	8.00499	8.67751
Nudt4	13.186	13.3807	13.0785	12.7492	12.8585	12.9333	12.8036	13.3205
Nudt1	6.70138	6.75077	6.41737	6.5552	6.15556	6.63398	5.73208	6.21882
Nucb1	12.2638	12.3745	12.4075	12.2562	12.3396	12.411	12.7427	12.2671
Nubpl	7.47171	7.68515	7.58925	8.89709	8.92713	7.89979	8.54443	8.26741
Ntsr2	9.09078	9.79094	8.56993	8.87691	7.31973	7.61135	6.09584	7.22886
Ntrk3	7.54532	8.47163	6.88286	6.78135	7.96182	7.94617	6.75169	7.96684
Ntrk2	6.73642	5.95376	7.10027	5.79048	7.15386	6.00507	6.58472	6.43871
Ntrk1	9.05698	9.27622	9.48352	9.25935	8.62139	8.69378	8.34064	9.38928
Ntm	4.59881	5.52547	5.18806	5.72688	6.07186	4.71217	5.16562	5.60226
Nthl1	8.95709	9.00808	8.06061	8.84643	7.08503	9.68892	7.69933	8.72522
Ntf4	6.42891	6.50681	6.25685	5.99977	6.31212	6.50814	6.99457	6.20182
Ntf3	8.82043	9.14609	8.85319	9.3028	8.92319	8.86112	8.64453	7.96799
Ntan1	10.0488	10.1906	10.1354	9.96773	10.3136	10.1817	9.96523	10.1374
Nsun4	8.92276	9.24764	9.12311	9.39043	8.9567	8.81462	8.56847	8.93376
Nsg1	6.71184	6.93489	6.18476	7.02026	6.83657	7.36162	5.84222	6.08145
Nsfl1c	12.2336	12.3829	12.2118	12.2294	12.1145	12.2883	11.9489	12.0919
Nsf	4.95108	4.68474	4.99823	4.6748	4.68913	5.4972	5.25451	4.83075
Nsdhl	7.51189	7.45722	7.55998	7.56051	7.47133	7.62702	7.73177	7.42665
Nrxn3	8.14326	7.96768	8.10925	8.18625	8.08185	7.64629	7.41347	7.33779
Nrxn2	7.1631	6.69185	6.90002	6.45809	7.04252	6.83424	6.81767	6.81493
Nrxn1	8.39361	7.74735	8.12434	8.09361	8.60848	7.38894	8.30151	8.04094
Nrp2	5.88765	5.50086	5.03219	5.92308	4.82464	5.2137	5.85196	5.51098
Nrp1	11.5876	11.1826	10.9535	11.5256	11.2678	11.4881	11.1792	11.3143
Nrn1	9.3529	7.15386	7.4451	7.00659	8.61887	8.44887	9.33001	7.28017
Nrk	6.36596	4.26641	6.93063	6.36841	6.77511	5.8077	4.93559	7.20185
Nrgn	6.64448	7.51897	6.85153	6.30392	7.44312	7.56051	8.32216	6.96519
Nrg2	6.22312	8.29762	7.58217	8.72461	9.05627	8.3292	8.52932	8.48421
Nrg1	5.92308	5.67643	6.26046	6.14701	5.78859	5.94792	5.18806	5.88396
Nrdc	11.3143	10.8778	10.9727	10.8466	10.4612	11.0062	11.0917	10.8909
Nrcam	7.52233	7.80725	6.721	6.86584	6.61264	7.23519	6.65266	7.20713
Nrbp1	10.6721	10.3331	10.676	10.5302	10.0668	10.4309	9.49451	10.5254
Nras	9.47794	9.64209	9.41397	9.43466	9.28489	8.99319	9.82855	9.30673
Nrarp	10.7559	10.7958	10.7152	10.8565	10.2018	9.98384	10.052	10.2701
Nr5a2	5.95985	4.86782	5.41816	5.89545	6.03849	5.99576	5.48506	5.36961
Nr5a1	7.28954	6.51317	6.97031	6.45233	6.60068	6.22993	6.73642	6.22407
Nr4a3	8.36573	7.86627	8.41726	7.86263	6.94152	6.76261	6.67989	6.8438
Nr4a2	9.70648	7.97845	8.62289	8.36994	6.97782	6.41344	7.54799	7.84342
Nr4a1	11.9785	11.0991	11.9814	11.8129	9.46487	8.92606	9.82324	9.75943
Nr3c2	8.88689	8.43146	8.66542	8.5123	8.58023	8.53776	7.9523	8.6236
Nr3c1	7.14425	5.96366	6.72543	6.99859	6.88682	7.22665	6.7802	6.33706
Nr2f6	9.4939	9.09796	9.1197	9.01035	9.11817	8.33163	8.81897	8.68246
Nr2f2	7.4192	4.34758	7.67379	6.99394	7.0452	6.10958	7.52387	7.17318
Nr2f1	7.48673	6.97031	7.55321	6.69084	7.15843	6.53753	7.11026	7.56051
Nr2c2	5.88299	5.54372	6.30923	5.83926	6.57564	6.65677	5.13947	5.97227
Nr1h4	6.8143	6.85903	7.60297	7.11198	5.42793	7.39835	7.55945	6.94782
Nr1h3	8.73859	7.93484	7.82787	7.9438	8.73623	8.62139	8.8588	8.8676
Nr1h2	8.62139	8.60759	9.01162	8.79058	9.02732	9.77343	8.8011	8.60118
Nr1d2	10.8429	10.8772	10.6681	10.3227	9.21886	9.76964	9.69004	9.44548
Nr1d1	10.9987	11.1285	11.4719	11.4201	9.52847	9.8691	10.8243	10.0449
Nr0b2	9.93084	10.2598	9.86781	10.2353	10.5896	9.95821	10.009	10.3174
Nr0b1	4.17947	5.51098	6.04534	5.13347	3.21869	3.50584	5.78639	6.33899
Nqo1	7.05857	7.81302	7.28619	7.94617	8.56027	7.89702	7.07772	8.44316
Npy5r	2.82633	3.55247	3.69616	3.9179	2.92507	3.28474	4.22044	3.05439
Npy4r	7.05053	7.37593	7.15843	8.50593	6.5266	6.49555	7.00912	6.81541
Npy1r	8.02792	8.13725	7.85893	8.16987	8.43292	7.63411	8.49189	7.18537
Npw	7.70809	8.42953	7.43788	6.20582	6.18873	7.97908	7.61135	7.57683
Nptxr	7.01867	6.27334	6.21721	7.45419	6.06203	5.8042	6.15643	7.26509
Nptx2	7.90068	8.74215	8.76367	8.67207	8.79058	8.64229	8.45456	8.31807
Nptx1	6.24406	6.16484	6.288	6.78559	6.24064	5.96128	7.08439	6.71011
Nptn	10.2878	10.5581	10.601	10.275	10.0141	9.98308	10.4189	10.2715
Npr3	6.08394	5.83593	6.41579	5.80179	7.01149	6.64073	6.42622	6.19364
Npr2	9.66992	9.71878	9.77521	9.57544	9.99068	9.80559	8.9863	9.75184
Npr1	10.0124	10.2097	10.1511	10.1688	10.0629	9.91553	10.4612	9.94824
Nppc	6.93063	8.10769	7.30131	7.41491	7.99899	7.58925	7.87871	7.36383
Nppb	13.3205	13.1144	13.8409	13.5295	13.7634	13.9401	14.6286	13.7634
Nppa	12.4995	11.5212	12.7159	12.3095	14.6464	14.7621	15.3964	14.5887
Nphp1	13.3881	13.186	13.0117	13.1144	12.8841	13.2144	12.9142	13.1715
Npepps	11.2746	11.2198	11.0196	11.2678	11.1216	10.9065	10.8896	10.8386
Npepo	9.33342	9.31578	9.7608	9.27061	9.47999	9.42839	9.21909	9.59983
Np4	4.93472	4.74824	5.19533	5.05577	6.11658	5.51997	5.59219	4.92463
Nox4	3.41138	4.65547	3.52112	6.05402	5.65575	2.82633	3.35453	4.95805
Notch4	9.35154	9.4208	9.44025	8.77779	9.33001	9.36135	9.08365	9.05556
Notch2	7.26659	6.68289	6.94569	7.40627	7.41092	5.45109	7.36532	6.99957
Notch1	10.9727	11.0795	10.8872	10.9575	10.3912	10.4073	10.7797	11.0559
Nos3	7.55515	7.67789	7.61847	8.12167	7.3182	7.4642	7.94728	7.69839
Nos2	8.99435	7.56751	8.95176	8.36427	8.64453	8.91585	8.63137	9.01035
Nos1ap	5.97677	4.99182	5.15911	6.01123	5.88104	6.32672	5.26166	7.15001
Nos1	6.64793	6.57473	6.60514	6.72543	6.60974	6.68338	6.73906	6.71999
Nop58	8.68576	8.64921	8.94606	8.81058	8.67207	9.41397	8.82463	9.09642
Nolc1	7.54705	8.4125	7.33212	7.91083	7.9603	7.9638	8.17071	7.96498
Nol3	10.479	10.6731	10.6739	10.5762	11.2609	11.2678	10.7606	10.9205
Nog	5.54243	7.21589	5.88396	5.91606	5.9757	4.65099	6.16923	5.3429
Nnt	14.4927	14.5457	14.5052	14.4659	14.772	14.7859	14.2383	14.9975
Nnat	9.01686	8.63512	8.68535	9.08482	9.15904	8.96422	9.02837	8.54573
Nmu	10.1394	10.0419	9.86057	9.88022	9.75494	9.81341	10.2688	9.66632
Nmt1	11.6945	11.7695	11.6546	11.6778	11.5128	11.5196	11.4719	11.496
Nmrk2	10.2715	9.34091	9.89887	10.6281	9.82225	10.2664	10.4543	10.0255
Nme6	8.76991	8.92098	9.21406	10.1061	9.77067	9.38773	9.96275	9.71038
Nme2	14.5052	14.4659	14.4062	14.4801	14.2611	14.2837	14.4801	14.5713
Nme1	9.79864	9.90273	9.71374	9.88896	8.6475	9.22255	9.39892	8.98393
Nmbr	6.32031	7.48514	5.44018	5.11502	7.58925	6.31576	7.10477	6.47647
Nlrp6	5.76932	6.122	6.45809	5.96366	5.62718	7.49205	5.97307	6.0213
Nln	8.57892	8.14871	8.07114	8.40909	8.10705	8.00275	7.18737	8.34133
Nlgn3	6.13422	5.35566	6.02572	5.80005	5.31536	6.18476	6.05226	5.66762
Nlgn2	4.6867	5.21565	5.02752	5.54727	4.88884	5.24141	5.92165	5.76171
Nlgn1	5.4832	5.38672	5.29176	5.21979	5.30081	5.00598	6.81541	4.93971
Nkx6-1	4.32606	5.41721	5.86545	6.91335	7.23185	6.58342	5.64598	6.09274
Nkx2-5	12.036	12.1112	11.999	12.036	12.3174	12.139	11.796	12.0097
Nkx2-1	6.90894	7.09881	6.93353	6.97195	6.64793	6.9551	7.00055	7.10609
Nktr	10.1384	9.8302	10.1587	9.6729	8.87128	10.127	10.027	10.0241
Nkiras2	10.365	10.2302	10.2852	10.365	10.127	9.84361	9.40615	9.88022
Nipbl	7.67695	7.50405	7.10295	6.70321	7.83379	7.81454	6.93063	8.13484
[truncated: 2,898 more rows]

## Sheet: Allcomparison_Analysis
									GSM107428	GSM107429	GSM107430	GSM107431	GSM107432	GSM107433	GSM107434	GSM107435
	logFC	AveExpr	t	P.Value	adj.P.Val	B	Control-Group	Ventricle_Diabetic-Group	Control	Control	Control	Control	Ventricle_Diabetic	Ventricle_Diabetic	Ventricle_Diabetic	Ventricle_Diabetic
Zufsp	0.558707	8.79259	2.94033	0.0184294	0.164654	-3.6109	8.51324	9.07195	8.64229	8.61037	8.14597	8.65433	8.98055	9.48411	8.80834	9.01478
Zswim8	0.4257	9.76956	2.70861	0.026393	0.201299	-3.97359	9.55671	9.9824	9.67632	9.23923	9.81677	9.49451	9.95645	10.1348	9.79991	10.0385
Zswim7	0.141548	9.95319	0.982405	0.354304	0.678175	-6.35798	9.88241	10.024	9.8027	10.1678	9.68892	9.8702	10.1776	10.052	10.0247	9.84159
Zranb2	-0.235188	11.2736	-1.25178	0.245558	0.58026	-6.06912	11.3912	11.1561	11.4536	11.3901	11.4044	11.3169	10.656	11.4803	11.1051	11.3828
Zp3	-0.235495	6.14173	-1.6556	0.135895	0.441501	-5.55456	6.25948	6.02398	6.26576	6.3986	6.05128	6.32227	5.74653	6.16843	6.06687	6.11409
Zp2	0.000477824	9.02959	0.002428	0.998121	0.999836	-6.86435	9.02935	9.02983	9.14423	8.68493	9.28885	8.9994	8.70958	9.18222	9.37307	8.85445
Zp1	0.177396	9.43367	1.16943	0.275461	0.615545	-6.16275	9.34497	9.52237	9.20263	9.61022	9.18434	9.3827	9.6301	9.57258	9.63717	9.24961
Znrf1	-0.0132411	10.6368	-0.115738	0.910676	0.970714	-6.85692	10.6435	10.6302	10.6872	10.5568	10.6969	10.633	10.6634	10.7111	10.6999	10.4465
Zmym4	-0.044668	9.20417	-0.352619	0.733365	0.895657	-6.7958	9.2265	9.18184	9.39892	9.21625	9.29268	8.99816	9.12856	9.29268	9.11137	9.19474
Zmym3	-0.124213	8.29986	-0.771815	0.462126	0.752766	-6.54507	8.36196	8.23775	8.42449	8.59447	8.17434	8.25456	8.46799	8.36573	7.94003	8.17726
Zmiz1	-0.0245003	6.19453	-0.0528546	0.959127	0.988399	-6.86281	6.20678	6.18228	5.68172	5.63212	6.1646	7.34867	5.58109	6.82107	6.73302	5.59394
Zmat3	0.0233064	7.79513	0.0583344	0.954894	0.986529	-6.86247	7.78348	7.80678	8.17726	8.44054	6.46272	8.0534	7.66328	7.80825	7.87974	7.87587
Zhx2	0.0322846	9.77114	0.225561	0.827125	0.935619	-6.83618	9.75499	9.78728	9.74105	9.60919	9.87461	9.79512	9.73351	9.59627	10.0993	9.72008
Zh16	0.00419691	10.9198	0.027909	0.97841	0.99318	-6.86393	10.9177	10.9219	11.102	10.7858	10.8316	10.9514	10.7439	11.1634	10.7152	11.065
Zg16b	-0.319006	6.27795	-0.790315	0.451839	0.746609	-6.53014	6.43745	6.11845	6.54475	6.46535	7.40254	5.33718	5.72588	6.31973	6.46016	5.96801
Zg16	-0.713726	5.85211	-1.10588	0.300509	0.632929	-6.23191	6.20898	5.49525	5.18372	7.3468	4.83368	7.47171	5.12566	5.47529	6.21721	5.16284
Zfx	0.130112	2.95504	0.775804	0.459895	0.751186	-6.54188	2.88998	3.02009	2.77098	3.29379	2.88353	2.61163	2.92507	3.17281	2.90835	3.07415
Zfp94	-0.120467	8.53942	-0.621468	0.551361	0.810772	-6.65475	8.59965	8.47918	8.63137	8.5335	8.67519	8.55855	8.26616	8.87938	8.71716	8.05404
Zfp775	0.312288	8.84584	1.60422	0.146832	0.460026	-5.62441	8.68969	9.00198	8.80834	8.74042	8.39469	8.81531	9.06949	9.14423	8.51328	9.28093
Zfp706	-0.23885	8.93839	-0.981406	0.354768	0.678493	-6.35895	9.05782	8.81897	9.22999	9.08482	8.83011	9.08636	8.42449	9.12742	8.37755	9.34643
Zfp697	-0.00376045	9.46285	-0.0300277	0.976771	0.99318	-6.86386	9.46473	9.46097	9.40615	9.5611	9.37696	9.5147	9.56378	9.4812	9.22733	9.57157
Zfp692	0.395408	8.53391	1.81848	0.106005	0.391896	-5.32641	8.3362	8.73161	8.75861	8.06709	7.95098	8.56812	8.50593	9.02837	8.79225	8.59989
Zfp64	0.241751	8.95951	1.15926	0.279351	0.618227	-6.174	8.83863	9.08038	8.40729	9.11655	8.96422	8.86646	9.08042	9.33765	8.65809	9.24538
Zfp622	0.0477905	8.23754	0.331753	0.74849	0.901702	-6.80362	8.21365	8.26144	8.39744	8.2518	8.24601	7.95933	8.3129	8.38204	8.33343	8.01738
Zfp580	-0.0901599	10.9788	-0.620565	0.551927	0.810852	-6.65535	11.0239	10.9338	10.7958	10.9653	11.1216	11.2129	11.114	10.8224	11.042	10.7567
Zfp523	-0.227568	5.81185	-1.22666	0.25438	0.588112	-6.09814	5.92564	5.69807	5.99977	6.03064	6.05479	5.61734	5.91675	6.0005	5.46181	5.41322
Zfp498	-0.8235	4.45846	-2.61366	0.030609	0.215319	-4.12208	4.87021	4.04672	4.44869	5.30875	4.44453	5.2789	3.47678	3.87921	4.65323	4.17764
Zfp496	0.312079	9.92677	2.22581	0.0562339	0.288597	-4.72234	9.77073	10.0828	9.71752	9.83086	9.73094	9.80359	10.4103	10.0419	9.88432	9.99473
Zfp455	-0.0951211	6.61505	-0.173952	0.866168	0.950204	-6.84758	6.66261	6.56749	7.35319	5.66992	5.99263	7.63473	7.1497	7.0447	5.4416	6.63398
Zfp426	0.224771	8.03212	0.645269	0.536582	0.8051	-6.6388	7.91973	8.1445	8.18543	8.19767	6.92789	8.36793	8.05372	8.30151	8.58382	7.63896
Zfp423	0.0132754	6.81122	0.0510652	0.960509	0.988575	-6.86291	6.80459	6.81786	7.18159	6.88462	6.7187	6.43343	6.83957	6.96007	6.1816	7.2902
Zfp386	-0.0517873	9.81802	-0.240769	0.815711	0.932601	-6.83226	9.84392	9.79213	9.76262	9.81341	9.85743	9.94221	9.30391	10.0592	9.55267	10.2528
Zfp382	0.156973	5.73952	0.237886	0.817871	0.932736	-6.83302	5.66103	5.81801	4.41239	7.13744	4.75724	6.33706	6.24328	5.99363	6.38412	4.65099
Zfp37	1.21962	7.15516	2.35693	0.0457749	0.266056	-4.5211	6.54535	7.76497	7.392	7.43442	6.42516	4.92983	7.58094	7.82139	7.75312	7.90443
Zfp36l1	-0.0212256	12.67	-0.0902786	0.930256	0.975693	-6.85983	12.6806	12.6594	12.8129	12.3493	12.722	12.8383	12.0785	12.6571	13.1528	12.7492
Zfp36	-0.218558	11.5563	-0.798565	0.447302	0.742931	-6.52339	11.6656	11.447	11.3628	11.226	11.8763	12.1971	11.1425	11.1126	11.6242	11.9088
Zfp354a	0.546627	7.31253	1.70062	0.126933	0.431104	-5.49248	7.03922	7.58584	7.61135	7.44039	6.51826	6.58686	8.01306	7.79432	7.01366	7.52233
Zfp326	-0.0535533	8.67637	-0.371246	0.719968	0.887634	-6.78842	8.70314	8.64959	8.7317	8.65569	8.6946	8.73058	8.79167	8.91827	8.48421	8.40421
Zfp292	0.290414	6.46239	0.464843	0.654273	0.859029	-6.74588	6.31718	6.6076	5.44557	5.27296	7.58523	6.96496	5.74004	5.96801	7.37553	7.3468
Zfp280d	0.429912	6.74333	1.1023	0.301974	0.634555	-6.23572	6.52838	6.95829	6.08804	5.77612	7.1631	7.08624	6.21633	6.95886	7.24625	7.41171
Zfp260	-0.0780475	8.4169	-0.385985	0.709439	0.883596	-6.78233	8.45592	8.37787	8.18769	8.59989	8.93212	8.10398	8.47402	8.34635	8.50951	8.18161
Zfp180	-0.139011	9.47887	-1.12093	0.294421	0.628506	-6.21579	9.54837	9.40936	9.40707	9.59983	9.45464	9.73194	9.39793	9.50342	9.46372	9.27237
Zfp148	0.0897474	10.3101	0.764128	0.466445	0.755947	-6.55118	10.2652	10.355	10.337	10.203	10.2332	10.2878	10.2291	10.4912	10.2378	10.4618
Zfp111	-0.248721	8.35086	-1.12666	0.292128	0.627169	-6.20961	8.47522	8.22649	8.88097	7.99649	8.57603	8.44737	8.03195	8.37755	8.54004	7.95644
Zfand6	-0.0180764	12.6137	-0.131271	0.89876	0.96363	-6.85479	12.6227	12.6046	12.6841	12.696	12.5849	12.5258	12.3586	12.8383	12.5141	12.7075
Zeb1	-0.255545	9.11229	-1.74434	0.118755	0.41709	-5.43144	9.24006	8.98452	9.30512	9.05556	9.24666	9.3529	9.1967	9.01752	8.67862	9.04522
Zdhhc5	0.199667	10.9516	1.14844	0.283539	0.619999	-6.1859	10.8518	11.0514	10.7606	11.1378	10.7661	10.7425	10.8932	10.7541	11.2089	11.3495
Zcchc8	0.323814	8.75467	1.38149	0.204005	0.534124	-5.91317	8.59276	8.91657	8.24991	8.74336	8.79644	8.58133	9.43245	8.67751	8.46684	9.08949
Zc3hc1	0.32378	9.10467	2.47121	0.0382595	0.243271	-4.3441	8.94278	9.26656	9.03281	8.90146	8.94998	8.88689	9.53125	9.28885	9.12799	9.11817
Zc3h4	0.177262	10.6338	1.42201	0.192331	0.521526	-5.86248	10.5452	10.7225	10.6489	10.5447	10.5616	10.4256	10.9331	10.682	10.5581	10.7167
Zbtb38	-0.178197	8.36782	-1.12223	0.293899	0.628506	-6.21439	8.45692	8.27872	8.51787	8.44942	8.78104	8.07935	8.27449	8.32216	8.28362	8.23461
Zbtb24	0.579122	7.42264	1.16587	0.276817	0.616655	-6.1667	7.13308	7.7122	7.64175	7.41491	6.82771	6.64793	6.81517	8.87832	6.87771	8.2776
Zadh2	-0.539931	9.85065	-4.35098	0.00236594	0.0539808	-1.49174	10.1206	9.58068	10.1661	9.94704	10.1131	10.2562	9.62089	9.40021	9.67774	9.62388
Ywhaz	-0.000382947	11.7413	-0.00232297	0.998203	0.999836	-6.86435	11.7415	11.7411	11.6546	11.7602	11.9061	11.6452	11.4915	11.6452	12.1501	11.6778
Ywhaq	0.218805	10.3166	1.58826	0.15039	0.46587	-5.64588	10.2072	10.426	10.435	10.3284	10.0385	10.027	10.3556	10.3472	10.547	10.4543
Ywhah	-0.458667	13.5687	-3.64254	0.00641708	0.0931003	-2.52864	13.798	13.3394	13.9614	13.802	13.6928	13.7359	13.2534	13.2982	13.5524	13.2534
Ywhag	-0.0101248	12.5886	-0.0726642	0.943834	0.982149	-6.86142	12.5937	12.5836	12.7075	12.5416	12.65	12.4757	12.3442	12.6313	12.5205	12.8383
Ywhae	-0.13999	11.2496	-1.08749	0.308088	0.638882	-6.2514	11.3196	11.1796	11.3232	11.3288	11.3119	11.3143	10.904	11.25	11.3628	11.2015
Ywhab	0.102517	12.4607	0.761269	0.468059	0.757512	-6.55344	12.4094	12.5119	12.2927	12.3896	12.5258	12.4296	12.5141	12.2418	12.6882	12.6037
Ythdf3	-0.0312611	9.68965	-0.18952	0.854344	0.946203	-6.84444	9.70528	9.67402	9.77683	9.56529	10.018	9.46095	9.40615	9.69177	9.76728	9.83086
Ythdc1	-0.185714	8.67961	-0.92139	0.383445	0.703743	-6.41597	8.77247	8.58676	8.81531	8.74671	8.77862	8.74924	7.98077	8.75861	8.87832	8.72933
Ylpm1	0.446853	9.78134	2.99343	0.0169839	0.158086	-3.52792	9.55792	10.0048	9.57894	9.45038	9.74494	9.45741	9.67392	10.1466	10.0592	10.1394
Ykt6	0.0439391	5.14198	0.150811	0.883809	0.958076	-6.85174	5.12001	5.16395	4.94423	5.17164	5.04947	5.31468	4.27412	5.44302	5.25694	5.68172
Yipf3	-0.0117927	9.6379	-0.0658893	0.949062	0.983935	-6.86195	9.6438	9.632	9.77214	9.87823	9.15267	9.77214	9.71193	9.57418	9.73661	9.50529
Yif1a	-0.343128	11.306	-2.58158	0.0321841	0.222561	-4.17218	11.4775	11.1344	11.496	11.4096	11.4834	11.5212	11.4029	11.1216	10.904	11.1091
Ybx3	0.0842809	12.7257	0.589304	0.571709	0.820621	-6.67545	12.6835	12.7678	12.85	12.4212	12.7605	12.7025	12.7314	12.8036	12.5775	12.9587
Ybx1	-0.366408	8.03468	-1.113	0.297615	0.632435	-6.2243	8.21789	7.85148	8.28775	8.37755	8.32216	7.8841	8.54141	8.06346	6.88894	7.91212
Xylt2	0.797291	8.52917	2.02218	0.0773245	0.338926	-5.02919	8.13052	8.92782	8.57892	7.61997	7.39714	8.92606	9.57052	9.06181	8.57055	8.50837
Xrn2	-0.0092833	8.70461	-0.0669627	0.948233	0.983935	-6.86187	8.70925	8.69997	8.53776	8.91057	8.74839	8.64029	8.68138	8.87365	8.76258	8.48226
Xrcc5	-0.116488	8.79422	-0.920721	0.383774	0.703743	-6.41658	8.85246	8.73598	8.83472	8.82723	8.80373	8.94418	8.48818	8.89196	8.8281	8.73566
Xpo7	-0.113611	9.84228	-0.820809	0.435223	0.734186	-6.50489	9.89909	9.78548	9.81408	9.93595	9.94057	9.90574	9.51254	10.0432	9.8463	9.73982
Xpnpep1	-0.040178	11.0571	-0.216511	0.833938	0.938533	-6.83839	11.0772	11.037	11.2463	10.8486	11.0125	11.2015	11.0683	10.8743	11.469	10.7365
Xdh	-0.16845	11.1924	-1.18587	0.269262	0.608918	-6.14441	11.2766	11.1081	11.2678	11.1634	11.3785	11.2967	11.3592	10.8909	11.2311	10.9514
Xcl1	-0.205758	7.91553	-0.432988	0.676312	0.871089	-6.76138	8.01841	7.81265	8.35817	8.62828	8.19392	6.89327	8.59772	8.25902	7.47094	6.92291
Wt1	0.0194917	6.62186	0.10312	0.920373	0.972694	-6.85845	6.61211	6.6316	6.60876	6.43343	6.77084	6.63542	7.02026	6.34142	6.32941	6.83532
Wsb2	-0.32985	10.5497	-2.94859	0.0181966	0.164262	-3.59799	10.7146	10.3848	10.6951	10.678	10.7313	10.7541	10.4927	10.2985	10.4889	10.2589
Wrap73	0.0231289	7.61593	0.107121	0.917296	0.972428	-6.85799	7.60437	7.62749	7.37803	7.96684	7.78641	7.28619	7.2484	7.82893	7.92281	7.50984
Wrap53	0.405032	7.7648	0.934726	0.37693	0.699546	-6.40355	7.56228	7.96731	7.83722	7.54705	6.5552	8.30965	8.66933	8.15212	7.12252	7.92528
Wiz	0.212759	10.2662	1.44038	0.187238	0.514903	-5.83923	10.1599	10.3726	10.3418	10.0578	10.1203	10.1195	10.5243	10.5568	10.0629	10.3464
Wipf3	-0.418644	9.26225	-2.51925	0.035484	0.234453	-4.26937	9.47158	9.05293	9.14929	9.68647	9.70135	9.34919	8.81776	9.08949	9.1518	9.15267
Wfdc6a	0.274507	7.41105	0.8813	0.403525	0.715249	-6.45243	7.27379	7.5483	7.78118	7.47212	7.41171	6.43017	7.75868	7.0101	7.66498	7.75944
Wfdc18	0.187056	7.74374	0.736058	0.482445	0.767149	-6.57304	7.65021	7.83727	7.81302	6.96823	7.92648	7.89312	8.14597	7.43788	7.94499	7.82022
Wfdc1	-1.87964	9.63572	-3.85686	0.00470919	0.0793322	-2.20798	10.5755	8.6959	10.4643	10.6031	10.7191	10.5157	8.9863	9.15408	7.07946	9.56378
Wee1	-0.187876	8.91242	-0.990489	0.350571	0.674206	-6.35008	9.00635	8.81848	8.91517	8.92433	9.16109	9.02484	8.33163	9.16813	8.99146	8.78269
Wdr74	-0.0242587	9.97138	-0.172271	0.867448	0.950968	-6.8479	9.98351	9.95925	9.95645	9.74688	9.96974	10.2609	10.0449	9.99913	9.98936	9.80359
Wdr62	-0.185919	8.14513	-0.723818	0.489533	0.774396	-6.58235	8.23809	8.05217	8.19209	8.20034	8.15571	8.40421	8.60309	8.37824	7.40885	7.81849
Wdr61	0.0247361	9.16308	0.131119	0.898876	0.96363	-6.85481	9.15071	9.17544	9.32432	9.26711	9.18523	8.82617	9.04607	9.4481	8.81058	9.39702
Wdr37	0.106592	7.1818	0.224859	0.827653	0.935646	-6.83635	7.1285	7.23509	7.92528	7.13744	7.09641	6.35487	8.17276	6.4241	7.76787	6.57564
Wdr35	-0.128846	7.53292	-0.695616	0.506115	0.786149	-6.60328	7.59734	7.4685	8.05404	7.34119	7.53188	7.46228	7.61612	7.64247	7.34119	7.27421
Wdr31	-0.0511683	6.47728	-0.255629	0.804603	0.927557	-6.82819	6.50286	6.4517	6.86669	6.77236	6.17109	6.20131	6.31689	6.69614	6.34142	6.45233
Wdpcp	-0.629391	7.53313	-1.02002	0.337187	0.661233	-6.32078	7.84783	7.21844	6.69134	8.24943	8.24489	8.20564	6.28113	8.38369	6.11116	8.09775
Wdfy3	0.138979	10.7795	1.06636	0.316982	0.645316	-6.27349	10.71	10.849	10.7888	10.8167	10.6921	10.5424	10.8181	10.9003	11.0286	10.6489
Wdfy1	0.0812925	8.4854	0.447512	0.666221	0.864906	-6.75444	8.44475	8.52604	8.13362	8.79679	8.59255	8.25605	8.5772	8.32784	8.44054	8.75861
Wbp4	-0.131242	9.28384	-0.414867	0.689	0.874603	-6.76973	9.34946	9.21822	9.05097	9.54174	9.63851	9.16664	8.96598	9.49569	9.94221	8.46901
Wbp11	0.223989	9.5109	1.37317	0.206474	0.536855	-5.92345	9.39891	9.6229	9.62089	9.1967	9.36828	9.40976	9.88309	9.78832	9.43245	9.38773
Wasl	-0.016352	7.63901	-0.0481072	0.962795	0.989244	-6.86307	7.64719	7.63083	8.06523	7.61135	7.0709	7.84127	6.78559	8.27378	7.84549	7.61847
Wap	-0.542823	6.45155	-0.896348	0.395901	0.709751	-6.43889	6.72297	6.18014	6.07729	6.15468	6.48398	8.17591	6.34541	7.30345	6.15468	4.91704
Wac	-0.479342	7.52507	-3.71169	0.00580328	0.0868895	-2.42458	7.76475	7.2854	7.82787	7.75944	7.80296	7.66871	7.27171	7.46339	7.37177	7.03475
Vwf	0.0214285	7.1975	0.0964091	0.925536	0.974548	-6.8592	7.18679	7.20821	7.54097	6.89915	7.35921	6.94782	7.43117	6.73539	7.48803	7.17827
Vwa8	0.608881	10.9469	3.43721	0.00868241	0.106273	-2.84078	10.6425	11.2514	10.4981	11.0378	10.369	10.6651	11.5025	11.0559	11.2229	11.2243
Vtn	-0.336532	10.2654	-2.17741	0.0606662	0.299719	-4.79597	10.4337	10.0971	10.5949	10.4854	10.3115	10.3429	10.3814	9.8302	9.96667	10.2103
Vtcn1	-0.114977	6.31097	-0.195198	0.850041	0.944576	-6.84324	6.36846	6.25348	5.47529	7.06096	6.53753	6.40004	6.45809	6.58061	7.37957	4.59564
Vsnl1	-0.0408545	6.16949	-0.0600463	0.953573	0.985788	-6.86235	6.18992	6.14906	4.93153	5.85351	6.64793	7.3267	5.21979	7.59276	5.15911	6.62459
Vsir	0.457151	5.81203	0.595641	0.567666	0.818773	-6.67145	5.58345	6.0406	5.34554	5.55299	6.04534	5.38995	5.27093	4.93385	8.63891	5.31874
Vps52	-0.105457	10.3481	-0.716985	0.493518	0.776187	-6.58749	10.4008	10.2954	10.5739	10.2878	10.4084	10.3331	10.5424	10.3983	10.0283	10.2124
Vps4a	-0.0947894	12.1829	-0.806588	0.442919	0.739609	-6.51677	12.2303	12.1355	12.2205	12.2849	12.3145	12.1011	12.2386	12.0919	12.2265	11.9849
Vps45	-0.0854538	10.618	-0.549898	0.597208	0.831094	-6.69942	10.6607	10.5753	10.8406	10.6855	10.3814	10.7354	10.3921	10.4534	10.8429	10.6126
Vps39	-0.191111	8.52804	-0.351479	0.734189	0.895913	-6.79624	8.6236	8.43249	9.37307	8.66905	7.38699	9.06529	9.01162	8.73859	7.11483	8.86491
Vps33b	-0.239141	8.09245	-0.771867	0.462097	0.752766	-6.54503	8.21202	7.97288	8.32604	7.39835	8.49667	8.62702	7.80406	7.86367	7.66719	8.55659
Vps33a	-0.0545918	7.59971	-0.291492	0.777994	0.91454	-6.81739	7.62701	7.57242	7.50633	7.40072	8.11295	7.48803	7.48063	7.38522	7.78792	7.63589
Vps29	-0.129891	11.9525	-1.20828	0.260999	0.598244	-6.11912	12.0175	11.8876	12.1233	12.0572	11.8978	11.9916	11.9382	11.8296	11.8847	11.8978
Vps26a	-0.847785	7.25975	-1.6773	0.131505	0.436627	-5.52474	7.68364	6.83586	7.74428	7.77794	7.78118	7.43117	7.01702	7.81623	5.19806	7.31212
Vom2r-ps45	1.08907	4.09878	2.97182	0.0175575	0.160823	-3.56168	3.55425	4.64332	3.21144	4.3602	3.91979	2.72556	4.51675	4.72812	5.11839	4.21002
Vom2r-ps24	-0.124679	3.20056	-0.383609	0.711132	0.883949	-6.78333	3.2629	3.13822	3.65095	2.90835	3.76672	2.72556	3.77025	3.24252	2.5983	2.94179
Vom2r75	0.128787	6.98072	0.533182	0.608209	0.838796	-6.70913	6.91632	7.04511	6.90394	7.10027	6.93407	6.72701	6.79588	7.73455	6.61526	7.03475
Vom2r53	-0.182945	7.68382	-1.24275	0.2487	0.58422	-6.0796	7.77529	7.59235	7.89133	7.57683	7.86046	7.77256	7.37247	7.46172	7.69394	7.84127
Vom2r52	0.252165	4.05988	0.535135	0.606918	0.837982	-6.70801	3.9338	4.18597	4.08066	3.52801	4.28492	3.84162	4.95988	4.24501	2.72556	4.81341
Vom2r50	1.38134	6.19434	2.57668	0.0324318	0.223328	-4.17983	5.50367	6.88501	6.33803	6.36918	5.3597	3.94779	7.47253	6.9101	6.78649	6.37093
Vom2r46	-0.221648	6.95565	-0.260007	0.80134	0.925976	-6.82695	7.06648	6.84483	7.23274	8.01957	7.47427	5.53933	8.14871	7.18479	7.60857	4.43724
Vom2r40	0.323934	3.58778	0.399275	0.700002	0.878216	-6.77664	3.42582	3.74975	3.80869	4.19249	2.67605	3.02604	3.29379	2.52937	2.86154	6.3143
Vom2r31	0.249194	5.53379	0.400507	0.69913	0.878216	-6.77611	5.40919	5.65839	6.10033	6.0801	4.51106	4.94528	6.05596	3.90416	6.43278	6.24064
Vom2r27	-0.378887	6.035	-0.823459	0.433799	0.73315	-6.50266	6.22444	5.84556	6.7689	7.29534	5.35508	5.47846	5.33866	5.92058	5.77174	6.35125
Vom2r21	-0.242267	7.12719	-0.416097	0.688136	0.87411	-6.76918	7.24832	7.00606	7.70526	7.92483	7.69558	5.66762	6.06907	7.37212	7.92528	6.65775
Vom2r18	0.204551	4.56795	0.347799	0.736849	0.896566	-6.79764	4.46568	4.67023	3.26738	4.26027	4.82371	5.51134	3.74416	4.23394	5.9757	4.72711
Vom1r97	-0.243772	5.191	-0.285519	0.782406	0.916566	-6.81929	5.31289	5.06911	4.23982	4.4203	8.22351	4.36791	4.66837	5.30337	5.40162	4.90309
Vom1r93	0.195357	6.78355	0.741359	0.479397	0.764791	-6.56897	6.68587	6.88123	7.22139	6.59194	6.3668	6.56337	7.01702	7.09037	7.17689	6.24064
Vom1r90	-0.810671	5.2761	-2.07937	0.0707246	0.32181	-4.94386	5.68143	4.87076	5.85168	4.68038	6.15009	6.04359	4.14769	5.49093	4.83168	5.01275
Vom1r102	0.315406	2.60155	1.66254	0.134477	0.439812	-5.54504	2.44384	2.75925	2.41247	2.54274	2.37098	2.44919	2.68761	2.52937	2.516	3.30401
Vom1r101	-0.472251	5.65017	-0.636328	0.542106	0.806733	-6.64486	5.88629	5.41404	6.65217	4.41355	6.24014	6.23932	5.84061	6.31801	3.35453	6.14301
Vom1r100	0.334738	6.79824	1.16361	0.277682	0.616655	-6.1692	6.63087	6.96561	5.84061	6.72543	6.90637	7.05108	6.79729	6.625	7.33949	7.10068
Vof16	-0.0212341	7.27318	-0.0518066	0.959936	0.988575	-6.86287	7.2838	7.26256	7.52737	6.43871	8.08473	7.08439	7.83581	6.75904	6.71236	7.74305
Vmp1	0.0413452	10.5016	0.277029	0.78869	0.919605	-6.82192	10.4809	10.5223	10.7298	10.3556	10.4965	10.3418	10.4828	10.3921	10.8038	10.4103
Vldlr	-0.607759	9.45299	-3.89941	0.00443195	0.0759495	-2.14499	9.75687	9.14911	9.81054	9.85583	9.6442	9.71691	9.50771	9.19586	8.93212	8.96075
Vipr2	-0.155002	5.78018	-0.311986	0.762924	0.906031	-6.8106	5.85768	5.70268	5.34889	6.12927	4.86138	7.09117	6.47713	5.5934	5.66093	5.07926
Vipr1	-0.388701	7.018	-0.943717	0.372583	0.695982	-6.39509	7.21235	6.82365	7.31283	6.03849	7.62494	7.87314	6.87985	7.35417	6.26046	6.80013
Vip	0.916831	5.57997	1.8188	0.105953	0.391896	-5.32595	5.12155	6.03838	5.89086	4.30094	5.51171	4.78269	6.77272	6.86086	5.20122	5.31874
Vim	-0.296408	12.9279	-1.26662	0.240468	0.574693	-6.05178	13.0761	12.7797	12.8748	13.1933	13.0069	13.2295	12.696	12.4296	13.4593	12.5339
Vhl	0.110017	8.38178	0.416228	0.688043	0.87411	-6.76912	8.32677	8.43679	8.38491	8.02582	9.04347	7.85287	8.29762	8.74924	8.43698	8.2633
Vgll3	0.477054	5.96897	0.893245	0.397464	0.710687	-6.4417	5.73045	6.2075	7.08567	5.73935	5.3597	4.73707	6.64711	6.94001	5.40497	5.83792
Vgf	-0.115389	9.27678	-0.582119	0.576312	0.823651	-6.67993	9.33447	9.21909	9.64005	9.51122	9.25656	8.93007	8.99729	9.08636	9.56907	9.22362
Vezf1	0.432339	11.53	3.94296	0.00416627	0.0730468	-2.08077	11.3138	11.7462	11.3603	11.2609	11.2987	11.3354	11.5983	11.8525	11.7379	11.796
Vegp2	0.723753	5.58255	4.33682	0.00241188	0.0544173	-1.51179	5.22067	5.94442	5.21786	5.24612	5.33569	5.08301	6.37213	5.88104	5.83926	5.68525
Vegfb	-0.502597	12.0987	-1.87492	0.0971765	0.3776	-5.24525	12.35	11.8474	12.282	12.6129	12.2231	12.282	11.9849	11.9849	11.0612	12.3586
Vegfa	-0.149188	10.8059	-0.901172	0.393479	0.708262	-6.43452	10.8805	10.7313	10.8196	10.7677	11.2048	10.7298	10.4178	10.8181	10.7583	10.9311
Vdr	-0.261134	9.4668	-1.26295	0.241716	0.575792	-6.05608	9.59736	9.33623	9.43074	9.54923	9.53125	9.87823	9.02442	9.35937	9.85929	9.10183
Vcsa2	-0.649938	6.02964	-0.741816	0.479135	0.764791	-6.56862	6.35461	5.70467	5.0197	7.64366	6.31576	6.43932	4.24722	7.31248	7.0649	4.19408
Vcp	-0.245942	12.1585	-1.72788	0.121775	0.422244	-5.45451	12.2814	12.0355	12.1971	12.3371	12.3745	12.217	12.1604	12.2019	11.708	12.0717
Vcan	0.132524	8.14078	0.457324	0.659444	0.860741	-6.74963	8.07452	8.20704	8.46901	8.15476	8.10497	7.56934	8.0983	7.76452	8.9465	8.01886
Vav2	-0.653204	7.00281	-2.60869	0.0308478	0.216377	-4.12984	7.32941	6.6762	7.15945	6.70138	7.60718	7.84963	6.85492	6.77843	6.46459	6.60688
Vav1	-0.050303	6.86399	-0.0911085	0.929617	0.975549	-6.85975	6.88915	6.83884	6.13095	7.05857	6.98296	7.3841	5.15201	7.10771	7.48063	7.61503
Vat1	0.137084	10.4262	1.07392	0.313779	0.643325	-6.26562	10.3576	10.4947	10.2398	10.2826	10.4882	10.42	10.6999	10.3409	10.4298	10.5083
Vars	-0.0440648	10.0799	-0.276859	0.788816	0.919605	-6.82197	10.1019	10.0578	9.86283	10.0842	10.0825	10.3781	10.2353	10.2252	9.93084	9.8401
Vamp5	1.15597	9.03637	6.35736	0.000206775	0.0118237	1.04709	8.45838	9.61435	8.32364	8.3201	8.6236	8.56618	9.77954	9.15472	9.65104	9.87211
Vamp3	-0.752151	11.2523	-6.66291	0.000149352	0.00962144	1.3833	11.6283	10.8762	11.6739	11.5256	11.5705	11.7434	10.8075	10.8329	11.0062	10.8581
Vamp2	0.0952371	11.0871	0.628292	0.5471	0.808344	-6.65024	11.0395	11.1347	11.0537	10.9677	11.102	11.0345	11.3025	11.3918	11.0345	10.81
Vamp1	0.408479	9.49416	0.477785	0.645419	0.854508	-6.73928	9.28993	9.6984	9.2284	9.18222	9.23082	9.51826	12.5775	8.13218	8.9346	9.14929
Uts2r	0.0495578	6.71083	0.290193	0.778953	0.914806	-6.81781	6.68605	6.73561	6.39424	7.01867	6.75169	6.57962	6.78078	6.77084	6.92056	6.47028
Utrn	0.221237	8.97932	1.36202	0.209827	0.541312	-5.93719	8.8687	9.08994	9.11137	9.03314	8.85627	8.47402	8.94561	9.11031	9.11031	9.19352
Usp37	0.578941	8.65505	3.22139	0.0119989	0.128495	-3.1732	8.36558	8.94452	8.63411	8.57366	8.34471	7.90986	8.83845	9.08248	9.01752	8.83965
Usp19	0.0066543	11.2548	0.0557423	0.956896	0.987556	-6.86263	11.2515	11.2581	11.1007	11.4029	11.2794	11.2229	11.2581	11.2229	11.3948	11.1567
Uso1	-0.271409	9.52876	-1.77041	0.114116	0.406583	-5.39472	9.66447	9.39306	9.70596	9.59468	9.73194	9.62529	9.16903	9.56671	9.16018	9.67632
Usf2	0.0851085	10.2322	0.55422	0.594381	0.831094	-6.69687	10.1896	10.2747	9.85583	10.4412	10.2252	10.2363	10.1496	10.4231	10.1833	10.3429
Usf1	0.271583	9.01431	1.13918	0.287166	0.622053	-6.19602	8.87852	9.1501	8.92433	8.25456	9.22489	9.11031	9.2881	8.77862	9.17044	9.36324
Use1	0.475685	12.2109	3.81651	0.00498922	0.0808995	-2.26791	11.9731	12.4487	12.0455	12.0962	11.8555	11.895	12.6375	12.3586	12.3309	12.468
Urod	0.225847	10.7501	1.66876	0.133217	0.43825	-5.5365	10.6372	10.863	10.6665	10.7425	10.5282	10.6115	11.0795	10.7869	10.6249	10.9608
Urgcp	0.22346	11.5183	0.930496	0.378987	0.70093	-6.4075	11.4066	11.6301	11.5948	11.3232	10.9705	11.7379	11.6267	11.999	11.1036	11.7911
Uqcrfs1	-0.492522	14.3782	-4.7937	0.00131642	0.0388069	-0.880013	14.6245	14.132	14.6286	14.6286	14.6693	14.5713	14.1375	14.1183	14.0571	14.2149
Uqcrc2	-0.412877	14.7681	-3.26261	0.0112752	0.123774	-3.10943	14.9746	14.5617	14.8889	15.1518	14.9688	14.8889	14.5887	14.5457	14.7278	14.3845
Uqcc2	-0.335245	11.8642	-2.08904	0.0696637	0.319956	-4.92935	12.0318	11.6966	12.0161	12.0686	12.0265	12.0161	11.9457	11.7922	11.2678	11.7807
Upb1	0.14525	8.96627	0.935981	0.376321	0.699308	-6.40237	8.89365	9.0389	9.04522	9.04824	8.77078	8.71035	9.3529	8.87443	8.91664	9.01162
Uox	0.0120477	6.5374	0.0640263	0.9505	0.984626	-6.86208	6.53138	6.54343	6.49463	6.67697	6.29715	6.65677	6.8638	6.46758	6.11365	6.72868
Ung	0.171484	8.24022	0.351273	0.734338	0.895913	-6.79631	8.15448	8.32596	8.55855	8.59772	8.0568	7.40483	9.21886	6.99629	8.30059	8.7881
Uncx	-0.0879399	6.68317	-0.199701	0.846632	0.942285	-6.84225	6.72714	6.6392	6.31318	6.13095	7.94617	6.51826	7.43396	6.45039	6.13199	6.54047
Unc5b	-0.0960548	10.3661	-0.518901	0.617693	0.842758	-6.7172	10.4142	10.3181	10.3174	10.3076	10.4256	10.6061	10.4131	9.98621	10.7505	10.1226
Unc5a	0.0365459	5.16342	0.243016	0.814029	0.932121	-6.83166	5.14515	5.1817	5.02752	5.10911	4.948	5.49597	5.27093	5.24544	5.0267	5.18372
Unc50	0.00146366	11.1501	0.0130631	0.989893	0.996633	-6.86426	11.1494	11.1508	11.1868	11.1599	11.1529	11.0977	10.9895	11.1988	11.2817	11.1333
Unc13c	0.189254	6.58119	0.235067	0.819985	0.933237	-6.83376	6.48657	6.67582	7.67176	6.997	4.43136	6.84614	5.12084	6.39752	7.87767	7.30725
Unc13b	0.0753274	6.41206	0.1239	0.904411	0.966485	-6.85584	6.3744	6.44973	6.96741	5.51997	5.68775	7.32247	5.9964	7.56359	7.04778	5.19114
Unc13a	-0.0120243	7.71238	-0.0280504	0.9783	0.99318	-6.86392	7.71839	7.70637	8.32784	8.2214	7.10295	7.22139	8.31195	6.88462	7.30924	8.31967
Unc119	-0.396015	11.8461	-2.27637	0.0519452	0.282268	-4.64501	12.0441	11.6481	12.0052	12.0222	12.0319	12.1173	11.9592	11.6945	11.1806	11.7582
Umod	0.633072	8.58155	1.30501	0.227708	0.559388	-6.00631	8.26501	8.89808	8.597	6.90766	8.75861	8.79679	8.03951	8.83472	9.45157	9.26654
Ulk2	-0.224348	8.54572	-1.38906	0.201777	0.530559	-5.90376	8.6579	8.43355	8.68138	8.50997	8.6513	8.78894	8.55613	8.72461	8.07765	8.37579
Ugt8	-0.541866	6.4696	-1.23508	0.251393	0.586183	-6.08845	6.74054	6.19867	7.48063	6.13541	7.17689	6.16923	6.84909	6.0213	6.65873	5.26557
Ugt2b7	0.0723336	7.53543	0.23922	0.816871	0.932696	-6.83267	7.49926	7.57159	7.53309	7.48885	6.90144	8.07366	7.77462	7.18032	8.1285	7.20294
Ugt2b37	-0.217993	5.38935	-0.511201	0.622838	0.843976	-6.72146	5.49835	5.28035	5.44557	6.49463	5.00371	5.04947	4.74824	6.26435	5.04947	5.05935
Ugt2b35	-0.0674977	3.66049	-0.232182	0.82215	0.933452	-6.8345	3.69424	3.62674	4.29827	3.76672	3.31111	3.40088	3.41138	3.92522	3.09789	4.07248
Ugt2b17	0.491589	6.35901	0.888762	0.399731	0.712963	-6.44574	6.11321	6.6048	5.70645	6.20131	6.04295	6.50214	6.12765	5.89208	5.96801	8.43146
Ugt2b1	0.169833	7.28054	0.386604	0.708999	0.883327	-6.78207	7.19562	7.36545	6.59568	7.56857	7.79432	6.82391	6.43278	7.76934	8.26512	6.99457
Ugt2b	0.219254	6.74229	0.860725	0.414118	0.724632	-6.47062	6.63266	6.85192	6.48451	7.19833	6.61635	6.23146	6.41125	6.8498	6.84614	7.30047
Ugt2a1	-0.30053	7.32329	-0.83095	0.429792	0.73315	-6.49631	7.47356	7.17303	7.55945	7.33569	7.62732	7.37177	6.0292	7.24161	7.79985	7.62146
Ugt1a9-ps	1.88711	4.59192	4.21298	0.00285715	0.0597804	-1.68834	3.64837	5.53548	2.48025	3.36822	4.51106	4.23394	5.05577	5.44533	6.11116	5.52966
Ugt1a5	-0.241109	6.56351	-0.405427	0.695652	0.878216	-6.77395	6.68407	6.44296	6.03304	7.55551	5.94792	7.19979	4.88884	6.97227	6.52549	7.38522
Ugdh	0.121805	9.16554	0.783054	0.455858	0.748214	-6.53604	9.10464	9.22645	9.16018	9.00179	9.09642	9.16018	9.03314	9.17044	9.62529	9.07691
Ugcg	0.699682	7.96665	2.8031	0.0227864	0.187502	-3.82566	7.61681	8.31649	7.73455	7.31283	7.34364	8.07622	8.34306	8.35519	8.76367	7.80406
Ufsp2	-0.424026	9.91723	-1.9702	0.0838396	0.353907	-5.1061	10.1292	9.70522	10.1181	10.0021	10.203	10.1938	9.85988	10.0051	9.05698	9.89887
Ucp3	2.46601	9.88329	14.0256	5.69838e-07	0.000442896	6.79129	8.65029	11.1163	8.85701	8.49952	8.58023	8.6644	11.3067	11.1036	10.6921	11.3628
Ucp2	-0.0816512	13.8338	-0.628821	0.54677	0.808344	-6.64988	13.8746	13.7929	13.677	13.905	14.0023	13.914	13.8256	13.677	13.6862	13.9829
Ucn	-0.122693	6.54383	-0.814009	0.438892	0.738424	-6.51059	6.60517	6.48248	6.82107	6.51088	6.74075	6.34799	6.25577	6.58976	6.49354	6.59085
Uck2	-0.150324	8.38753	-0.581699	0.576582	0.823651	-6.68019	8.46269	8.31237	9.06817	8.30105	7.90647	8.57508	8.69227	8.13642	8.30646	8.11433
Uchl1	1.28493	7.41896	4.49545	0.0019478	0.0481637	-1.28891	6.7765	8.06142	6.66643	6.58472	7.20772	6.64711	8.66766	8.20229	8.04362	7.33212
Ubxn6	-0.204324	6.50829	-0.831602	0.429444	0.73315	-6.49576	6.61045	6.40613	6.22993	6.64793	6.99177	6.57219	6.43278	6.35037	6.93448	5.90688
Ubxn1	0.000677645	12.2321	0.00565175	0.995627	0.998708	-6.86434	12.2318	12.2324	12.1991	12.2265	12.2596	12.2418	12.4617	12.2265	12.1242	12.1173
Ubtf	0.319063	9.49081	1.64868	0.137324	0.444667	-5.56403	9.33128	9.65034	9.38589	9.15559	9.75631	9.02732	9.77343	9.88576	9.39367	9.54851
Ubr5	0.0338217	11.8772	0.178344	0.862829	0.948901	-6.84672	11.8603	11.8941	12.1309	12.1224	11.3516	11.8364	11.866	11.9382	11.999	11.7733
Ubr1	-0.0254865	8.45311	-0.113172	0.912647	0.970951	-6.85725	8.46585	8.44036	8.24991	8.52183	8.799	8.29267	8.18212	8.56993	8.06523	8.94418
Ubqln1	-0.289358	11.2092	-2.22001	0.0567471	0.289815	-4.73117	11.3539	11.0645	11.5025	11.2438	11.4029	11.2664	11.3005	11.0328	10.9691	10.9557
Ube3a	-0.0079614	9.6013	-0.0431607	0.966618	0.99049	-6.86332	9.60529	9.59732	9.59711	9.59627	9.60919	9.61858	9.45515	9.56529	10.1095	9.25935
Ube2q2	0.0123915	8.11917	0.0751568	0.941911	0.981918	-6.86122	8.11297	8.12537	8.16031	8.02121	8.23087	8.03951	7.73271	8.29409	8.07997	8.39469
Ube2m	0.0521737	6.06969	0.302408	0.769954	0.909641	-6.81383	6.04361	6.09578	6.11033	5.87285	6.43652	5.75472	6.25577	6.10958	5.91743	6.10033
Ube2j2	0.0744087	12.5151	0.742337	0.478836	0.764791	-6.56821	12.4779	12.5523	12.4145	12.4887	12.5468	12.4617	12.5592	12.5442	12.5468	12.5592
Ube2h	0.682907	8.4588	1.34923	0.213731	0.544509	-5.95286	8.11735	8.80025	6.97882	9.49137	7.64103	8.35817	8.92098	8.97795	9.12048	8.18161
Ube2g2	-0.020792	10.2628	-0.0891209	0.931148	0.97621	-6.85995	10.2732	10.2524	10.4073	10.2462	9.89229	10.547	10.2052	10.5001	9.70135	10.6031
Ube2g1	0.00377568	9.74936	0.0259586	0.979918	0.99318	-6.86398	9.74747	9.75125	9.86125	9.79197	9.67392	9.66274	9.72771	9.8401	9.44349	9.99369
Ube2e3	0.231869	7.92284	0.836071	0.427067	0.733142	-6.49195	7.8069	8.03877	8.16778	8.2895	7.56261	7.20772	7.94201	8.20368	7.63534	8.37406
Ube2d4	-0.510431	4.193	-0.786474	0.453962	0.747796	-6.53327	4.44821	3.93778	4.21002	3.15122	3.84819	6.58342	4.03235	3.97104	3.8834	3.86433
Ube2d2	0.124197	10.5729	0.534872	0.607092	0.837982	-6.70816	10.5108	10.635	10.7439	9.88187	10.5302	10.8872	10.6452	10.5196	10.4534	10.9219
Ube2b	-0.00559603	12.3341	-0.042825	0.966877	0.990548	-6.86334	12.3369	12.3313	12.3241	12.299	12.385	12.3396	12.1173	12.5528	12.217	12.4382
Ube2a	-0.349865	10.726	-2.76596	0.0241395	0.193749	-3.88382	10.9009	10.5511	10.7677	10.9219	10.8492	11.065	10.415	10.7048	10.6311	10.4534
Ubb	0.188667	15.3974	1.82935	0.104247	0.390506	-5.31085	15.303	15.4917	15.3457	15.3117	15.3117	15.2431	15.5816	15.5005	15.4305	15.4541
Ubac2	0.263256	10.3205	1.09428	0.305274	0.637636	-6.24423	10.1889	10.4522	10.0051	10.661	10.1034	9.98621	10.6249	10.3053	10.9019	9.97661
Uba52	0.173498	15.003	1.51618	0.167449	0.490463	-5.74142	14.9163	15.0898	14.9018	14.8889	14.8151	15.0593	15.1992	15.0814	15.1097	14.9688
Uaca	0.526581	10.8445	4.61924	0.00165285	0.0444635	-1.11757	10.5812	11.1078	10.5447	10.4882	10.6518	10.64	10.9407	11.1826	11.132	11.1757
Tyro3	0.0715442	8.78406	0.310414	0.764076	0.906675	-6.81113	8.74829	8.81983	8.54275	8.84507	9.03415	8.57117	9.29786	8.47527	9.05882	8.44737
Tyms	0.562383	7.42385	2.43063	0.0407745	0.249294	-4.4071	7.14266	7.70504	6.76343	6.88198	7.63065	7.29458	7.82662	7.28017	7.84712	7.86627
Txnrd2	-0.547923	10.842	-4.73628	0.00141811	0.0406028	-0.957691	11.1159	10.568	11.1162	10.992	11.0917	11.2638	10.4585	10.6721	10.5335	10.6079
Txnrd1	0.404442	11.1675	3.53331	0.00753157	0.0986118	-2.69414	10.9653	11.3697	10.9083	10.9392	11.0444	10.9691	11.5353	11.3455	11.226	11.372
Txnl4b	0.0920488	5.82319	0.236505	0.818907	0.933237	-6.83338	5.77717	5.86922	6.36841	5.39168	6.24786	5.10071	6.5465	5.38855	5.31468	6.22713
Txnl1	-0.401229	9.63968	-1.20483	0.262258	0.600287	-6.12304	9.84029	9.43906	9.93595	9.85988	9.81846	9.74688	9.40707	9.96016	8.40909	9.97993
Txnip	1.35489	13.5567	7.31048	7.75817e-05	0.00612645	2.05637	12.8793	14.2341	12.65	12.9637	13.2534	12.65	14.3314	14.3314	13.8989	14.3749
Txn2	0.419062	13.3398	3.55009	0.0073478	0.0980241	-2.66863	13.1303	13.5494	13.2144	13.0785	13.186	13.0423	13.563	13.5524	13.3807	13.7013
Twist2	-1.07886	5.74876	-1.79534	0.109839	0.398941	-5.35939	6.28819	5.20932	8.15344	5.09522	5.82999	6.0741	4.69683	5.50154	5.0267	5.61222
Twf1	-0.170016	7.99272	-0.438488	0.672482	0.869114	-6.75878	8.07773	7.90772	8.51995	7.46228	7.97908	8.34963	7.08112	7.63589	8.82141	8.09244
Tvp23b	0.178435	8.31257	1.22629	0.254511	0.588112	-6.09856	8.22335	8.40178	8.15476	8.25605	8.40324	8.07935	8.25605	8.46963	8.66654	8.21492
Tulp1	-0.0222017	9.75172	-0.101674	0.921485	0.973162	-6.85862	9.76282	9.74062	10.0083	10.0214	9.3529	9.66874	9.97661	9.79512	9.92305	9.26769
Tufm	-0.373869	13.3009	-3.03237	0.0159992	0.152694	-3.46713	13.4878	13.1139	13.5723	13.4859	13.4945	13.3986	13.3089	13.1378	12.9173	13.0918
Tubgcp6	0.0879567	8.75955	0.599653	0.565116	0.817373	-6.6689	8.71557	8.80352	8.53701	8.76406	8.9376	8.6236	8.97425	8.84889	8.53937	8.85159
Tubgcp4	-0.350552	6.99948	-1.03996	0.328376	0.654722	-6.30063	7.17476	6.8242	6.47856	7.72138	7.06282	7.43627	6.94664	7.40717	6.13923	6.80378
Tubg1	0.417134	9.61291	3.29444	0.0107476	0.120689	-3.06025	9.40434	9.82148	9.50771	9.45245	9.33935	9.31787	9.70472	10.066	9.75026	9.76496
Tubb5	0.337963	11.5429	1.88081	0.0962954	0.376723	-5.23671	11.3739	11.7119	11.2522	11.31	11.5239	11.4096	11.4803	11.5751	12.2019	11.5902
Tubb2b	-0.0679555	6.95606	-0.25948	0.801732	0.926211	-6.8271	6.99004	6.92208	6.80378	7.17827	7.16442	6.81368	6.14701	7.08682	7.30725	7.14724
Tuba4a	-0.329769	12.8421	-1.72286	0.12271	0.42428	-5.46152	13.0069	12.6772	13.2295	13.0465	12.7981	12.9537	12.581	13.0423	12.8293	12.2562
Tuba1b	0.315429	14.6694	2.64641	0.0290825	0.210322	-4.07091	14.5117	14.8271	14.5887	14.5314	14.4389	14.4878	14.9309	14.7471	14.9688	14.6618
Tub	-0.391151	7.41822	-1.4635	0.180993	0.507527	-5.8097	7.6138	7.22264	7.187	7.67267	8.06814	7.52737	7.05053	7.55551	7.61759	6.66695
Ttr	-0.048828	10.6744	-0.37636	0.716308	0.886363	-6.78634	10.6988	10.65	10.7242	10.7086	10.8514	10.5112	10.5187	10.5405	10.7398	10.801
Ttn	0.0262178	6.32496	0.11796	0.908969	0.969813	-6.85663	6.31185	6.33807	6.65873	6.30669	6.25469	6.0273	6.57962	6.29214	6.66643	5.81408
Ttll5	0.160405	9.07492	0.653454	0.531555	0.802496	-6.63319	8.99472	9.15512	8.29267	8.96252	9.45867	9.265	9.05437	9.13868	9.10421	9.32322
Ttl	-0.347272	7.77547	-0.742436	0.478779	0.764791	-6.56814	7.94911	7.60184	8.08707	8.21013	8.46411	7.03511	8.07622	6.38952	8.31666	7.62494
Ttc8	0.0631766	7.44859	0.107525	0.916985	0.972428	-6.85794	7.417	7.48018	6.60601	7.70027	7.57917	7.78256	5.76171	8.09361	7.48212	8.58327
Ttc4	-0.536816	8.50872	-2.37571	0.044445	0.263442	-4.4921	8.77713	8.24031	8.71522	8.69303	8.87885	8.82141	7.69117	8.66273	8.01812	8.58923
Ttc38	-1.67346	7.55168	-4.36641	0.00231698	0.0535887	-1.46994	8.38841	6.71495	8.86851	7.64247	8.11433	8.92834	7.35506	6.83595	5.90977	6.75904
Ttc37	-0.302836	4.08197	-0.641272	0.539047	0.805803	-6.64152	4.23338	3.93055	3.31964	4.76887	3.81668	5.02835	2.96195	4.20286	4.65323	3.90416
Ttc36	1.13458	6.3947	2.69645	0.0268979	0.201364	-3.99262	5.82741	6.96199	6.53609	5.66008	5.59697	5.51652	6.81905	7.21753	7.89189	5.9195
Ttc3	-0.394899	11.6283	-2.46612	0.0385661	0.244083	-4.35201	11.8257	11.4308	11.999	11.8713	11.6061	11.8265	11.3871	11.6407	11.1007	11.5948
Tsx	-0.352283	6.05256	-0.487507	0.638808	0.85244	-6.73422	6.2287	5.87642	4.72837	5.86426	7.36272	6.95947	7.45605	4.95038	6.0709	5.02835
Tst	0.321264	10.927	1.63764	0.13963	0.447989	-5.5791	10.7664	11.0876	10.7987	10.6434	10.9186	10.7048	11.5096	10.9407	10.642	11.2581
Tspy1	0.575344	5.3565	2.04214	0.0749558	0.33156	-4.99949	5.06883	5.64417	4.59116	4.89863	5.2348	5.55071	5.01342	6.09098	5.76932	5.70296
Tspo	0.469179	12.7532	3.83129	0.00488465	0.0799841	-2.24594	12.5186	12.9878	12.5416	12.4805	12.5528	12.4995	13.1012	12.8203	13.1626	12.8671
Tspan8	-0.794872	8.12594	-2.42526	0.0411199	0.251026	-4.41543	8.52337	7.7285	8.2518	9.265	8.52704	8.04965	7.25821	7.49622	7.74957	8.41
Tspan3	-0.000102422	13.3665	-0.000748726	0.999421	1	-6.86436	13.3665	13.3664	13.2444	13.4506	13.4506	13.3205	13.3499	13.4945	13.0918	13.5295
Tspan17	-0.252292	9.76946	-1.13709	0.287988	0.622053	-6.19829	9.8956	9.64331	9.78942	9.84917	9.55094	10.3929	9.25656	9.96773	9.6097	9.73924
Tshr	-0.026868	6.60873	-0.100211	0.922611	0.973723	-6.85878	6.62217	6.5953	6.45638	7.12748	6.64566	6.25915	6.4547	6.7418	6.06527	7.11944
Tshb	0.148282	6.06294	0.187592	0.855806	0.946203	-6.84485	5.9888	6.13708	7.37116	7.03238	5.36476	4.1869	7.03966	5.47999	7.03042	4.99823
Tsga10	0.290964	5.55379	0.47828	0.645082	0.854505	-6.73903	5.40831	5.69927	6.23242	6.40879	4.74701	4.24501	5.20537	4.84215	6.86755	5.88201
Tsc22d1	-0.272311	12.6325	-1.53854	0.161979	0.483271	-5.71204	12.7686	12.4963	12.722	12.7981	12.9953	12.5592	12.2063	12.3309	12.8671	12.581
Tsc2	-0.194177	9.81241	-0.923937	0.382195	0.703743	-6.4136	9.9095	9.71532	10.1688	9.79646	9.66274	10.01	9.48292	9.32893	10.1165	9.93292
Trrap	0.353448	9.65934	1.93496	0.0885535	0.362204	-5.15785	9.48261	9.83606	9.66874	9.42273	9.38433	9.45464	9.88668	10.0482	9.34643	10.0629
Trpv1	0.0336533	6.46324	0.0642567	0.950322	0.984626	-6.86206	6.44642	6.48007	5.66288	6.08923	8.09972	5.93385	7.03618	6.04646	6.25802	6.57962
Trpc4	-0.017921	6.69265	-0.0335831	0.974022	0.992644	-6.86373	6.70161	6.68369	6.74075	6.38253	6.56647	7.11671	4.93559	7.44312	7.3339	7.02216
Trpc1	0.0697941	9.87104	0.447333	0.666345	0.864906	-6.75453	9.83614	9.90593	9.79094	9.9724	9.61146	9.96974	9.60155	9.91253	9.96773	10.1419
Trmt6	-0.690278	6.24511	-1.43288	0.189301	0.517198	-5.84873	6.59025	5.89997	5.84288	7.41013	7.21589	5.89208	4.94633	6.10268	6.64109	5.90977
Trip10	-0.422227	10.6886	-2.29437	0.0504987	0.279043	-4.61741	10.8998	10.4775	10.8124	10.6969	11.0286	11.0612	10.9019	10.1348	10.4765	10.3969
Triobp	-0.191856	10.1887	-0.737178	0.481801	0.766373	-6.57218	10.2847	10.0928	10.066	10.5659	9.88668	10.6201	10.4675	10.4573	9.73821	9.70822
Trim8	-0.142992	11.3684	-1.18716	0.26878	0.60839	-6.14296	11.4399	11.2969	11.4409	11.5575	11.469	11.2922	11.3811	11.2311	11.4173	11.1581
Trim63	-0.0987154	10.3395	-0.304691	0.768276	0.908807	-6.81307	10.3889	10.2901	10.3868	10.5206	10.3174	10.3305	10.3331	10.8038	9.26954	10.7541
Trim54	0.704831	13.4177	5.42018	0.00060273	0.023236	-0.0648204	13.0653	13.7701	13.1444	12.943	13.0918	13.0819	13.9474	13.8409	13.5211	13.771
Trim32	-0.198861	9.64264	-1.21652	0.258013	0.592232	-6.10974	9.74207	9.54321	9.98621	9.66764	9.85929	9.45515	9.5611	9.55267	9.28694	9.77214
Trim3	-0.1214	9.86211	-0.823159	0.43396	0.73315	-6.50291	9.92281	9.80141	9.88022	9.99068	10.0333	9.78708	9.90574	10.0562	9.51749	9.72624
Trim23	0.153826	8.31167	0.753394	0.472522	0.759996	-6.55962	8.23476	8.38858	8.26616	8.58133	7.95333	8.13822	8.16987	8.05584	8.69725	8.63137
Trib3	-0.502074	7.88551	-1.12617	0.29232	0.627169	-6.21013	8.13655	7.63447	8.09463	7.86915	8.72811	7.8543	7.59335	8.16656	6.3495	8.42848
Trhr	0.266501	6.78593	0.690397	0.509222	0.787357	-6.60707	6.65268	6.91918	5.82999	6.66148	6.96741	7.15185	7.74534	6.48451	7.10379	6.3431
Trhde	0.339372	7.193	2.49996	0.0365733	0.237204	-4.2994	7.02331	7.36268	7.02876	7.02332	7.12502	6.91613	7.45942	7.60057	7.16861	7.22213
Trh	0.114813	8.25267	0.419036	0.686071	0.873675	-6.76784	8.19526	8.31008	7.53869	8.46411	8.26038	8.51787	7.78641	8.34425	8.7234	8.38625
Trg	-0.363926	6.04438	-1.56834	0.15494	0.47323	-5.67252	6.22634	5.86242	5.64735	6.45178	6.48398	6.32227	5.55185	6.13541	6.08881	5.6736
Treh	-1.03103	6.54644	-2.31591	0.0488197	0.274284	-4.5843	7.06195	6.03092	7.83308	5.8059	6.81905	7.78978	5.61066	6.00739	6.14432	6.36131
Trdmt1	0.17518	8.4123	0.379664	0.713947	0.885207	-6.78497	8.32471	8.49989	8.48732	8.98393	9.02918	6.7984	8.42606	8.57437	8.48124	8.51787
Trappc6b	-0.241111	10.0172	-1.03548	0.33034	0.656924	-6.30518	10.1378	9.89665	10.433	10.1203	10.1364	9.86125	9.81408	10.4854	9.84361	9.44349
Trappc3	-0.329551	8.94237	-1.24191	0.248994	0.58422	-6.08057	9.10715	8.77759	9.26133	9.54579	8.58989	9.03157	8.35817	9.16903	8.50071	9.08248
Trappc10	0.00988325	10.6881	0.0738487	0.94292	0.982033	-6.86133	10.6832	10.693	10.5999	10.7797	10.7067	10.6464	10.7385	10.678	10.9186	10.4371
Trappc1	-0.0623465	11.066	-0.392374	0.704896	0.881525	-6.77962	11.0972	11.0348	11.0631	11.1333	11.1007	11.0917	10.9779	11.1425	11.3539	10.6651
Trap1	-0.299462	11.8792	-1.6684	0.13329	0.43825	-5.53699	12.029	11.7295	11.9457	12.0498	12.0588	12.0616	12.0649	11.6492	11.2794	11.9244
Traf7	0.887151	6.5966	1.93646	0.0883486	0.36197	-5.15567	6.15302	7.04018	6.15009	5.07758	7.14808	6.23635	6.15009	7.3468	7.19129	7.47253
Traf3ip2	0.20336	9.70884	1.4358	0.188495	0.515858	-5.84503	9.60716	9.81052	9.77067	9.72008	9.31435	9.62355	9.74688	9.76262	9.99598	9.73661
Traf2	-0.504378	8.818	-1.82279	0.105305	0.391896	-5.32025	9.07019	8.56581	9.01816	8.98055	9.15816	9.1239	8.55855	8.67207	7.79163	9.24101
Tra2b	0.13513	8.9577	0.586009	0.573817	0.822186	-6.67751	8.89014	9.02527	9.44025	8.39004	8.90793	8.82233	8.87443	9.08865	8.82364	9.31435
Tpst2	-0.273206	11.1221	-1.92136	0.09044	0.363757	-5.17774	11.2587	10.9855	11.3437	11.3332	11.1243	11.2337	10.6681	11.0255	11.0934	11.1551
Tpsb2	-0.247842	10.9399	-2.00468	0.0794612	0.343981	-5.05516	11.0638	10.816	11.1243	11.0255	10.9895	11.1162	10.7938	10.9291	10.9487	10.5924
Tpsab1	0.049797	9.05665	0.325542	0.753014	0.903425	-6.80586	9.03175	9.08154	9.26769	8.84695	9.12311	8.88924	8.93007	9.1634	9.31037	8.92234
Tprg1l	0.439924	11.3081	3.61912	0.00664036	0.0945835	-2.56402	11.0881	11.5281	11.0513	11.1476	11.0977	11.0559	11.5434	11.2967	11.6739	11.5983
Tpp2	-0.24135	8.94165	-1.29624	0.230573	0.563662	-6.01678	9.06233	8.82098	9.23923	9.04204	8.96754	9.00051	8.31437	8.94853	8.91231	9.10871
Tpo	-0.136263	5.84011	-0.720946	0.491206	0.775526	-6.58452	5.90824	5.77198	5.81225	5.54761	5.99977	6.27334	5.70033	5.63988	5.64871	6.099
Tpm4	-0.271597	10.1363	-1.39638	0.199644	0.527777	-5.89464	10.2721	10.0005	10.1364	10.4719	10.0688	10.4113	10.2562	9.64005	10.3174	9.78832
Tpm3	-0.133088	8.13319	-0.760588	0.468444	0.757512	-6.55398	8.19973	8.06664	8.38787	8.35817	8.04892	8.00396	8.09609	7.79366	8.42953	7.94728
Tpm2	0.801731	8.5343	3.53976	0.00746035	0.0984525	-2.68433	8.13343	8.93516	8.1285	7.54097	8.21722	8.64705	8.9376	8.75418	9.08636	8.96252
Tpm1	-0.125614	12.8883	-1.09846	0.30355	0.635935	-6.2398	12.9511	12.8255	12.9824	13.0117	12.8203	12.9902	12.9228	12.7159	12.7492	12.9142
Tph1	-1.22463	5.08417	-1.66869	0.133231	0.43825	-5.5366	5.69649	4.47186	6.93935	4.86782	6.15986	4.8189	5.84288	3.43661	3.21869	5.38925
Tpd52l2	0.0036568	9.39811	0.0123087	0.990477	0.996633	-6.86427	9.39628	9.39994	8.72811	9.61332	9.69965	9.54404	10.0247	9.37307	9.3251	8.87691
Tpd52	0.170733	7.91903	0.71578	0.494223	0.776187	-6.58839	7.83366	8.0044	8.10769	8.02395	7.47253	7.73049	8.01738	8.30438	7.41347	8.28236
Tpcr12	-0.253293	7.96792	-1.40097	0.198317	0.526694	-5.8889	8.09457	7.84127	7.95644	7.9438	8.30965	8.16838	7.47308	7.80296	7.86667	8.22239
Tpcn1	-0.606805	7.38192	-1.18908	0.268065	0.607051	-6.1408	7.68532	7.07852	7.85727	7.73741	7.51189	7.63473	8.26512	6.35037	5.85911	7.83947
Tpbpa	-0.0673099	7.89974	-0.501546	0.62932	0.846955	-6.72673	7.9334	7.86609	7.82893	8.10642	8.08613	7.71212	7.98997	7.82662	7.77462	7.87314
Tp63	-0.31198	4.33916	-1.22721	0.254185	0.588112	-6.09751	4.49515	4.18317	4.30451	4.31071	4.82371	4.54168	4.24722	4.27412	3.51852	4.69282
Tp53	0.237606	9.94569	1.09962	0.303076	0.635757	-6.23858	9.82689	10.0645	10.1195	9.49342	9.54706	10.1476	10.0361	10.2647	10.2701	9.68714
Tor1aip2	-0.311297	9.63678	-1.83271	0.10371	0.389574	-5.30604	9.79242	9.48113	10.0885	9.69886	9.66992	9.71245	9.39216	9.79197	9.55362	9.18676
Tor1aip1	0.484585	10.6686	2.23164	0.0557215	0.287474	-4.71343	10.4263	10.9109	10.6711	10.4534	10.0842	10.4965	10.6665	11.2438	10.5103	11.2229
Top2b	0.440985	6.45232	0.779886	0.457618	0.750153	-6.53859	6.23183	6.67282	7.36717	5.16562	6.25859	6.13595	5.37077	6.77704	7.56464	6.97882
Top2a	-0.0147414	7.88277	-0.07472	0.942248	0.981918	-6.86126	7.89014	7.8754	7.95933	7.46503	8.31923	7.81697	7.64366	7.86263	8.09463	7.90068
Top1	0.395553	10.1792	1.78193	0.11212	0.402493	-5.37842	9.98137	10.3769	10.2353	10.1034	9.66698	9.9199	10.0498	10.0236	10.7191	10.7152
Tomm6	-0.0629934	12.3046	-0.572151	0.582732	0.825279	-6.68607	12.3361	12.2731	12.363	12.369	12.217	12.3956	12.3493	12.2511	12.1575	12.3346
Tomm20	-0.0609465	12.4475	-0.462743	0.655715	0.85954	-6.74693	12.478	12.417	12.5528	12.5849	12.363	12.411	12.3057	12.4382	12.2671	12.6571
Tom1l2	0.340762	12.4415	2.44331	0.0399716	0.249294	-4.38744	12.2712	12.6119	12.2724	12.3586	12.2418	12.2118	12.8036	12.7793	12.5339	12.3309
Tnxa-ps1	-0.530546	10.7369	-3.63597	0.00647887	0.0931003	-2.53856	11.0022	10.4716	10.9969	10.8909	11.1036	11.0173	10.6489	10.1404	10.6374	10.4598
Tns3	1.0754	9.88664	10.1212	7.04218e-06	0.00181466	4.45607	9.34895	10.4243	9.33469	9.29664	9.40508	9.35937	10.4056	10.5206	10.3126	10.4585
Tns2	0.125658	11.4333	1.15264	0.281906	0.619226	-6.18129	11.3704	11.4961	11.3409	11.3811	11.4803	11.2794	11.6075	11.4834	11.4334	11.4601
Tns1	0.109527	10.9205	0.575844	0.580349	0.824891	-6.68381	10.8657	10.9752	10.4435	10.9969	11.1109	10.9116	10.8581	10.8492	11.3378	10.8558
Tnrc6b	0.11676	10.726	0.661694	0.526523	0.799583	-6.62748	10.6677	10.7844	10.6211	11.0803	10.61	10.3593	10.8243	10.9987	10.64	10.6747
Tnr	-0.726919	4.09509	-1.26003	0.242715	0.577177	-6.05949	4.45855	3.73163	3.45189	5.30875	3.6573	5.41626	4.05927	4.3296	3.99492	2.54274
Tnp2	-0.176314	4.5458	-0.601629	0.563862	0.816958	-6.66764	4.63396	4.45764	4.63106	5.05935	4.44453	4.40089	3.86433	4.16072	4.64642	5.15911
Tnp1	-0.209031	8.67073	-0.803465	0.444622	0.741364	-6.51935	8.77524	8.56621	8.88758	9.21406	8.28727	8.71206	8.99502	8.19843	8.83204	8.23936
Tnnt3	-0.344494	8.23066	-2.23979	0.055014	0.28563	-4.70099	8.4029	8.05841	8.34202	8.36427	8.705	8.20034	7.91119	8.26038	7.91156	8.15051
Tnnt2	-0.130323	15.9144	-1.32298	0.221935	0.552412	-5.98472	15.9796	15.8493	15.9821	15.9507	16.0035	15.9821	15.8278	15.8865	15.8278	15.8548
Tnni3	-0.151586	15.7802	-1.52702	0.164778	0.488054	-5.72721	15.856	15.7044	15.8548	15.8278	15.8865	15.8548	15.7482	15.7078	15.654	15.7078
Tnni2	0.042258	5.4407	0.226825	0.826175	0.935465	-6.83586	5.41957	5.46183	5.25181	5.64871	5.48951	5.28825	5.51539	5.01656	5.77722	5.53815
Tnni1	0.978326	9.11847	3.84714	0.00477503	0.0797383	-2.22239	8.62931	9.60763	8.48352	8.77399	8.5345	8.72522	9.82434	10.0018	8.83011	9.77432
Tnnc2	-0.232183	7.36928	-0.782763	0.456019	0.748214	-6.53627	7.48538	7.25319	7.69685	7.80139	7.17318	7.27009	6.43992	7.65671	7.26251	7.65364
Tnn	-0.483043	6.67377	-0.92304	0.382634	0.703743	-6.41444	6.91529	6.43225	6.63907	6.62789	7.45419	6.94001	5.82999	5.14818	7.22287	7.52794
Tnk2	0.226544	9.98751	1.5102	0.168939	0.492918	-5.74924	9.87424	10.1008	9.95821	9.97783	9.69808	9.86283	10.2252	10.365	9.93477	9.87823
Tnfsf4	-1.21466	5.60879	-1.90908	0.092176	0.366104	-5.19564	6.21612	5.00146	7.19401	6.3333	6.13595	5.20122	4.21359	4.66679	6.79588	4.3296
Tnfsf13	-0.166778	9.11991	-1.35398	0.212272	0.543844	-5.94705	9.2033	9.03652	9.3028	9.22362	9.22255	9.06421	8.91585	9.21406	8.92234	9.09383
Tnfrsf8	-0.587083	6.81427	-1.58729	0.15061	0.46611	-5.64719	7.10781	6.52073	6.44852	7.83379	6.62843	7.5205	6.35558	6.3053	7.23861	6.18342
Tnfrsf4	0.459285	5.41546	0.927646	0.380379	0.701444	-6.41016	5.18582	5.6451	4.56742	4.24943	5.74166	6.18476	6.02529	4.93385	5.28625	6.33502
Tnfrsf21	-0.392685	8.56846	-2.4971	0.0367374	0.237604	-4.30384	8.7648	8.37211	8.72066	9.02566	8.86345	8.44942	8.3201	8.22239	8.57961	8.36635
Tnfrsf1b	0.141961	5.48723	0.530554	0.609949	0.839558	-6.71063	5.41625	5.55821	4.99429	5.35864	5.47999	5.83208	5.13479	5.18196	6.02277	5.89333
Tnfrsf1a	0.451084	10.7695	1.47948	0.176784	0.503512	-5.78913	10.5439	10.995	10.4927	10.5896	10.1704	10.923	10.5708	10.4882	11.7733	11.1476
Tnfrsf11b	0.418399	6.36931	1.08459	0.3093	0.639768	-6.25445	6.16011	6.57851	6.4458	6.57962	5.85478	5.76024	7.6816	5.92058	6.35629	6.35558
Tnf	0.369571	6.31825	1.35267	0.212675	0.543934	-5.94866	6.13347	6.50304	6.43017	5.54693	6.0612	6.49555	6.56647	6.96639	5.98374	6.49555
Tnc	-0.270387	6.66349	-1.67082	0.132801	0.437545	-5.53365	6.79868	6.52829	6.53391	7.07946	6.56986	7.01149	6.58613	6.5552	6.39424	6.5776
Tmtc3	-0.40705	8.67654	-0.777179	0.459127	0.750797	-6.54077	8.88007	8.47302	8.68035	8.82233	8.28664	9.73094	8.35408	9.0494	7.07722	9.41137
Tmsbl1	-0.341343	4.44947	-0.528621	0.611229	0.84022	-6.71173	4.62014	4.2788	3.66364	3.81269	5.05287	5.95138	3.71549	3.15652	5.32616	4.91704
Tmsb4x	-0.316257	14.5991	-2.04205	0.0749666	0.33156	-4.99963	14.7572	14.441	14.7913	14.7134	14.7621	14.7621	14.1866	14.2611	14.8011	14.515
Tmpo	0.176455	8.37377	1.00645	0.343287	0.666165	-6.33433	8.28554	8.462	8.55325	8.40324	8.12167	8.06402	8.50997	8.73058	8.13218	8.47527
Tmod2	0.100934	4.62783	0.334083	0.746795	0.901702	-6.80277	4.57736	4.67829	4.61681	3.86581	4.7261	5.10071	4.32867	4.59116	5.28229	4.51106
Tmod1	-0.450205	11.6913	-2.36228	0.0453924	0.266056	-4.51285	11.9164	11.4661	11.9949	11.9024	11.9721	11.796	11.7032	11.6696	10.9167	11.5751
Tmigd1	-0.973678	6.06521	-1.19361	0.266385	0.606141	-6.13571	6.55205	5.57837	7.18479	4.94528	7.08112	6.997	6.4193	7.27796	4.72862	3.8876
Tmem79	0.00437808	9.56323	0.0362254	0.971979	0.992452	-6.86363	9.56104	9.56542	9.52388	9.6442	9.46037	9.6157	9.74835	9.4467	9.61146	9.45515
Tmem71	0.723958	9.6115	2.91256	0.0192357	0.167577	-3.65433	9.24952	9.97348	9.25165	9.17464	9.63276	8.93903	10.1083	10.2805	9.31137	10.1938
Tmem69	-0.170922	11.2961	-0.931056	0.378715	0.70093	-6.40698	11.3816	11.2107	11.4421	11.6407	10.986	11.4575	11.1285	11.5353	10.9938	11.185
Tmem59	0.425462	11.0831	2.61078	0.0307473	0.215981	-4.12658	10.8703	11.2958	10.9003	10.9065	11.0821	10.5924	11.1162	11.4364	11.5389	11.0917
Tmem57	0.414688	10.7701	3.61763	0.00665482	0.0945835	-2.56627	10.5628	10.9775	10.5157	10.507	10.5315	10.6969	10.9083	11.132	10.8968	10.9727
Tmem55b	0.0390468	10.6374	0.128726	0.90071	0.96454	-6.85516	10.6179	10.657	10.8639	11.2581	10.3136	10.0361	10.175	11.0884	10.7748	10.5896
Tmem53	-0.32251	9.0453	-1.49698	0.172277	0.498266	-5.76647	9.20655	8.88404	9.43659	9.12742	9.27237	8.98983	9.37438	9.02009	8.44155	8.70015
Tmem47	0.368266	11.0815	1.35956	0.210572	0.542041	-5.94021	10.8974	11.2657	10.8329	11.2243	10.6158	10.9167	11.0328	11.8015	10.6356	11.5928
Tmem27	0.0576175	4.1126	0.153521	0.88174	0.957206	-6.85128	4.08379	4.14141	3.5323	3.99492	4.87853	3.92941	4.59423	3.86581	4.71091	3.39469
Tmem259	-0.0936975	10.7616	-0.67583	0.517958	0.792165	-6.61752	10.8084	10.7147	10.7869	10.6921	10.7439	11.0108	10.8124	10.478	10.6754	10.8932
Tmem255b	-0.0363952	11.495	-0.263372	0.798834	0.924913	-6.82598	11.5132	11.4768	11.4512	11.4491	11.6645	11.4881	11.635	11.2243	11.6492	11.3988
Tmem237	-0.985418	5.75781	-1.40642	0.196752	0.525796	-5.88209	6.25052	5.26511	7.1669	5.99905	4.48935	7.3468	6.2858	4.69538	5.79198	4.28726
Tmem218	-0.861867	9.26348	-1.93361	0.0887388	0.362356	-5.15983	9.69442	8.83255	9.22569	9.89887	9.83086	9.82225	9.49293	9.21909	7.40412	9.21406
Tmem216	0.0574298	3.95129	0.213954	0.835866	0.938533	-6.83899	3.92257	3.98	3.74416	3.5628	4.58983	3.7935	4.35589	3.89312	4.15247	3.51852
Tmem214	-0.347269	10.4079	-2.67749	0.0277052	0.204901	-4.02229	10.5815	10.2343	10.4889	10.5796	10.5739	10.6837	10.4481	10.0283	10.1531	10.3076
Tmem205	0.196031	11.1961	1.26272	0.241795	0.575792	-6.05635	11.0981	11.2941	10.8243	11.1665	11.0012	11.4003	11.4601	11.2048	11.1599	11.3516
Tmem183a	-0.0634594	8.8519	-0.422515	0.683632	0.872975	-6.76625	8.88363	8.82017	9.11486	8.67981	8.92713	8.81271	8.60118	9.06641	8.78104	8.83204
Tmem179b	-0.323801	5.34021	-0.410518	0.692061	0.87667	-6.77168	5.50211	5.17831	5.1952	6.77084	4.35589	5.6865	5.07758	7.1344	3.43661	5.06463
Tmem171	2.22323	7.22386	8.14013	3.56691e-05	0.004158	2.84652	6.11224	8.33547	6.2619	6.26046	6.3462	5.58041	8.44942	8.62001	7.63589	8.63658
Tmem136	0.791765	8.02351	1.15542	0.280833	0.618793	-6.17824	7.62763	8.41939	8.48226	5.35566	8.50669	8.16588	8.28822	8.55613	7.93174	8.90146
Tmem126b	-0.00545618	10.5893	-0.0449443	0.965239	0.989698	-6.86324	10.592	10.5866	10.6374	10.5254	10.4942	10.7111	10.5796	10.7327	10.4073	10.6267
Tmem120a	-0.229258	9.6773	-0.976196	0.357191	0.680736	-6.36402	9.79193	9.56267	9.96275	9.3088	9.65434	10.2418	9.71038	9.88668	9.22999	9.42364
Tmem116	-0.61615	8.89878	-1.40532	0.197066	0.525796	-5.88346	9.20685	8.5907	9.10054	9.24101	9.00466	9.4812	8.92834	9.2284	7.14425	9.06181
Tmem101	-0.0239002	10.6036	-0.163692	0.87398	0.953373	-6.84949	10.6156	10.5917	10.3514	10.4889	10.8523	10.7697	10.7067	10.5254	10.6294	10.5052
Tmeff1	1.36024	6.4809	1.73359	0.120719	0.420668	-5.44651	5.80078	7.16102	7.96498	4.70993	4.77349	5.75472	7.73702	7.80626	5.71246	7.38834
Tmed2	-0.0328283	11.6713	-0.26437	0.798091	0.924404	-6.82569	11.6877	11.6549	11.9136	11.708	11.6132	11.516	11.5948	11.7327	11.6546	11.6373
Tmed10	0.182816	11.8254	1.55309	0.158506	0.478156	-5.69279	11.734	11.9168	11.6962	11.6831	11.8434	11.7132	11.8908	11.8223	12.1145	11.8396
Tmc6	0.000124806	8.25877	0.000661976	0.999488	1	-6.86436	8.25871	8.25883	8.3077	8.07214	8.43871	8.21628	8.64921	8.42848	7.89702	8.06061
Tmbim6	0.0218576	12.4364	0.201875	0.844988	0.941525	-6.84177	12.4255	12.4473	12.4557	12.411	12.3971	12.4382	12.59	12.3778	12.468	12.3536
Tlr7	-0.449929	5.1672	-0.631811	0.544909	0.807505	-6.64789	5.39217	4.94224	6.14602	7.02216	4.21359	4.1869	4.21359	4.47154	5.0267	6.05712
Tlr4	-0.0598965	5.86725	-0.150078	0.884369	0.958118	-6.85186	5.89719	5.8373	6.02993	5.89767	6.36036	5.30081	6.52076	4.75536	6.2858	5.78727
Tln1	0.276174	11.4576	2.41174	0.0420011	0.254817	-4.43636	11.3195	11.5957	11.1476	11.3025	11.3871	11.4409	11.6614	11.6132	11.5843	11.5239
Tle4	0.367142	8.51114	1.16285	0.277973	0.616655	-6.17004	8.32757	8.69472	8.46088	8.99996	8.33756	7.51189	8.68848	8.40231	8.52992	9.15816
Tle1	-0.195623	8.6893	-1.38148	0.204006	0.534124	-5.91317	8.78711	8.59149	8.94418	8.86537	8.69725	8.64166	8.75557	8.67463	8.31437	8.62139
Tlcd1	-0.117624	7.82421	-0.387602	0.708288	0.883061	-6.78165	7.88302	7.76539	8.11651	7.53066	7.40555	8.47936	7.48803	7.53487	8.41832	7.62036
Tkt	0.393839	9.10476	2.70206	0.0266638	0.201299	-3.98384	8.90784	9.30168	8.76127	8.914	8.81393	9.14215	9.30512	9.11542	9.55777	9.2284
Tkfc	0.671925	5.89028	1.69902	0.127241	0.431121	-5.49469	5.55432	6.22625	5.55754	5.85168	5.21786	5.59021	7.47661	5.85478	5.57237	6.00123
Tjp2	0.41209	9.38919	2.99497	0.0169438	0.158013	-3.52551	9.18315	9.59524	9.4598	9.06012	9.14215	9.07053	9.57338	9.44025	9.62355	9.74377
Tjp1	0.199104	12.1635	1.54446	0.160558	0.481378	-5.70422	12.0639	12.2631	11.9814	12.2511	11.9516	12.0717	12.3309	12.4075	12.0752	12.2386
Timp3	0.266284	9.52997	1.13692	0.288057	0.622053	-6.19848	9.39683	9.66311	8.95176	9.48818	9.37905	9.76833	9.39892	9.36324	10.1354	9.75494
Timp2	-0.531008	12.8348	-2.19556	0.0589653	0.296733	-4.76841	13.1003	12.5693	13.0785	13.0069	13.2144	13.1012	12.65	12.0319	13.2295	12.3657
Timp1	-0.580781	9.20658	-1.23743	0.250566	0.585396	-6.08575	9.49697	8.91619	9.64982	9.10582	9.8401	9.39216	9.02998	8.30059	10.3063	8.02792
Timm44	-0.052616	8.65659	-0.393017	0.704439	0.881179	-6.77934	8.6829	8.63028	8.42953	8.69797	8.83965	8.76444	8.54945	8.51094	8.71328	8.74746
Timm17a	-0.364388	12.8428	-2.73178	0.0254576	0.198546	-3.93733	13.025	12.6606	13.1075	12.9953	13.0239	12.9731	12.722	12.7075	12.369	12.8437
Timm10b	0.103505	9.72561	0.971661	0.359312	0.682651	-6.36841	9.67385	9.77736	9.72008	9.64618	9.69344	9.63571	9.85173	9.82855	9.64518	9.78397
Timeless	1.28581	5.47706	2.80233	0.0228136	0.187502	-3.82687	4.83415	6.11996	3.98194	4.99182	4.64315	5.71969	6.45178	5.40014	7.01572	5.61222
Ticam1	-0.450474	6.37806	-2.18889	0.0595852	0.297987	-4.77855	6.6033	6.15283	6.29474	6.70713	6.66148	6.74984	6.12765	5.83926	5.97147	6.67291
Thy1	-0.00638283	7.44291	-0.0189864	0.985311	0.995477	-6.86416	7.44611	7.43972	7.4294	7.18479	7.50984	7.66039	7.89312	6.43992	7.392	8.03385
Thrsp	-0.242161	4.55642	-0.468421	0.65182	0.857418	-6.74407	4.6775	4.43534	4.79428	4.28959	4.48119	5.14493	5.88926	4.56594	4.07471	3.21144
Thrb	-0.141195	8.17168	-0.36436	0.72491	0.891076	-6.79119	8.24227	8.10108	8.35022	7.93678	8.25902	8.42306	8.41528	8.49602	6.84171	8.6513
Thra	0.333577	9.24673	2.5365	0.0345377	0.230691	-4.24249	9.07994	9.41352	9.28093	9.16285	8.85159	9.02442	9.49451	9.35825	9.48555	9.31578
Thpo	-0.288177	6.74709	-1.36224	0.209761	0.541312	-5.93692	6.89118	6.603	6.57962	6.71567	7.07722	7.1922	6.67506	6.62167	6.16437	6.9509
Thop1	-0.207093	9.04987	-1.05659	0.321161	0.648433	-6.28359	9.15342	8.94632	9.19474	9.42719	8.79644	9.1953	9.265	8.82463	8.59511	9.10054
Thoc2	1.10878	4.37048	2.24564	0.0545117	0.284834	-4.69206	3.81609	4.92487	3.58919	3.43661	3.52112	4.71745	5.10397	4.54168	3.90782	6.14602
Thbs4	0.804102	5.77666	1.34355	0.215484	0.544661	-5.95979	5.37461	6.17871	4.27412	5.61734	5.92652	5.68047	5.03931	5.67643	6.2619	7.73721
Thbd	-0.100853	9.76694	-0.514979	0.62031	0.842758	-6.71938	9.81737	9.71651	9.3088	10.0668	10.0668	9.82715	9.70648	9.63391	9.95515	9.57052
Th	0.103613	9.05153	0.399286	0.699994	0.878216	-6.77664	8.99973	9.10334	9.05238	9.09205	9.06281	8.79167	8.75418	9.29344	8.58745	9.77829
Tgoln2	0.866225	9.90708	6.24422	0.000233901	0.0127419	0.919416	9.47397	10.3402	9.51826	9.46487	9.59189	9.32085	10.1531	10.5243	10.5001	10.1833
Tgm4	-0.0206022	6.81089	-0.0602119	0.953445	0.985788	-6.86234	6.82119	6.80059	6.46459	6.27513	7.12252	7.42251	7.33831	6.89915	6.05479	6.9101
Tgm1	3.43847	7.49619	9.96521	7.91975e-06	0.00184692	4.34177	5.77696	9.21542	5.59697	5.8335	6.20699	5.47036	8.59576	8.82463	10.1763	9.265
Tgfbrap1	0.000965934	8.7782	0.00704256	0.994551	0.998708	-6.86433	8.77771	8.77868	8.87365	8.71522	8.7678	8.75418	9.07564	8.57437	8.77399	8.69071
Tgfbr3	0.455326	8.08442	1.6168	0.144083	0.45541	-5.60741	7.85676	8.31208	8.05109	8.18543	7.78978	7.40072	8.91958	7.67695	8.35217	8.29962
Tgfbr2	0.544968	7.13506	2.76623	0.0241292	0.193749	-3.88339	6.86257	7.40754	7.21753	6.96383	6.91943	6.3495	7.36162	7.21589	7.47171	7.58094
Tgfbr1	-1.02994	5.97511	-3.18205	0.0127354	0.132103	-3.2342	6.49008	5.46014	5.93077	6.2619	6.99457	6.77307	5.16764	5.37971	6.23146	5.06174
Tgfb3	-0.507106	9.9873	-3.42664	0.00881988	0.107063	-2.85697	10.2408	9.73374	10.2609	10.0385	10.2826	10.3814	9.87679	9.41656	9.85583	9.78578
Tgfb2	1.23724	8.61326	3.18967	0.0125891	0.131702	-3.22238	7.99464	9.23188	8.53224	8.18437	8.48352	6.77843	8.81531	9.42941	9.28489	9.39793
Tgfb1	-0.0366942	10.2805	-0.182912	0.859359	0.947542	-6.84581	10.2989	10.2622	10.157	10.1083	10.4643	10.4659	10.2579	9.97137	10.7697	10.0498
Tgfa	1.38353	5.05574	3.35167	0.00986351	0.114348	-2.97205	4.36397	5.7475	5.27093	3.85474	4.69943	3.6308	5.12084	5.47311	6.23963	6.15643
Tg	-0.530791	6.25996	-2.18437	0.0600081	0.298409	-4.78541	6.52535	5.99456	6.3431	6.23242	6.63907	6.88682	6.10748	6.49463	5.90085	5.47529
Tfrc	-1.33246	7.6965	-3.05759	0.0153933	0.14865	-3.4278	8.36272	7.03027	8.58565	7.24042	8.57961	9.04522	6.1365	7.28283	7.21753	7.48421
Tfpi	0.594801	9.29105	4.68143	0.00152329	0.0427777	-1.03237	8.99365	9.58845	9.04204	9.03626	8.96252	8.93376	9.76833	9.63798	9.33529	9.61218
Tff3	0.0203952	9.3461	0.142047	0.890509	0.959522	-6.85316	9.3359	9.3563	9.30181	9.37344	9.39216	9.27622	9.36966	9.01423	9.51122	9.53009
Tff2	-0.103747	7.53982	-0.211792	0.837497	0.938533	-6.8395	7.5917	7.48795	7.32601	6.91837	8.34202	7.78039	6.2193	8.45556	7.52959	7.74735
Tff1	0.248621	6.35186	1.04172	0.327606	0.654677	-6.29884	6.22755	6.47617	5.56921	6.64109	6.38412	6.31576	6.35558	6.78189	6.44746	6.31973
Tfec	-0.480718	6.8768	-0.801368	0.445767	0.742117	-6.52108	7.11716	6.63644	6.63289	5.9798	8.24738	7.60857	5.93589	6.06527	7.98248	6.56213
Tex261	-0.00863063	9.94946	-0.0505054	0.960942	0.988694	-6.86294	9.95378	9.94515	9.78708	10.175	9.92997	9.92305	10.0406	10.1254	10.092	9.52263
Testin	-0.63445	5.06366	-1.67399	0.132165	0.437513	-5.52929	5.38088	4.74643	6.37644	5.40497	5.14943	4.59269	4.17947	5.09713	4.71091	4.99823
Tesc	-0.105411	14.2688	-0.741101	0.479545	0.764791	-6.56917	14.3215	14.2161	14.2666	14.3749	14.2837	14.3607	14.4878	14.2383	13.914	14.2241
Tep1	0.170557	10.6324	0.90247	0.392829	0.708009	-6.43334	10.5471	10.7177	10.9487	10.2088	10.4495	10.5815	10.6031	10.4942	10.984	10.7895
Tef	-0.0879245	10.6116	-0.503349	0.628107	0.846233	-6.72575	10.6556	10.5677	10.2589	10.6711	10.9126	10.7797	10.5632	10.4022	10.8263	10.479
Teddm1	0.0668714	10.3039	0.483259	0.641693	0.854031	-6.73644	10.2704	10.3373	10.1466	10.3801	10.1466	10.4084	10.3514	10.2503	10.5796	10.1678
Tdp1	-0.0523259	7.97283	-0.167072	0.871405	0.951727	-6.84887	7.999	7.94667	7.63024	7.79432	8.16142	8.41	8.24601	8.37579	7.07024	8.09463
Tdo2	-0.344224	4.61736	-0.517856	0.61839	0.842758	-6.71778	4.78947	4.44525	4.20286	6.93657	3.47678	4.54168	4.31698	4.50731	4.83168	4.12502
Tcta	-0.313546	12.1224	-2.23428	0.0554914	0.286891	-4.70941	12.2792	11.9657	12.1777	12.3241	12.2779	12.3371	12.0455	12.2386	11.7302	11.8483
Tcrb	-0.399396	6.99713	-1.62156	0.143054	0.454342	-5.60096	7.19683	6.79743	7.30873	6.89694	7.01902	7.56261	6.30392	6.88198	6.66432	7.33949
Tcp11l2	0.462539	11.9277	1.72465	0.122376	0.423431	-5.45903	11.6964	12.1589	11.7164	11.7766	11.9024	11.3901	12.3346	12.5181	11.3592	12.4238
Tcp11	0.25984	6.52806	1.59241	0.149457	0.464304	-5.64031	6.39814	6.65798	6.42179	6.1531	6.65541	6.36226	6.86231	6.36287	6.61087	6.79588
Tcof1	-0.250089	7.40676	-1.51582	0.167538	0.490463	-5.7419	7.5318	7.28171	7.66925	7.63411	7.69685	7.127	7.05936	7.38204	7.35654	7.32891
Tcn2	0.336681	11.3883	2.36018	0.0455418	0.266056	-4.51608	11.22	11.5567	11.2987	11.2967	11.2243	11.0603	11.6242	11.5332	11.7922	11.2771
Tchh	-1.44562	5.65413	-4.32299	0.00245766	0.054928	-1.53139	6.37694	4.93132	6.37644	6.77511	5.66008	6.69614	4.52089	5.68525	4.54803	4.97111
Tcf4	-0.328249	10.2253	-1.78682	0.111284	0.401805	-5.3715	10.3894	10.0611	10.4522	10.4753	10.1739	10.4561	9.76262	10.4007	9.78942	10.2918
Tcf3	0.102411	8.3893	0.595579	0.567706	0.818773	-6.67149	8.33809	8.4405	8.62593	8.56778	8.06402	8.09463	8.27711	8.54275	8.56283	8.37931
Tcf21	0.0577975	7.41067	0.249654	0.809064	0.929369	-6.82986	7.38177	7.43957	7.72027	7.33026	6.79347	7.68308	7.35417	7.26371	7.78118	7.35921
Tcf12	0.0929522	6.72308	0.301325	0.77075	0.909957	-6.81419	6.6766	6.76955	6.87771	6.44957	7.21149	6.16764	6.6228	7.06418	7.25821	6.13303
Tceb3	-0.387076	8.0484	-1.59009	0.149977	0.465033	-5.64342	8.24194	7.85486	7.95482	8.09972	8.50593	8.40729	7.28471	7.79077	7.97544	8.36854
Tceb2	0.171414	13.2405	1.54162	0.161239	0.482533	-5.70797	13.1548	13.3262	13.1715	13.065	13.1144	13.2681	13.4593	13.2792	13.2982	13.2681
Tceb1	-0.233362	11.4011	-1.55442	0.158192	0.477797	-5.69103	11.5178	11.2844	11.5332	11.5239	11.5043	11.5096	10.9487	11.2129	11.415	11.5609
Tcea2	-0.250514	7.39548	-0.795264	0.449113	0.743765	-6.5261	7.52074	7.27023	7.12839	6.86482	8.13642	7.95333	7.15701	7.28836	7.69685	6.93869
Tcap	-1.21859	13.6427	-10.3497	5.94518e-06	0.0016657	4.62018	14.252	13.0334	14.1866	14.3314	14.3146	14.1754	13.0751	13.1626	12.8536	13.0423
Tc2n	-0.78459	6.93623	-2.09797	0.0686981	0.318811	-4.91594	7.32852	6.54393	6.68634	7.04252	7.92343	7.6618	7.03439	5.95376	7.12352	6.06406
Tbxas1	0.057863	7.09615	0.217795	0.832971	0.938533	-6.83808	7.06722	7.12508	6.91731	7.25388	7.25388	6.8438	6.53609	7.60787	6.81541	7.54097
Tbxa2r	0.0138606	7.99009	0.078006	0.939714	0.980571	-6.86098	7.98316	7.99702	7.93405	7.88902	7.84342	8.26616	8.0001	7.96684	8.36142	7.65973
Tbp	0.217276	9.67798	1.20336	0.262797	0.60124	-6.12471	9.56935	9.78662	9.74591	9.72274	9.44548	9.36324	9.99792	9.94057	9.85646	9.35154
Tbl1xr1	0.801681	5.72487	1.07349	0.31396	0.643428	-6.26607	5.32403	6.12571	5.1952	4.1721	5.30659	6.62224	5.05117	7.46804	7.18936	4.79428
Tbk1	0.0682551	10.28	0.318958	0.757821	0.904501	-6.80818	10.2458	10.3141	10.1254	10.2503	10.6061	10.0015	9.79864	10.369	10.473	10.6158
Tbce	0.280734	9.68211	1.87989	0.0964322	0.376723	-5.23804	9.54175	9.82248	9.82524	9.4812	9.47466	9.38589	9.8463	9.91412	9.56529	9.96422
Tbc1d2b	-0.178157	10.1914	-0.937799	0.37544	0.698429	-6.40066	10.2805	10.1024	10.4765	10.2918	10.0578	10.2959	10.5083	10.1839	10.0214	9.69585
Tbc1d23	-0.0694706	10.4251	-0.514206	0.620827	0.842758	-6.71981	10.4599	10.3904	10.4309	10.5683	10.2664	10.5739	10.2503	10.5828	10.2609	10.4675
Tatdn2	-0.0230189	10.4699	-0.121224	0.906464	0.96795	-6.8562	10.4814	10.4584	10.5083	10.0609	10.6564	10.6999	10.7987	10.4598	10.3094	10.2655
Tat	-0.633242	4.30492	-1.35553	0.211799	0.543199	-5.94515	4.62154	3.9883	4.16072	4.99823	3.6573	5.66992	4.1721	3.3885	3.68546	4.70713
Tars	0.0719412	10.4343	0.602355	0.563401	0.816958	-6.66717	10.3983	10.4702	10.4113	10.2742	10.5405	10.367	10.3593	10.601	10.5355	10.3851
Tardbp	-0.470766	6.5203	-0.90021	0.393961	0.708608	-6.43539	6.75568	6.28491	7.1609	7.10211	7.48673	5.27296	5.4056	6.78189	6.18409	6.76807
Tap2	-0.209297	8.7799	-0.824136	0.433436	0.73315	-6.50209	8.88455	8.67525	8.95387	8.38625	9.18863	9.00945	8.98733	8.92319	8.06709	8.7234
Tap1	-0.43687	9.25096	-2.62206	0.0302101	0.213741	-4.10897	9.46939	9.03252	9.2911	9.17915	9.70596	9.70135	8.93903	8.90364	9.24538	9.04204
Taok1	-0.0955801	9.84842	-0.674243	0.518916	0.79295	-6.61865	9.89621	9.80063	9.85088	9.88432	9.69177	10.1579	9.65952	9.93595	9.69965	9.90738
Tango2	-0.108177	11.2958	-0.347986	0.736713	0.896566	-6.79757	11.3499	11.2418	11.3302	11.4173	10.9691	11.6831	11.7264	11.6033	10.3556	11.2817
Taldo1	0.0204465	11.4258	0.089683	0.930715	0.975965	-6.85989	11.4156	11.4361	11.5128	11.7164	11.3702	11.0631	11.4575	11.5843	11.8129	10.8896
Tagln3	0.0249979	9.50576	0.211457	0.837749	0.938533	-6.83958	9.49326	9.51825	9.57258	9.46924	9.55596	9.37525	9.4764	9.37905	9.68219	9.53538
Tagln	0.276946	9.69862	0.631067	0.545372	0.807872	-6.64839	9.56014	9.83709	9.32322	8.76725	9.49451	10.6556	10.1095	9.85646	10.3851	8.99729
Taf9b	0.202769	7.5199	0.73957	0.480425	0.764791	-6.57035	7.41852	7.62128	7.74534	7.74869	7.05164	7.12839	7.64499	7.27796	7.30089	8.2613
Taf6	0.0578236	11.4231	0.404435	0.696352	0.878216	-6.77438	11.3942	11.452	11.541	11.3871	11.1359	11.5128	11.3988	11.4044	11.6831	11.3217
Taf1c	-0.0341935	6.70433	-0.17849	0.862718	0.948901	-6.84669	6.72142	6.68723	6.35629	6.95034	6.65677	6.9223	6.93151	6.89823	6.41834	6.50084
Taf10	0.149582	12.6221	1.14039	0.28669	0.622023	-6.1947	12.5473	12.6969	12.5376	12.5944	12.369	12.6882	12.8959	12.65	12.7159	12.5258
Taf1	-0.186645	6.65491	-0.715974	0.49411	0.776187	-6.58825	6.74823	6.56159	7.16442	6.5776	6.4758	6.77511	5.97147	6.96741	6.38805	6.91943
Tacstd2	0.809022	5.60736	1.88573	0.0955667	0.376	-5.22958	5.20285	6.01187	4.70713	6.01281	5.09522	4.99625	5.64431	5.58109	5.62505	7.19705
Tacr3	-0.229197	6.9813	-0.430371	0.678137	0.871176	-6.76261	7.0959	6.8667	7.55647	7.72027	6.65217	6.4547	7.87587	7.14155	7.03618	5.41322
Tacr2	-0.612355	7.25305	-2.54755	0.0339453	0.227978	-4.22527	7.55922	6.94687	7.95774	7.28144	7.02988	7.96784	6.7205	6.96519	7.1669	6.93489
Tacr1	0.423588	5.54916	1.78232	0.112053	0.402493	-5.37787	5.33736	5.76095	5.25694	5.86166	5.35508	4.87578	6.18873	5.6662	5.69473	5.49414
Tac3	0.286221	5.33167	0.722028	0.490575	0.775042	-6.5837	5.18856	5.47478	5.35231	5.67923	4.23014	5.49254	6.27612	5.42353	4.79163	5.40783
Tac1	0.276182	6.66076	0.563925	0.588061	0.82919	-6.69106	6.52267	6.79885	7.15843	7.43903	6.12981	5.36341	7.14105	6.28177	7.43117	6.34142
Syt9	-0.613259	6.89585	-1.22467	0.255089	0.588555	-6.10042	7.20248	6.58922	6.99425	6.90766	7.69523	7.2128	7.20033	6.7121	7.42251	5.02196
Syt8	-0.31738	8.18657	-0.749798	0.474569	0.762185	-6.56243	8.34526	8.02788	8.10642	9.45515	8.33466	7.48482	8.21722	8.0001	7.36717	8.52704
Syt7	-0.00947747	8.60902	-0.0321895	0.975099	0.992644	-6.86378	8.61375	8.60428	7.91925	9.03415	8.42023	9.08139	8.79535	8.93007	8.51995	8.17174
Syt6	-0.0204086	7.36111	-0.0275835	0.978661	0.99318	-6.86394	7.37131	7.35091	8.20856	7.25709	6.99629	7.02332	7.75312	4.98875	8.53701	8.12474
Syt5	-0.738847	8.47008	-1.91341	0.091561	0.365377	-5.18934	8.8395	8.10065	9.28263	8.73277	8.26512	9.07749	7.84297	7.77904	9.20647	7.57415
Syt4	0.659489	5.82452	2.96198	0.0178252	0.161615	-3.57705	5.49477	6.15426	5.458	5.85911	5.58669	5.07529	5.96801	6.1239	5.89333	6.6318
Syt3	0.00222535	9.62698	0.0102622	0.99206	0.997357	-6.8643	9.62587	9.62809	9.54706	10.0905	9.34643	9.51944	9.53009	9.43659	10.0962	9.44945
Syt2	0.761844	5.68006	0.896675	0.395736	0.709751	-6.4386	5.29914	6.06098	4.98063	6.46758	4.82371	4.92463	3.36822	6.82912	6.9101	7.13648
Syt17	-0.317731	8.51682	-0.869483	0.409584	0.720458	-6.46292	8.67568	8.35795	9.00466	8.9449	8.42953	8.32364	7.33949	8.46963	9.11599	8.50669
Syt12	-0.392547	4.23832	-0.505274	0.626814	0.845455	-6.72471	4.4346	4.04205	3.00511	3.7935	4.33052	6.60925	5.28327	4.11144	3.51852	3.25495
Syt11	-0.0970275	7.10533	-0.153952	0.881411	0.957061	-6.85121	7.15384	7.05682	6.64211	8.78942	6.91219	6.27165	6.28869	6.45276	8.29844	7.18737
Syt10	-0.0604946	7.53745	-0.142923	0.889839	0.959522	-6.85302	7.5677	7.5072	7.18774	7.85209	8.02074	7.21021	7.85209	6.22993	7.90986	8.03693
Syt1	0.835673	5.03446	1.0599	0.319741	0.647954	-6.28018	4.61662	5.4523	4.52089	6.41344	3.35453	4.17764	6.77272	6.25469	4.0285	4.75329
Sys1	-0.0533544	11.6911	-0.302195	0.770111	0.909641	-6.8139	11.7178	11.6644	11.7032	11.9244	11.6373	11.6061	11.999	11.8586	11.3828	11.4173
Syp	1.06316	7.81004	2.1053	0.0679159	0.317893	-4.90493	7.27846	8.34163	7.97168	7.50633	7.88745	5.74839	8.67922	7.6954	8.21492	8.77697
Synpo	0.603075	10.0502	2.92771	0.0187913	0.165472	-3.63063	9.7487	10.3518	9.52142	9.87461	9.70648	9.89229	10.6061	10.507	9.77829	10.5157
Synj2	0.0273511	10.2929	0.189642	0.854252	0.946203	-6.84442	10.2793	10.3066	10.2647	10.0468	10.2985	10.507	10.2068	10.4113	10.4719	10.1364
Synj1	0.247928	9.59486	0.916267	0.38597	0.705882	-6.4207	9.4709	9.71882	9.55777	9.95515	8.68727	9.68339	9.68814	9.43466	9.89964	9.85286
Syngr2	-0.0609846	11.5257	-0.386541	0.709043	0.883327	-6.7821	11.5562	11.4952	11.5609	11.5275	11.3811	11.7553	11.7911	11.4334	11.2048	11.5516
Syngr1	-0.129459	10.2891	-1.13388	0.289256	0.623601	-6.20178	10.3539	10.2244	10.3115	10.3763	10.3993	10.3284	10.2894	10.2878	10.0255	10.295
Syngap1	-0.169546	5.09251	-0.838371	0.425847	0.732331	-6.48998	5.17728	5.00774	5.32001	5.53815	5.16185	4.68913	4.90459	4.81196	5.04143	5.27296
Syne1	0.660336	5.97099	1.27728	0.236865	0.57157	-6.03924	5.64082	6.30116	5.52183	5.26557	6.4661	5.30979	7.1199	6.92483	6.3333	4.8266
Syn3	-0.357781	6.66813	-1.34555	0.214864	0.544661	-5.95735	6.84702	6.48924	6.48157	7.61294	6.57962	6.71396	6.56016	6.16843	6.76302	6.46535
Syn2	-0.0101398	3.78357	-0.0464382	0.964084	0.989393	-6.86316	3.78864	3.7785	3.76672	3.61902	4.02465	3.74416	3.59761	3.75996	3.3885	4.36791
Syn1	0.0778298	9.74407	0.228518	0.824902	0.934375	-6.83543	9.70515	9.78298	9.53247	9.79595	9.78079	9.71141	10.8743	9.21726	9.38928	9.65104
Syk	-0.297877	7.2651	-0.98385	0.353635	0.67761	-6.35657	7.41404	7.11616	7.43442	7.56934	7.75097	6.90144	6.40119	7.13967	7.7629	7.1609
Sycp3	-0.566956	6.724	-2.24854	0.0542642	0.284147	-4.68763	7.00748	6.44052	6.83724	6.65677	7.36272	7.17318	6.46893	6.71567	5.81488	6.76261
Sycp2	0.578975	4.79984	0.827882	0.43143	0.73315	-6.49892	4.51035	5.08933	3.31964	4.91221	4.4046	5.40497	6.61811	3.50584	4.59706	5.63631
Sycp1	0.092723	6.57499	0.210083	0.838787	0.938533	-6.8399	6.52862	6.62135	6.53864	7.00218	6.93677	5.6369	6.2515	5.85911	6.70759	7.66719
Sycn	0.101672	8.46194	0.68384	0.513143	0.790006	-6.6118	8.4111	8.51277	8.46411	8.45903	8.59447	8.12679	8.27625	8.53937	8.56027	8.67519
Svs5	0.298022	4.27879	0.688104	0.510592	0.787357	-6.60873	4.12978	4.4278	3.7338	3.78454	4.12502	4.87578	4.75329	4.17764	5.36076	3.41953
Svs4	-0.0100889	5.50693	-0.0318335	0.975375	0.992644	-6.86379	5.51197	5.50189	4.78269	5.40973	5.82412	6.03135	5.80055	5.30081	4.98875	5.91743
Svs3a	0.279792	9.4455	2.08589	0.0700076	0.320634	-4.93408	9.30561	9.5854	9.27501	9.22733	9.25352	9.46656	9.52263	9.39367	9.83387	9.59142
Svs1	-0.439254	5.10003	-1.61857	0.1437	0.455081	-5.60502	5.31965	4.8804	4.948	6.06687	5.3749	4.88884	5.0197	5.12309	4.73565	4.64315
Svop	0.0615609	5.59636	0.34955	0.735583	0.896566	-6.79698	5.56558	5.62714	5.63304	5.46859	5.80699	5.35369	5.69112	5.46692	5.98975	5.36076
Svil	0.499463	12.0935	4.21578	0.00284614	0.0597804	-1.68432	11.8437	12.3432	11.817	11.8586	11.8015	11.8978	12.4959	12.4145	12.1449	12.3174
Svbp	0.345218	10.2587	2.3455	0.0466036	0.26717	-4.53873	10.0861	10.4313	10.0534	10.3912	9.95411	9.94553	10.6507	10.3707	10.321	10.3828
Sv2c	0.305458	9.00023	1.14619	0.284419	0.620273	-6.18837	8.8475	9.15296	8.01051	9.05238	9.24961	9.07749	9.10421	9.32432	9.12048	9.06281
Sv2b	0.0741804	4.90269	0.340996	0.741775	0.899724	-6.80021	4.8656	4.93978	4.91221	5.01342	4.89197	4.64481	4.34758	4.91704	5.2484	5.24612
Sv2a	-0.449025	8.46189	-3.83162	0.00488233	0.0799841	-2.24545	8.6864	8.23738	8.77233	8.52932	8.74671	8.69725	8.25038	8.3129	8.08473	8.30151
Supv3l1	-0.612058	9.7913	-3.65806	0.00627357	0.0916878	-2.50524	10.0973	9.48527	10.0609	9.94553	10.2909	10.092	9.78942	9.6442	9.17156	9.33589
Supt5h	0.078827	10.9677	0.515795	0.619766	0.842758	-6.71893	10.9283	11.0071	10.904	10.9938	11.1051	10.7103	11.0398	10.8686	11.3005	10.8196
Suox	-0.392685	10.39	-3.04041	0.0158034	0.151416	-3.45459	10.5864	10.1937	10.7232	10.4942	10.4828	10.6452	10.295	10.321	9.9724	10.1864
Sumo1	-0.0677085	7.82449	-0.339278	0.743021	0.899789	-6.80085	7.85835	7.79064	7.60857	7.63065	8.21425	7.97992	7.76072	7.95774	7.40717	8.03693
Sult5a1	-0.0664669	10.6418	-0.471248	0.649884	0.856144	-6.74264	10.6751	10.6086	10.572	10.7439	10.9653	10.4189	10.5568	10.6211	10.6191	10.6374
Sult2a6	0.0780299	7.06974	0.281407	0.785447	0.918527	-6.82057	7.03073	7.10876	6.85492	6.86086	7.26509	7.14205	6.65541	6.58472	7.6618	7.53309
Sult2a2	-0.13368	5.89256	-0.356349	0.730675	0.8946	-6.79435	5.9594	5.82572	6.93239	5.32616	6.09098	5.48809	6.43871	5.69473	5.458	5.71144
Sult2a1	0.108002	4.96286	0.425247	0.681719	0.872006	-6.76499	4.90886	5.01687	4.38373	5.16185	5.11502	4.97485	5.458	5.04143	5.10189	4.46614
Sult1d1	0.243849	5.6047	0.338705	0.743437	0.899833	-6.80106	5.48277	5.72662	4.43724	7.54223	4.58143	5.37019	5.76932	6.72868	5.72375	4.68474
Sult1c3	0.269322	3.64867	0.7262	0.488148	0.773813	-6.58055	3.51401	3.78333	2.87254	2.77098	4.4046	4.0079	3.80869	3.55247	3.90782	3.86433
Sult1c2a	0.923492	5.13228	2.15574	0.0627614	0.305417	-4.82882	4.67054	5.59403	4.35757	4.60493	5.06865	4.65099	4.52578	6.78189	5.50514	5.5633
Sult1b1	-0.119152	5.34305	-0.182747	0.859484	0.947542	-6.84584	5.40263	5.28347	5.2348	5.4832	6.89759	3.99492	5.18891	5.50627	4.11899	6.31973
Sult1a1	1.3324	11.4517	7.04982	0.000100438	0.0074507	1.7917	10.7855	12.1179	10.5854	10.984	10.7869	10.7858	11.8713	12.3206	11.7911	12.4887
Suclg1	0.366074	13.5984	1.3605	0.210287	0.54159	-5.93905	13.4154	13.7814	13.6377	13.7634	12.6227	13.6377	13.905	13.8841	13.4227	13.914
Sucla2	-0.0503499	2.95125	-0.28834	0.780321	0.914859	-6.8184	2.97643	2.92608	3.15122	2.86154	2.83855	3.05439	3.21869	3.10433	2.54274	2.83855
Sub1	-0.426596	11.7424	-3.33692	0.0100838	0.115621	-2.99476	11.9557	11.5291	12.0265	12.0455	11.8396	11.9113	11.3232	11.6778	11.4662	11.6492
Stxbp5	0.930872	7.53479	1.34139	0.216154	0.545089	-5.96242	7.06936	8.00023	4.80794	8.23087	7.27831	7.9603	7.79399	8.02277	8.47607	7.70809
Stxbp2	0.170179	5.38952	0.434166	0.675491	0.870892	-6.76083	5.30443	5.47461	5.47529	4.78338	5.56268	5.39638	6.50214	4.86346	5.73856	4.79428
Stxbp1	-0.0288762	10.8673	-0.177683	0.863331	0.948901	-6.84685	10.8818	10.8529	11.226	10.9514	10.788	10.5616	10.9514	10.9126	10.8581	10.6894
Stx8	0.26202	9.40866	1.8769	0.0968792	0.377043	-5.24237	9.27765	9.53967	9.23605	9.40414	9.14609	9.32432	9.34815	9.5845	9.80764	9.41837
Stx7	0.12261	8.29847	0.739449	0.480494	0.764791	-6.57044	8.23717	8.35978	8.35566	8.38491	8.4217	7.78641	8.2717	8.44054	8.4125	8.31437
Stx6	-0.0482853	7.77203	-0.128332	0.901013	0.964653	-6.85522	7.79617	7.74789	7.38297	7.79985	7.93174	8.07013	8.44054	7.98997	6.60876	7.9523
Stx5	0.112291	8.56248	0.366857	0.723116	0.889618	-6.79019	8.50634	8.61863	8.15267	9.0577	8.15811	8.65688	9.00714	8.83845	7.86263	8.76629
Stx4	0.552579	10.5649	3.82865	0.00490316	0.0800196	-2.24986	10.2886	10.8412	10.4279	10.1938	10.2641	10.2688	10.535	11.0795	10.9065	10.8439
Stx3	0.0824048	5.89889	0.162899	0.874585	0.953578	-6.84964	5.85769	5.9401	5.08381	7.09117	5.10189	6.15389	5.52302	5.58364	5.77174	6.88198
Stx2	-0.2575	5.60629	-0.725538	0.488533	0.773813	-6.58105	5.73504	5.47754	5.04859	5.86732	5.57385	6.45039	5.32284	6.22993	4.96211	5.39529
Stx1b	0.0310705	9.87587	0.27353	0.791285	0.920353	-6.82298	9.86033	9.8914	9.74835	9.86283	9.89082	9.93933	9.77214	10.0333	9.85446	9.90574
Stx1a	-0.0916832	8.77492	-0.434036	0.675581	0.870892	-6.76089	8.82076	8.72908	8.36635	9.02304	8.71859	9.17506	8.4217	8.66766	8.81271	9.01423
Stx12	0.485018	9.04229	1.73143	0.121118	0.421525	-5.44955	8.79978	9.2848	9.19586	9.03811	8.17071	8.79443	9.73661	9.36708	8.73859	9.29692
Sts	-0.672519	10.2528	-2.2031	0.0582719	0.29451	-4.75693	10.5891	9.91658	10.7067	10.3389	10.7242	10.5867	10.18	10.211	8.94809	10.3273
Strn4	0.0492632	8.24167	0.214804	0.835225	0.938533	-6.83879	8.21703	8.2663	8.44737	8.12513	8.53937	7.75627	8.68493	7.88509	8.23537	8.2598
Strn3	0.49069	4.85434	2.63434	0.0296356	0.211202	-4.08976	4.60899	5.09968	4.85651	4.26927	4.61681	4.69338	4.79163	5.41626	4.97298	5.21786
Strn	-0.0323745	9.19449	-0.215139	0.834973	0.938533	-6.83871	9.21068	9.1783	8.97311	9.00945	9.4208	9.43935	9.20764	9.05962	9.2483	9.19764
Stmn4	0.183456	9.90946	1.46673	0.180136	0.506823	-5.80556	9.81774	10.0012	9.76833	9.87576	9.78325	9.84361	10.0124	9.97993	9.79197	10.2204
Stmn1	-0.657247	9.78584	-2.80299	0.0227903	0.187502	-3.82584	10.1145	9.45722	9.74591	10.473	9.98621	10.2528	9.25297	9.45157	9.99473	9.1296
Stk39	-0.0311022	10.1611	-0.246395	0.8115	0.931271	-6.83075	10.1766	10.1455	10.0811	10.101	10.3357	10.1888	10.1034	10.3622	10.0747	10.0419
Stk38	0.648347	8.22489	2.53848	0.034431	0.230608	-4.23941	7.90072	8.54907	7.96768	7.84342	7.74957	8.0422	8.21492	9.31578	8.50669	8.15887
Stk3	0.444616	8.32784	2.20456	0.0581392	0.294364	-4.75472	8.10553	8.55015	8.24827	7.77794	8.0983	8.29762	8.65688	8.18769	8.39004	8.96598
Stk25	-0.106121	9.93552	-0.825224	0.432853	0.73315	-6.50117	9.98858	9.88246	10.101	9.89229	9.85646	10.1046	9.92489	9.86283	9.69886	10.0432
Stk24	0.694031	9.78655	5.7876	0.000390928	0.01739	0.386075	9.43954	10.1336	9.33255	9.43245	9.60542	9.38773	10.1354	10.2068	9.97418	10.2179
Stk10	0.25285	10.3537	1.2465	0.247389	0.582653	-6.07524	10.2273	10.4802	9.90368	10.7254	9.98163	10.2985	10.3284	10.4585	10.3983	10.7354
Stip1	-0.385281	10.8384	-2.35226	0.0461117	0.266056	-4.52831	11.031	10.6458	11.0062	11.0398	11.2376	10.8406	10.2826	10.8243	10.8406	10.6356
Stc1	0.297615	7.7785	1.40756	0.196426	0.525796	-5.88066	7.62969	7.9273	7.35921	8.08802	7.20135	7.87017	7.78118	8.08613	7.92979	7.91212
Stat6	-0.231587	8.92542	-1.37436	0.206118	0.536781	-5.92198	9.04121	8.80963	9.04607	8.77233	9.07691	9.26954	8.83472	8.61457	9.14756	8.64166
Stat5b	-0.207654	9.7338	-1.31835	0.223411	0.554394	-5.99031	9.83763	9.62997	9.62721	9.79864	9.89632	10.0283	9.92813	9.61494	9.61858	9.35825
Stat5a	-0.363518	6.80209	-0.891979	0.398103	0.710823	-6.44284	6.98385	6.62033	7.59993	6.44348	6.92169	6.97031	7.04419	6.67869	5.49474	7.26371
Stat4	-0.210982	4.48303	-0.561791	0.589447	0.829825	-6.69235	4.58852	4.37754	4.948	4.58694	3.6573	5.16185	4.16072	4.09526	5.15483	4.09935
Stat3	0.210752	9.16771	0.914835	0.386678	0.705882	-6.42202	9.06233	9.27309	9.13113	8.86345	9.52847	8.72628	9.31993	8.99502	9.72501	9.05238
Stat2	-0.249587	8.697	-1.1995	0.264211	0.603629	-6.12907	8.8218	8.57221	8.71113	8.41341	9.16664	8.99601	8.8676	8.2895	8.72849	8.40324
Stat1	-0.781221	6.70902	-1.2571	0.243722	0.578161	-6.06291	7.09963	6.31841	6.17057	7.41736	8.705	6.10559	5.71535	7.37212	6.13595	6.05021
Stard8	-0.211807	8.79299	-1.01383	0.339959	0.662656	-6.32698	8.89889	8.68708	8.77399	9.20935	8.54004	9.07218	8.76127	9.05437	8.31552	8.61718
Stard3	-0.24214	11.1292	-1.7657	0.114942	0.407317	-5.40138	11.2503	11.0081	11.0934	11.3252	11.3302	11.2522	10.9003	11.0845	11.2438	10.8038
Star	-0.0326072	5.8021	-0.111266	0.914111	0.971395	-6.85748	5.81841	5.7858	5.95243	5.60226	5.46859	6.25034	6.02614	5.88299	6.22581	5.00826
Stambp	-0.312266	8.58963	-1.75826	0.116257	0.410377	-5.41187	8.74576	8.4335	8.52992	8.65748	8.9863	8.80936	8.78019	8.49189	8.09692	8.365
St8sia4	-1.03406	6.20627	-1.23477	0.251501	0.586183	-6.08881	6.7233	5.68924	7.5733	7.19442	4.63106	7.4944	7.37177	6.08923	4.91495	4.38099
St8sia3	0.0615572	10.2548	0.464175	0.654732	0.859062	-6.74621	10.224	10.2856	10.4231	10.2068	10.1231	10.1431	10.2852	10.3602	10.066	10.4309
St8sia2	0.083562	8.08833	0.293977	0.776161	0.913798	-6.81659	8.04655	8.13011	8.00131	8.01957	8.29903	7.86627	7.38625	7.91787	8.64029	8.57603
St8sia1	-0.106409	7.63909	-0.479545	0.64422	0.85426	-6.73837	7.6923	7.58589	7.42442	7.95644	7.66498	7.72334	7.66039	7.15033	8.11364	7.4192
St6galnac3	0.309075	7.74534	1.3621	0.209802	0.541312	-5.93709	7.5908	7.89988	7.28784	7.97908	7.10108	7.99522	8.04928	7.90202	7.79612	7.85209
St6gal1	0.197067	10.2578	1.7202	0.123208	0.42428	-5.46523	10.1593	10.3563	10.1997	10.2479	10.1476	10.0419	10.3094	10.2621	10.5129	10.3409
St3gal5	-0.269616	11.7615	-2.20946	0.0576941	0.293036	-4.74725	11.8963	11.6267	11.8265	11.88	11.9244	11.9543	11.5516	11.4785	11.8525	11.6242
St3gal3	0.167992	4.29727	0.581948	0.576421	0.823651	-6.68004	4.21328	4.38127	3.9336	3.68036	4.16072	5.07842	4.59423	4.4343	4.26641	4.23014
St3gal2	0.176923	9.34221	0.850616	0.419393	0.729431	-6.47943	9.25374	9.43067	9.41279	9.02837	9.51944	9.05437	9.51122	9.01881	9.85173	9.34091
St18	-0.371328	5.39504	-0.766356	0.465191	0.755164	-6.54941	5.58071	5.20938	4.99625	6.15904	6.52439	4.64315	4.56742	6.04646	5.30659	4.91704
St13	-0.311698	10.6671	-2.28097	0.0515715	0.281174	-4.63796	10.823	10.5113	10.6799	10.8743	10.8896	10.848	10.2208	10.6126	10.6711	10.5405
Sstr5	0.16784	7.8092	0.799001	0.447063	0.742931	-6.52303	7.72528	7.89312	7.72466	7.46747	8.26741	7.4416	7.70336	8.08298	8.04965	7.73651
Sstr4	-0.316331	8.80442	-1.7583	0.11625	0.410377	-5.41182	8.96259	8.64626	8.78019	9.19154	8.87194	9.00669	8.34932	8.4217	8.92713	8.88689
Sstr3	-0.808985	5.79663	-2.55266	0.0336747	0.226783	-4.2173	6.20112	5.39214	6.52018	5.56708	6.51826	6.19896	4.5885	5.63212	5.60936	5.73856
Sstr2	-0.261773	5.47449	-0.478272	0.645087	0.854505	-6.73903	5.60538	5.34361	6.15389	5.95138	5.06174	5.25451	5.50514	5.45412	3.8311	6.58407
Sstr1	-0.120576	5.13426	-0.973956	0.358238	0.681933	-6.36619	5.19455	5.07397	5.26166	5.20122	5.08857	5.22673	4.93153	5.16562	4.94423	5.25451
Sst	0.0824593	6.35391	0.628717	0.546835	0.808344	-6.64995	6.31268	6.39514	6.3986	6.30236	6.14701	6.40275	6.22581	6.42179	6.32031	6.61264
Ssrp1	0.0587389	8.78162	0.401399	0.698499	0.878216	-6.77572	8.75225	8.81099	8.61391	8.86646	8.88549	8.64314	8.65433	8.92713	8.61567	9.04683
Ssr4	0.0256743	10.8931	0.230138	0.823685	0.934042	-6.83502	10.8803	10.906	10.8492	10.923	10.8909	10.8581	10.7895	10.848	11.0728	10.9137
Ssr3	0.0927264	11.01	0.726357	0.488057	0.773813	-6.58043	10.9637	11.0564	11.0209	10.8639	11.0991	10.8708	11.1792	11.1551	11.0484	10.8429
Ssh3	0.361264	8.99009	1.88542	0.0956128	0.376	-5.23004	8.80946	9.17072	8.71328	9.10302	8.35873	9.06281	9.3028	9.28694	9.13928	8.95387
Ssbp2	-0.0101411	7.76527	-0.0659265	0.949033	0.983935	-6.86194	7.77034	7.7602	7.63589	7.73741	7.74428	7.9638	8.02028	7.61759	7.50405	7.89889
Ssbp1	-0.146959	9.97139	-0.679157	0.515955	0.791509	-6.61516	10.0449	9.89791	10.2224	10.1374	10.0862	9.73351	9.33666	10.0124	9.98163	10.2609
Ssb	-0.289189	9.95742	-1.241	0.249309	0.584549	-6.08161	10.102	9.81283	10.2852	10.0548	10.0482	10.0198	9.11333	10.1776	9.94057	10.0198
Ss18	0.202137	9.76457	1.44284	0.186562	0.51454	-5.83609	9.6635	9.86564	9.77954	9.45245	9.73982	9.68219	9.63533	9.81099	9.96422	10.052
Sry	1.17038	5.63068	3.52255	0.00765192	0.0992412	-2.7105	5.04549	6.21587	5.84288	4.89392	5.23874	4.20644	6.38613	6.4722	6.16161	5.84354
Srsf5	0.560538	7.57134	1.97859	0.082754	0.351644	-5.09374	7.29107	7.8516	7.36747	6.83724	7.13294	7.82662	7.24161	8.11114	8.27519	7.77847
Srsf2	0.335874	9.20013	1.67251	0.132462	0.437545	-5.53133	9.03219	9.36807	9.1518	9.09517	9.34243	8.53937	9.19352	9.68714	9.30673	9.28489
Srsf11	0.143279	11.3053	0.929175	0.379632	0.70093	-6.40873	11.2336	11.3769	11.3025	11.0977	11.25	11.2843	11.0631	11.7032	11.3495	11.3918
Srsf10	-0.32876	6.65422	-1.19168	0.267102	0.606272	-6.13789	6.8186	6.48984	7.10771	6.74891	6.64073	6.77704	7.22049	6.32672	6.55048	5.86166
Srpx	0.255542	10.5184	1.40316	0.197686	0.526302	-5.88616	10.3907	10.6462	10.2894	10.4828	10.479	10.3115	10.6837	10.5424	11.0898	10.2688
Srpk2	-0.0159553	9.14203	-0.0905232	0.930068	0.975693	-6.85981	9.15001	9.13405	9.08949	9.41137	8.92234	9.17683	9.35937	9.13595	8.74746	9.29344
Sri	0.269606	10.682	2.49902	0.0366271	0.237204	-4.30086	10.5472	10.8168	10.5129	10.6115	10.6211	10.4435	10.8439	10.8316	10.8726	10.7191
Srgn	-0.142118	8.81385	-0.719007	0.492337	0.775823	-6.58597	8.88491	8.74279	8.88294	8.75246	8.9557	8.94853	8.89196	9.01035	8.90364	8.16521
Srebf1	0.760468	8.38732	2.65882	0.0285244	0.208441	-4.0515	8.00709	8.76756	8.25333	8.59056	7.29458	7.8899	8.93376	8.58382	8.46901	9.08365
Srd5a3	-0.168871	9.22673	-1.16441	0.277375	0.616655	-6.16831	9.31117	9.1423	9.35937	9.1197	9.46924	9.29636	8.99107	9.19474	9.40707	8.9763
Srd5a2	-0.163367	5.27121	-0.417347	0.687257	0.87411	-6.76861	5.35289	5.18953	4.39173	5.50086	5.9519	5.56708	4.95038	5.41626	5.856	4.53547
Srd5a1	-0.325936	7.45763	-0.827296	0.431743	0.73315	-6.49941	7.6206	7.29466	6.90002	7.92648	7.74869	7.90719	8.19843	7.50034	6.4421	7.03778
Src	-0.257431	8.35895	-1.82289	0.105289	0.391896	-5.3201	8.48766	8.23023	8.54443	8.57603	8.37755	8.45265	7.92483	8.28727	8.25941	8.44942
Sqstm1	0.0339226	9.97732	0.3035	0.769151	0.909166	-6.81347	9.96036	9.99428	9.84917	10.0165	9.97661	9.99913	9.87823	10.0083	10.1254	9.96523
Sqle	0.409435	6.70694	0.638415	0.540814	0.80666	-6.64345	6.50222	6.91166	7.42589	6.35629	4.84869	7.37803	5.67122	7.49205	7.08885	7.39452
Sptlc1	0.014719	10.5264	0.101419	0.921682	0.973162	-6.85865	10.5191	10.5338	10.4189	10.7354	10.536	10.3859	10.7748	10.4435	10.3252	10.5916
Sptbn2	0.0589838	8.8643	0.361158	0.727212	0.89301	-6.79246	8.83481	8.89379	8.66876	8.78019	8.92606	8.96422	8.85319	8.61037	9.26654	8.84507
Sptan1	-0.0231465	11.3922	-0.199821	0.846541	0.942285	-6.84223	11.4037	11.3806	11.3753	11.2953	11.5948	11.3495	11.3785	11.3232	11.3516	11.469
Spta1	0.896138	8.19631	0.812039	0.439958	0.739076	-6.51224	7.74824	8.64438	9.40021	5.68172	9.61332	6.29771	10.0562	9.85446	7.57569	7.09117
Spt1	-0.849234	5.44764	-1.0915	0.306426	0.637866	-6.24717	5.87226	5.02303	6.02614	7.39042	3.35453	6.71796	5.46013	4.99429	4.77187	4.86582
Spry1	0.0706951	11.7597	0.542879	0.601814	0.833281	-6.70353	11.7243	11.795	11.8296	11.6918	11.6739	11.702	11.9088	11.8129	11.5239	11.9345
Sprr1a	-0.025097	10.3843	-0.205502	0.842246	0.940324	-6.84095	10.3968	10.3717	10.2701	10.6229	10.3409	10.3535	10.3936	10.2826	10.4573	10.3535
Spr	-0.269973	10.5183	-1.44324	0.186455	0.51454	-5.83559	10.6533	10.3833	10.547	10.5828	10.5659	10.9173	10.7398	10.1906	10.5683	10.0344
Spp2	-0.22151	6.08524	-0.921679	0.383303	0.703743	-6.4157	6.19599	5.97448	6.25915	6.61087	6.38253	5.53143	5.6662	6.08727	6.11454	6.02993
Spp1	0.341179	7.72601	0.441755	0.670212	0.867625	-6.75722	7.55542	7.8966	7.50202	7.27831	7.61997	7.82139	9.04607	6.55177	9.7571	6.23146
Spop	-0.279895	10.1815	-1.37911	0.204709	0.535393	-5.91611	10.3214	10.0415	10.6115	10.2715	10.2562	10.1466	9.62721	10.5083	9.98384	10.0468
Spon1	0.335621	7.50319	0.845754	0.421947	0.730337	-6.48363	7.33538	7.671	7.34496	7.01867	7.46804	7.50984	8.11705	6.65484	8.6108	7.30131
Spock2	2.22939	8.74317	3.57084	0.00712709	0.0976546	-2.63713	7.62847	9.85786	8.97684	6.11365	8.28236	7.14105	9.8101	8.9346	10.1661	10.5206
Spn	0.0636434	6.91415	0.141541	0.890897	0.959522	-6.85324	6.88233	6.94597	6.86086	7.89133	5.71535	7.06179	6.99859	6.61175	7.61503	6.55852
Spire1	0.509102	5.49871	1.62907	0.141446	0.451743	-5.59077	5.24416	5.75326	5.68775	4.4931	5.39081	5.40497	6.12091	5.92058	5.88299	5.08857
Spint2	0.710265	10.2787	3.76187	0.00539719	0.0849668	-2.34941	9.92356	10.6338	10.2097	9.53247	10.1981	9.75393	10.6141	10.8778	10.5083	10.535
Spink8	-0.544189	13.0171	-2.96219	0.0178196	0.161615	-3.57673	13.2892	12.745	13.4506	13.5037	13.1561	13.0465	12.4212	12.6626	13.1075	12.7887
Spink3	0.524481	6.6281	1.71361	0.12445	0.427512	-5.47442	6.36586	6.89034	5.80841	6.07868	6.70321	6.87312	6.70759	6.51317	6.80378	7.53681
Speg	0.0962941	8.23529	0.452164	0.663003	0.863545	-6.75217	8.18714	8.28344	7.76072	8.53224	8.32483	8.13078	8.58437	8.3593	8.30889	7.8812
Spast	-0.0911026	8.18731	-0.367837	0.722413	0.889347	-6.7898	8.23286	8.14176	7.78978	8.67683	7.92042	8.54443	8.06289	8.52403	7.82488	8.15523
Sparcl1	-0.229333	13.2315	-1.64421	0.138253	0.446494	-5.57013	13.3461	13.1168	13.4151	13.2792	13.1378	13.5524	13.1378	13.0524	12.9637	13.3133
Sparc	-0.913707	13.4969	-6.76478	0.000134322	0.00888701	1.49267	13.9537	13.04	13.6928	14.0993	14.0993	13.9236	13.1144	12.8959	13.0423	13.1075
Spam1	-0.0294046	5.01353	-0.083412	0.935547	0.978695	-6.86049	5.02823	4.99883	5.67122	4.36791	5.41626	4.65754	4.45843	5.02421	5.64284	4.86983
Spa17	0.247285	7.96975	0.429784	0.678547	0.871176	-6.76288	7.84611	8.09339	7.71005	7.91637	7.81302	7.94499	8.73058	8.914	6.13199	8.597
Sp4	0.952945	6.4988	2.15127	0.0632017	0.306676	-4.83558	6.02233	6.97527	6.77704	5.1268	6.83657	5.34889	6.98555	6.84781	7.54223	6.52549
Sp1	1.13285	6.83841	4.19596	0.00292495	0.0601705	-1.71277	6.27199	7.40483	5.78954	6.42891	6.42516	6.44434	7.7262	7.24042	6.79008	7.86263
Sox17	0.63005	5.708	2.93209	0.0186649	0.16525	-3.62378	5.39298	6.02303	5.36341	5.13479	5.47771	5.596	6.2193	6.16843	5.42724	6.27713
Sox13	0.104737	10.0207	0.589097	0.571841	0.820621	-6.67558	9.96834	10.0731	9.89887	10.0255	10.1864	9.76262	10.3745	9.84465	9.79646	10.2767
Sox11	-0.762671	6.56271	-1.99769	0.0803307	0.346214	-5.06551	6.94404	6.18137	6.63542	6.19103	7.61759	7.33212	5.54693	6.67506	6.63064	5.87285
Sox10	-0.494846	4.97798	-1.51788	0.167027	0.490463	-5.73919	5.2254	4.73055	5.2484	5.55299	5.51171	4.5885	4.50107	4.72812	4.17764	5.51539
Sostdc1	0.256631	8.57249	1.91336	0.0915681	0.365377	-5.18941	8.44417	8.7008	8.59989	8.24738	8.31552	8.61391	8.57508	8.71659	8.81776	8.69378
Sos1	0.157286	10.5154	1.09577	0.304658	0.636877	-6.24265	10.4368	10.5941	10.661	10.3993	10.2163	10.4707	10.5683	10.7748	10.3868	10.6464
Sort1	0.397667	6.05707	1.42587	0.191251	0.519625	-5.85761	5.85824	6.2559	6.43652	5.56921	5.76102	5.6662	6.58759	6.71999	5.88396	5.83208
Sord	0.270886	10.6966	1.34415	0.215298	0.544661	-5.95906	10.5611	10.832	10.536	10.5289	10.5828	10.597	10.9753	11.0484	10.2224	11.0821
Sorbs2	0.208188	11.7846	1.39037	0.201394	0.529837	-5.90213	11.6805	11.8887	11.6893	11.7032	11.6945	11.635	11.7007	11.6893	12.2511	11.9136
Sod3	-0.116824	10.2323	-0.39151	0.705509	0.881559	-6.77999	10.2907	10.1739	10.5206	9.65434	10.2311	10.7567	10.4231	9.57157	10.101	10.5999
Sod2	-0.0613701	11.3169	-0.404479	0.696321	0.878216	-6.77436	11.3475	11.2862	11.2173	11.1171	11.4745	11.5812	11.1171	11.2896	11.5043	11.2337
Sod1	-0.137742	13.7793	-1.15659	0.280381	0.618793	-6.17695	13.8482	13.7104	13.7359	13.8104	13.9474	13.8989	13.5211	13.7634	13.8104	13.7467
Socs7	0.210802	10.3143	1.4014	0.198195	0.526694	-5.88837	10.2089	10.4197	10.0021	10.2145	10.3262	10.293	10.3575	10.6872	10.4803	10.154
Socs3	0.707348	8.05756	1.2723	0.238543	0.572649	-6.04511	7.70389	8.41124	8.13725	7.84189	7.84856	6.98786	7.02274	7.97339	9.73094	8.91787
Socs2	-0.0425341	10.3926	-0.33281	0.74772	0.901702	-6.80323	10.4138	10.3713	10.4371	10.2852	10.433	10.5001	10.5854	10.1888	10.2976	10.4134
Soat1	-0.206247	7.3439	-0.450796	0.663949	0.863859	-6.75284	7.44702	7.24078	7.46116	7.2484	7.86263	7.21589	5.75279	7.65035	7.85564	7.70431
Snx4	-0.0392121	9.76573	-0.313734	0.761643	0.905538	-6.81	9.78534	9.74613	9.80559	9.68534	9.94221	9.70822	9.85583	9.86445	9.57418	9.69004
Snrpd3	0.230112	10.3831	1.76552	0.114974	0.407317	-5.40164	10.2681	10.4982	10.3429	10.0932	10.2503	10.3859	10.4912	10.5999	10.2826	10.6191
Snrpb	0.146087	12.21	1.23416	0.251717	0.586303	-6.08951	12.137	12.2831	12.0319	12.2294	12.2294	12.0572	12.4448	12.282	12.1991	12.2063
Snrnp70	0.324855	10.3934	1.13625	0.288322	0.622053	-6.19921	10.2309	10.5558	10.1963	9.85173	10.293	10.5828	9.83387	11.1263	10.4882	10.7748
Snrk	0.535299	9.62666	2.80201	0.022825	0.187502	-3.82737	9.35901	9.89431	9.04347	9.52667	9.53247	9.33342	9.73924	9.90738	9.61494	10.3157
Snn	-0.194955	10.5168	-1.5324	0.163464	0.486518	-5.72013	10.6142	10.4193	10.5052	10.6191	10.7606	10.572	10.3969	10.4803	10.5854	10.2145
Snf8	-0.165701	11.2172	-1.4946	0.172883	0.499025	-5.76955	11.3	11.1343	11.3901	11.3852	11.1263	11.2987	11.1359	11.1444	11.1285	11.1285
Snd1	-0.130938	10.7946	-0.967809	0.36112	0.685106	-6.37212	10.8601	10.7291	10.81	10.9557	10.8708	10.8038	10.7869	10.6556	10.9814	10.4927
Sncg	0.132884	6.81511	0.454731	0.661232	0.862614	-6.75091	6.74867	6.88155	7.17827	6.7689	5.91103	7.13648	6.69454	7.17689	7.00912	6.64566
Sncb	0.354906	7.46391	1.27581	0.237359	0.57157	-6.04098	7.28646	7.64136	6.58759	7.89581	7.47308	7.18936	7.43903	7.61759	7.49929	8.00953
Snca	-0.15693	5.63612	-0.746625	0.47638	0.763553	-6.5649	5.71459	5.55766	5.92652	5.95985	5.34618	5.62579	5.33328	5.82999	5.22673	5.84061
Snap91	-1.01033	5.29471	-3.11159	0.0141753	0.139923	-3.3437	5.79988	4.78955	5.73531	6.16161	4.95949	6.3431	4.41239	4.68572	4.75536	5.30472
Snap29	-0.216336	7.41973	-0.712887	0.495919	0.777254	-6.59055	7.52789	7.31156	6.88682	7.87974	7.92765	7.41736	7.86046	6.85692	7.50984	7.01902
Snap25	-0.324817	6.02312	-1.2351	0.251386	0.586183	-6.08843	6.18553	5.86071	6.00123	6.71999	6.16923	5.85168	5.60637	5.62147	6.49014	5.72487
Snap23	-0.231418	8.93385	-1.59186	0.149581	0.464393	-5.64105	9.04956	8.81814	8.91958	8.94809	9.41656	8.914	8.86252	8.75619	8.86491	8.78894
Snai2	-0.671667	6.59532	-0.905969	0.391081	0.708009	-6.43015	6.93115	6.25948	8.06346	5.83104	8.27625	5.55386	5.74434	5.6736	5.98975	7.63024
Smyd5	-0.255948	6.4205	-1.91574	0.0912311	0.365377	-5.18594	6.54847	6.29252	6.54913	6.60068	6.49463	6.54944	6.23901	6.53609	6.03943	6.35558
Smr3b	0.343863	8.29897	0.768373	0.464057	0.753852	-6.54781	8.12704	8.4709	6.83478	8.85382	8.42023	8.39931	8.0422	8.0422	8.88294	8.91624
Smr3a	0.0197418	5.42516	0.0688173	0.946802	0.983711	-6.86173	5.41529	5.43503	5.30142	5.37225	5.12084	5.86665	5.9696	5.63212	5.44557	4.69282
Smpx	-0.140933	13.7064	-1.04453	0.32638	0.653294	-6.29597	13.7769	13.636	13.8841	13.5723	13.8493	13.802	13.7272	13.7013	13.3881	13.7272
Smo	-0.454836	8.84292	-2.21095	0.0575594	0.293008	-4.74498	9.07034	8.6155	8.69725	9.3028	9.23856	9.04275	8.59056	8.39744	8.39594	9.07808
Smn1	0.305825	9.38921	1.92282	0.0902353	0.363757	-5.1756	9.2363	9.54212	9.38928	9.14215	9.09383	9.31993	9.73194	9.78079	9.24961	9.40615
Smim7	-0.139256	8.26505	-0.726361	0.488055	0.773813	-6.58043	8.33468	8.19542	8.32483	8.50161	8.00275	8.50951	8.63512	8.14734	7.97339	8.02582
Smim5	-0.381713	10.5215	-2.08218	0.0704146	0.321342	-4.93964	10.7123	10.3306	10.8743	10.3707	10.5507	11.0537	10.4371	10.5268	10.1083	10.2503
Smim13	-0.466695	7.91116	-1.14549	0.28469	0.620589	-6.18913	8.1445	7.67781	7.15335	8.13218	8.68535	8.60713	7.3022	8.02446	7.0649	8.31967
Smim12	-0.0973195	11.7014	-0.838457	0.425802	0.732331	-6.48991	11.7501	11.6528	11.6645	11.866	11.6242	11.8456	11.5876	11.6521	11.7654	11.6061
Smg6	0.448579	8.57894	1.78743	0.111179	0.401722	-5.37062	8.35465	8.80323	7.71555	8.1444	8.80715	8.75149	8.79443	8.78269	8.97892	8.65688
Smcp	0.326649	6.97007	0.620455	0.551996	0.810852	-6.65542	6.80675	7.1334	6.54118	6.01906	6.63289	8.03385	7.45103	6.3015	8.16142	6.61963
Smc5	-1.50439	6.16017	-2.66849	0.0280969	0.206241	-4.03637	6.91236	5.40797	6.96496	6.74393	6.6254	7.31517	5.29265	4.71217	4.4175	7.20958
Smc4	-0.452344	9.054	-2.08966	0.0695963	0.319956	-4.92842	9.28017	8.82783	9.34643	9.10421	9.41137	9.25869	8.18909	9.02998	9.11333	8.97892
Smc3	0.0803801	9.36253	0.574939	0.580932	0.825077	-6.68436	9.32234	9.40272	9.29547	9.22569	9.6301	9.13809	9.32893	9.48652	9.31993	9.47549
Smc2	0.544178	4.88441	2.01057	0.0787367	0.342597	-5.04644	4.61232	5.15649	4.87578	4.20644	5.21174	4.15531	5.0822	5.55754	4.91495	5.07129
Smc1a	0.161959	10.7259	0.844244	0.422743	0.730337	-6.48493	10.6449	10.8069	10.5507	10.7023	10.6374	10.6894	10.2598	10.8523	11.0869	11.0286
Smarcd2	0.176115	10.5058	1.39046	0.201368	0.529837	-5.90202	10.4177	10.5938	10.4131	10.4912	10.2097	10.5568	10.7254	10.6374	10.5507	10.4618
Smarcb1	0.171541	8.2391	1.02144	0.336553	0.660956	-6.31935	8.15333	8.32487	8.26038	8.00953	8.36635	7.97707	8.61524	8.31807	7.99522	8.37097
Smarca4	-0.732334	8.24091	-3.47806	0.00817195	0.10306	-2.77833	8.60708	7.87475	8.38043	8.44431	8.67207	8.9315	8.05909	7.35319	7.95644	8.13026
Smarca2	-0.252173	5.62031	-0.361744	0.72679	0.892716	-6.79223	5.7464	5.49423	5.61752	5.25694	4.98414	7.127	4.72837	7.20654	4.30808	5.73392
Smad9	-0.292984	7.42164	-0.656458	0.529717	0.801346	-6.63111	7.56814	7.27515	7.85893	7.02549	7.51897	7.86915	7.63199	5.95985	8.13362	7.37513
Smad7	-0.557304	8.8251	-3.09129	0.014621	0.142883	-3.3753	9.10375	8.54644	8.70249	9.29786	9.2442	9.17044	8.21901	8.58565	8.70249	8.67862
Smad4	0.129729	9.4994	0.964742	0.362565	0.685695	-6.37507	9.43454	9.56427	9.54579	9.18523	9.4562	9.55094	9.66992	9.61858	9.5942	9.37438
Smad3	0.0832357	6.60015	0.0850155	0.934311	0.978269	-6.86034	6.55853	6.64176	3.77832	7.65035	7.3953	7.41013	4.83075	7.56136	6.5776	7.59734
Smad2	-0.136817	9.22381	-0.829166	0.430744	0.73315	-6.49783	9.29222	9.15541	9.51254	9.15816	9.28093	9.21726	8.76991	9.20332	9.38644	9.26196
Smad1	0.145354	7.77263	1.12435	0.29305	0.627715	-6.2121	7.69996	7.84531	7.88745	7.66719	7.44907	7.79612	7.80626	7.79985	7.91787	7.85727
Slk	-0.256667	7.11879	-0.69431	0.506892	0.786656	-6.60423	7.24713	6.99046	7.62074	6.1816	7.66719	7.51897	6.54975	6.70713	7.33779	7.36717
Slit3	0.151117	5.93854	0.75922	0.469217	0.757512	-6.55505	5.86298	6.01409	5.62431	5.63212	6.37979	5.81569	6.20934	5.77612	6.11782	5.95309
Slit1	-0.109788	9.48886	-0.830597	0.42998	0.73315	-6.49661	9.54376	9.43397	9.48818	9.36828	9.66874	9.64982	9.44945	9.27622	9.63495	9.37525
Slfn5	0.0911346	13.1602	0.356855	0.73031	0.8946	-6.79415	13.1147	13.2058	13.1144	12.4238	13.5397	13.3807	13.0117	13.3986	12.9824	13.4305
Slfn2	-0.0620616	10.2557	-0.262846	0.799225	0.924913	-6.82613	10.2867	10.2246	10.2332	9.97661	10.7103	10.2268	10.0905	9.82434	10.7633	10.2204
Slco2b1	0.828499	6.69838	2.23815	0.0551556	0.285759	-4.7035	6.28413	7.11263	6.21882	6.37979	6.80013	5.73777	7.20294	7.88298	6.1733	7.19129
Slco2a1	0.0452888	7.94294	0.188319	0.855255	0.946203	-6.8447	7.9203	7.96559	8.30151	7.36383	7.92528	8.09058	7.86367	7.62146	8.37824	7.99899
Slco1a5	1.43347	4.70118	1.52219	0.165962	0.489299	-5.73354	3.98445	5.41792	3.28474	3.71549	2.83855	6.099	6.36348	6.23635	6.07868	2.99315
Slco1a2	-0.412473	9.39353	-1.19748	0.264954	0.604031	-6.13135	9.59976	9.18729	9.57544	9.93292	9.25574	9.63495	9.4617	9.73982	8.13484	9.41279
Slco1a1	0.973749	6.62959	1.44598	0.185707	0.51454	-5.83209	6.14271	7.11646	4.33922	6.09098	7.45546	6.6852	6.2619	7.291	8.14023	6.77272
Slc9a4	-0.318885	6.09825	-0.650316	0.533479	0.803802	-6.63535	6.25769	5.93881	6.82391	5.54372	6.14602	6.51712	4.49143	6.2805	6.56986	6.41344
Slc9a3	-1.80035	6.01029	-4.22059	0.00282736	0.0597804	-1.67742	6.91046	5.11011	6.06797	7.25709	6.32031	7.99649	5.15201	5.17164	5.52115	4.59564
Slc9a2	-1.03156	7.07344	-2.70329	0.0266128	0.201299	-3.98192	7.58922	6.55766	7.9222	6.97671	7.83947	7.61847	5.64071	6.60974	7.45942	6.52076
Slc9a1	-0.298349	9.58728	-1.4571	0.182701	0.510271	-5.81789	9.73646	9.43811	9.75393	9.84465	9.63688	9.71038	8.96252	9.22999	9.76599	9.79393
Slc8a3	-0.181724	7.41138	-0.71911	0.492277	0.775823	-6.5859	7.50225	7.32052	7.45722	7.17493	7.26251	8.11433	7.06282	7.81623	7.1922	7.21084
Slc8a2	0.0624397	9.79731	0.379325	0.714189	0.885207	-6.78511	9.76609	9.82853	9.46372	9.73982	9.93084	9.92997	9.74105	9.63798	10.1364	9.79864
Slc8a1	0.0772078	9.0033	0.619386	0.552666	0.811471	-6.65612	8.9647	9.0419	8.91827	9.09078	9.08139	8.76835	9.09796	8.94155	8.98055	9.14756
Slc7a5	0.256864	9.5519	1.46841	0.179691	0.506196	-5.8034	9.42347	9.68034	9.35232	9.25352	9.51826	9.5698	9.22733	9.77829	9.87211	9.84361
Slc7a3	-0.686217	6.83822	-1.49861	0.171861	0.497595	-5.76434	7.18133	6.49511	7.37116	7.58418	7.30725	6.46272	5.37077	7.38204	6.14651	7.08112
Slc7a2	-0.553521	6.77226	-1.51083	0.168782	0.49276	-5.74842	7.04902	6.4955	7.57732	7.20713	6.47784	6.9338	5.65575	6.46178	6.55048	7.314
Slc7a1	0.37556	6.96013	1.22643	0.254461	0.588112	-6.0984	6.77235	7.14791	7.4642	5.87116	6.81767	6.93636	7.05714	7.1497	7.32465	7.06014
Slc6a9	-0.266366	7.76622	-1.56523	0.155662	0.474841	-5.67667	7.89941	7.63304	7.74166	7.83114	8.1228	7.90202	7.23727	7.81173	7.85209	7.63107
Slc6a8	0.0893954	11.6324	0.66693	0.52334	0.797719	-6.62381	11.5877	11.6771	11.5751	11.4771	11.6614	11.6373	11.7602	11.6645	11.4096	11.8741
Slc6a7	-0.459399	7.96019	-1.1931	0.266572	0.606141	-6.13628	8.18989	7.73049	7.87636	8.34745	8.39247	8.14326	8.06709	7.53066	8.64229	6.68191
Slc6a6	1.32394	9.23367	6.84233	0.000123998	0.00831637	1.57504	8.5717	9.89564	8.65569	8.61272	8.72888	8.2895	9.568	9.72501	9.94498	10.3446
Slc6a5	0.0156862	7.5884	0.0381534	0.970488	0.991647	-6.86355	7.58056	7.59625	8.46547	7.75627	7.20135	6.89915	7.84649	7.19482	6.98991	8.35375
Slc6a4	-0.421012	8.53054	-1.75701	0.116479	0.410865	-5.41363	8.74105	8.32004	8.4125	8.93089	8.46901	9.1518	8.22351	8.66542	8.53557	7.85564
Slc6a3	-0.0900553	7.81477	-0.451132	0.663717	0.863859	-6.75268	7.85979	7.76974	8.02582	7.73651	7.69839	7.97845	7.44907	8.13725	8.03844	7.45419
Slc6a20	-0.134973	7.55367	-0.314643	0.760978	0.905538	-6.80968	7.62116	7.48618	8.0729	8.16031	6.68338	7.56804	6.70365	7.09791	8.12041	8.02277
Slc6a2	-0.271373	6.68985	-1.32498	0.221303	0.551679	-5.98232	6.82554	6.55416	6.93489	6.53609	7.1697	6.66148	6.26576	6.42782	6.98555	6.53753
Slc6a18	0.149831	5.99956	0.637471	0.541398	0.80666	-6.64409	5.92465	6.07448	5.8042	6.33899	5.47529	6.0801	6.51317	5.84964	6.14651	5.78859
Slc6a17	1.14255	7.28295	4.13752	0.00317137	0.0623314	-1.79699	6.71168	7.85423	6.79275	6.5552	6.74891	6.74984	7.50472	8.28536	7.20611	8.42073
Slc6a15	-0.240511	6.21636	-0.249203	0.809401	0.929369	-6.82998	6.33661	6.0961	7.78641	4.54168	7.11112	5.90725	3.58077	6.43871	7.0452	7.31973
Slc6a13	0.33705	7.43679	0.771563	0.462267	0.752766	-6.54527	7.26827	7.60532	8.09884	6.81517	7.50034	6.65873	7.06179	8.51995	6.96186	7.87767
Slc6a12	-0.391106	8.22804	-0.904419	0.391855	0.708009	-6.43156	8.42359	8.03249	8.73277	7.9603	8.88883	8.11247	8.67519	7.96498	8.65927	6.83051
Slc6a11	0.0146855	9.50406	0.10716	0.917266	0.972428	-6.85798	9.49672	9.5114	9.5942	9.48292	9.47901	9.43074	9.32322	9.33469	9.73487	9.65284
Slc6a1	-0.728173	4.1781	-0.946603	0.371196	0.694185	-6.39236	4.54219	3.81402	3.96303	5.43675	3.47678	5.2922	6.03849	3.03502	3.02604	3.15652
Slc5a6	-0.163003	10.1096	-1.41652	0.193879	0.522993	-5.8694	10.1911	10.0281	10.2378	10.1109	10.1954	10.2201	10.157	9.8463	10.072	10.037
Slc5a5	0.154598	7.01064	0.714263	0.495112	0.776695	-6.58953	6.93334	7.08794	6.75169	7.14036	6.93239	6.90894	7.6618	7.12502	6.70408	6.86086
Slc5a3	0.341888	8.35294	1.93832	0.0880935	0.361969	-5.15293	8.182	8.52389	7.96182	7.85287	8.54758	8.36573	8.54721	8.45556	8.44528	8.6475
Slc5a2	0.695683	5.53587	2.13123	0.0652159	0.312297	-4.86586	5.18802	5.88371	4.59881	5.0447	6.10033	5.00826	5.81225	5.74166	6.3737	5.60721
Slc5a1	0.0786775	9.1976	0.408429	0.693534	0.877401	-6.77262	9.15826	9.23694	8.96754	9.66274	8.9567	9.04607	9.22255	9.04522	9.49137	9.18863
Slc52a3	0.975848	7.68237	3.36853	0.00961796	0.112654	-2.94613	7.19445	8.17029	7.57732	7.83236	6.72701	6.64109	8.42073	7.95098	8.24885	8.06061
Slc4a7	-0.403289	10.504	-2.22997	0.055868	0.287623	-4.71599	10.7056	10.3023	10.8263	10.3936	10.8772	10.7254	10.4084	10.4965	9.88668	10.4178
Slc4a4	1.08229	7.16524	2.16168	0.0621799	0.304469	-4.81982	6.6241	7.70639	5.51134	8.08613	6.73906	6.15986	7.62494	7.39391	8.15306	7.65364
Slc4a3	0.192488	12.7898	1.48576	0.175154	0.501314	-5.78101	12.6936	12.8861	12.7981	12.6375	12.7075	12.6313	12.7025	12.8293	12.8748	13.1378
Slc4a2	0.4402	8.23762	2.74243	0.0250391	0.197092	-3.92065	8.01752	8.45772	7.86707	7.89889	8.17897	8.12513	8.60668	8.36254	8.15051	8.71113
Slc4a1	-0.0390455	8.96221	-0.158364	0.878044	0.954887	-6.85044	8.98173	8.94269	9.10421	9.40163	9.10302	8.31807	9.13928	8.57824	9.02009	9.03314
Slc44a4	-0.13092	7.92759	-0.258355	0.802571	0.926337	-6.82742	7.99305	7.86213	8.35343	7.08112	7.73049	8.80715	7.60857	7.12502	7.57683	9.13809
Slc41a3	1.29755	12.1814	7.61445	5.79147e-05	0.00523679	2.35485	11.5327	12.8302	11.7717	11.6452	11.1806	11.5332	13.0918	12.6375	12.7075	12.8841
Slc41a2	-0.154257	6.33913	-0.391493	0.705522	0.881559	-6.78	6.41626	6.262	6.69614	6.57171	6.59713	5.80005	5.48809	5.90688	7.31973	6.3333
Slc3a2	1.28016	11.4505	8.93084	1.8008e-05	0.00292942	3.5321	10.8104	12.0906	10.9205	10.8932	10.8329	10.5949	12.1224	12.3536	11.9406	11.9457
Slc3a1	0.252455	8.56587	1.54312	0.160878	0.482012	-5.70599	8.43964	8.6921	8.37097	8.79282	8.45754	8.13725	8.79679	8.80936	8.6513	8.51094
Slc37a4	-0.0961543	10.2194	-0.693446	0.507406	0.786656	-6.60486	10.2674	10.1713	10.5243	10.1046	10.1906	10.2503	10.0747	10.3801	10.127	10.1034
Slc37a1	-0.26554	9.54565	-0.809232	0.441481	0.739478	-6.51457	9.67842	9.41288	9.55094	9.93933	9.45741	9.76599	9.69344	9.80359	8.37196	9.78252
Slc35f6	0.736117	7.14832	2.77774	0.0237015	0.192442	-3.86537	6.78026	7.51638	6.56213	7.30513	7.06014	6.19364	7.59795	7.26251	7.32531	7.87974
Slc35b1	-0.0720936	11.6029	-0.488001	0.638473	0.852343	-6.73396	11.6389	11.5668	11.6107	11.7807	11.5609	11.6033	11.3378	11.5389	11.9024	11.4881
Slc35a1	0.617742	6.97576	2.00753	0.0791095	0.343065	-5.05093	6.66688	7.28463	6.6254	6.80987	6.79729	6.43498	8.23637	6.85492	6.84742	7.19979
Slc34a1	0.0837814	7.97553	0.690728	0.509025	0.787357	-6.60683	7.93364	8.01742	7.94109	8.08298	7.86707	7.84342	8.13822	7.87871	7.93678	8.11597
Slc32a1	-0.0685639	7.21594	-0.245241	0.812364	0.931678	-6.83106	7.25022	7.18166	7.25919	6.76559	7.24991	7.7262	7.1344	7.32465	7.69283	6.57473
Slc30a4	0.128724	7.66949	0.520242	0.616799	0.842758	-6.71645	7.60513	7.73385	7.35654	7.87587	7.70599	7.48212	7.48421	8.44431	7.45103	7.55587
Slc30a2	-0.475271	8.41947	-1.77446	0.113411	0.405893	-5.389	8.65711	8.18183	9.03415	8.80373	8.5335	8.25705	7.82662	7.75627	8.40109	8.74336
Slc30a1	0.299679	5.35111	0.527726	0.611823	0.84022	-6.71223	5.20127	5.50094	4.67009	6.02403	5.19253	4.91841	4.81341	7.01902	4.40964	5.76171
Slc2a5	-0.18297	6.55925	-0.755121	0.471541	0.759448	-6.55827	6.65074	6.46777	6.46758	6.32941	7.1669	6.63907	6.47856	6.89498	6.00739	6.49014
Slc2a4	-1.41533	11.3929	-9.55347	1.08833e-05	0.00232022	4.03051	12.1005	10.6852	12.0752	11.9287	12.1777	12.2205	10.633	10.8386	10.3892	10.88
Slc2a3	0.195882	6.94341	1.48517	0.175308	0.501314	-5.78178	6.84547	7.04135	6.7418	6.76208	7.10771	6.77028	6.99066	6.9101	7.13023	7.1344
Slc2a2	0.0225721	5.37182	0.055158	0.957348	0.987813	-6.86267	5.36053	5.38311	4.6748	5.46616	4.87336	6.42782	4.99429	5.12001	5.34083	6.07729
Slc2a1	-1.80215	8.47696	-6.08632	0.000278537	0.0142054	0.738292	9.37803	7.57589	9.59627	9.68714	9.568	8.66073	8.19103	7.40412	7.53869	7.1697
Slc29a1	-0.0541731	10.8091	-0.484323	0.640969	0.854031	-6.73589	10.8362	10.782	10.8514	10.7719	10.848	10.8735	10.9186	10.8061	10.6267	10.7766
Slc28a2	0.364823	11.2809	2.04043	0.0751562	0.331799	-5.00204	11.0985	11.4633	10.9514	11.0062	11.3918	11.0444	11.2229	11.2463	11.8265	11.5575
Slc28a1	-0.0755329	9.83486	-0.590339	0.571048	0.820621	-6.6748	9.87262	9.79709	9.84361	9.9199	10.066	9.66102	9.76347	9.79864	9.92489	9.70135
Slc27a2	0.108128	7.5517	0.230492	0.823419	0.934042	-6.83493	7.49764	7.60576	8.58133	7.18774	6.98786	7.23362	7.86811	6.91837	8.58745	7.04912
Slc27a1	1.04198	12.179	8.56762	2.44916e-05	0.00342603	3.22485	11.658	12.7	11.5001	11.7007	11.7766	11.6546	12.7793	12.7712	12.5181	12.7314
Slc26a2	-0.0999218	8.18727	-0.372421	0.719127	0.887477	-6.78795	8.23723	8.13731	8.22239	8.57508	7.63065	8.52078	7.60496	8.22351	8.18625	8.5345
Slc26a1	0.685468	8.74439	1.80931	0.107509	0.393102	-5.3395	8.40165	9.08712	8.64029	8.91664	7.63065	8.41902	10.0488	8.76991	8.87365	8.65608
Slc25a4	0.052504	15.9741	0.511255	0.622802	0.843976	-6.72143	15.9478	16.0003	15.8865	16.0035	15.9507	15.9507	15.9821	15.9507	16.0865	15.9821
Slc25a30	-0.537777	10.9106	-1.99644	0.0804871	0.346583	-5.06736	11.1795	10.6417	11.7807	10.8486	11.5482	10.5405	10.6721	10.6356	10.6872	10.572
Slc25a3	-0.0611597	15.5543	-0.550388	0.596887	0.831094	-6.69913	15.5849	15.5237	15.5816	15.6757	15.5005	15.5816	15.3714	15.5602	15.5816	15.5816
Slc25a26	0.487678	12.2091	2.52855	0.0349709	0.232317	-4.25489	11.9653	12.453	11.8525	11.6854	12.2205	12.1028	12.1742	12.2671	12.85	12.5205
Slc25a23	-0.448824	8.90629	-3.55982	0.00724337	0.0977028	-2.65385	9.1307	8.68188	9.15267	8.95176	9.32322	9.09517	8.76725	8.54945	8.76629	8.64453
Slc25a20	-0.0312711	11.1096	-0.167815	0.87084	0.951727	-6.84874	11.1253	11.094	11.366	11.3067	10.9351	10.8932	11.4719	10.8131	11.0125	11.0784
Slc25a17	0.193398	10.8169	1.31206	0.22543	0.556304	-5.99787	10.7202	10.9136	10.4084	10.7048	10.8778	10.8896	10.8329	10.8196	10.9083	11.0934
Slc25a14	0.663635	8.43813	2.4339	0.0405661	0.249294	-4.40203	8.10631	8.76995	7.64629	8.6331	7.66979	8.47607	8.68369	9.03532	8.41427	8.9465
Slc25a11	-0.226913	13.2364	-1.8079	0.107742	0.393457	-5.34151	13.3499	13.123	13.3986	13.4046	13.2982	13.2982	13.3133	13.0819	12.9033	13.1933
Slc25a10	-0.211362	9.15281	-1.4289	0.190406	0.519207	-5.85378	9.25849	9.04713	9.45867	9.32713	9.11137	9.1368	9.14123	9.25935	8.7961	8.99184
Slc25a1	0.514404	10.3583	2.24622	0.0544619	0.284834	-4.69117	10.1011	10.6155	10.3472	10.4134	9.47118	10.1728	10.81	10.5924	10.7345	10.3252
Slc24a2	-0.38236	5.23553	-0.677775	0.516786	0.791509	-6.61614	5.42671	5.04435	4.69282	6.5196	4.85371	5.64071	4.5592	5.87285	3.89312	5.85224
Slc23a3	-0.110115	9.19064	-0.8532	0.418041	0.729059	-6.47718	9.24569	9.13558	9.20436	9.08865	9.47794	9.21182	9.08365	9.00808	9.22569	9.22489
Slc22a7	0.0820913	8.80942	0.332005	0.748306	0.901702	-6.80353	8.76838	8.85047	8.60759	9.22255	8.90694	8.33643	8.95747	9.31919	8.60118	8.52403
Slc22a6	-0.250576	6.02718	-0.533877	0.60775	0.838493	-6.70873	6.15247	5.90189	6.7802	6.122	6.40879	5.29889	6.45178	5.67923	6.69319	4.78338
Slc22a5	0.0893696	8.99648	0.387175	0.708592	0.883215	-6.78183	8.95179	9.04116	9.34744	9.29268	8.841	8.32604	8.95905	9.17342	9.08042	8.95176
Slc22a3	0.964499	8.25671	3.91699	0.00432258	0.0750474	-2.11904	7.77446	8.73896	7.20185	8.29575	7.70526	7.89498	8.62702	8.68493	9.12311	8.52078
Slc22a25	-1.33264	6.7873	-2.05112	0.0739134	0.329882	-4.9861	7.45362	6.12098	7.84189	7.22139	7.67695	7.07425	4.64802	5.28825	6.65266	7.89498
Slc22a2	0.111648	8.16764	0.258318	0.802598	0.926337	-6.82743	8.11182	8.22347	6.94782	8.9465	8.87691	7.67606	8.08802	8.1444	8.35375	8.3077
Slc22a18	0.151153	9.3704	1.17642	0.272812	0.611915	-6.15498	9.29483	9.44598	9.48986	9.11486	9.26322	9.31137	9.57338	9.47549	9.4481	9.28694
Slc22a13	-0.559572	8.19125	-1.86403	0.0988229	0.38248	-5.26097	8.47103	7.91146	8.27378	8.61524	8.79282	8.20229	8.24827	8.00131	7.04252	8.35375
Slc22a1	-0.160598	8.41824	-0.935893	0.376364	0.699308	-6.40245	8.49854	8.33794	8.27625	8.77553	8.38625	8.55613	8.56618	8.50305	8.25333	8.02922
Slc21a4	0.028758	4.90792	0.0488624	0.962211	0.989244	-6.86303	4.89354	4.9223	3.70666	4.84739	5.42793	5.59219	5.88396	5.5934	4.64006	3.57179
Slc20a2	0.206736	9.67662	1.14927	0.283217	0.619999	-6.18499	9.57325	9.77999	9.29786	9.71245	9.81527	9.46744	9.96422	9.4415	10.0083	9.70596
Slc1a6	0.181587	5.10107	0.556695	0.592766	0.831094	-6.6954	5.01028	5.19186	4.70203	4.64315	4.81196	5.88396	5.43459	4.95805	4.7261	5.64871
Slc1a3	0.215432	6.55547	0.525706	0.613164	0.84091	-6.71338	6.44775	6.66319	6.98374	5.93077	6.21009	6.66643	5.51946	7.05315	7.32845	6.75169
Slc1a2	-0.28399	6.95068	-1.34432	0.215246	0.544661	-5.95886	7.09268	6.80869	6.69837	6.88286	7.31973	7.46974	6.59568	7.15284	6.69614	6.79008
Slc1a1	-0.251319	8.09577	-1.72915	0.121538	0.421723	-5.45272	8.22143	7.97011	8.23836	8.37824	8.10769	8.16142	7.72027	7.98387	8.25705	7.91925
Slc19a1	0.00458096	10.4972	0.0425634	0.967079	0.990548	-6.86335	10.4949	10.4995	10.5616	10.5335	10.4435	10.4412	10.4643	10.4707	10.6281	10.435
Slc18a3	0.251778	9.26907	1.64773	0.137521	0.444973	-5.56534	9.14318	9.39496	9.08482	9.29344	9.28489	8.90958	9.45038	9.15699	9.64119	9.33129
Slc18a2	0.160549	6.56262	0.460134	0.657509	0.860213	-6.74824	6.48235	6.6429	6.66748	6.70408	6.01308	6.54475	7.61503	5.99833	6.70138	6.25685
Slc18a1	0.128548	5.08221	0.395134	0.702937	0.880581	-6.77843	5.01794	5.14649	5.18975	4.70993	4.32344	5.84863	5.36076	4.96394	4.82558	5.43567
Slc17a7	0.0207554	4.8769	0.0966477	0.925353	0.974548	-6.85917	4.86652	4.88728	5.41037	4.86782	4.83368	4.35421	4.92289	4.82464	4.77963	5.02196
Slc17a1	-0.0717981	4.52764	-0.210045	0.838815	0.938533	-6.83991	4.56354	4.49174	4.81486	5.06613	4.56446	3.80869	4.89587	4.89197	3.76672	4.41239
Slc16a8	0.166267	7.69684	0.284706	0.783006	0.91669	-6.81954	7.61371	7.77998	7.32601	8.25902	6.43421	8.4356	7.77067	8.69964	6.44434	8.20525
Slc16a7	-0.493827	7.78375	-1.95433	0.0859319	0.357453	-5.12945	8.03066	7.53684	8.01738	8.2282	8.04593	7.83114	7.00218	7.88745	7.19482	8.06289
Slc16a6	-0.798566	8.36769	-3.26052	0.0113107	0.123887	-3.11265	8.76698	7.96841	9.10645	8.44316	8.83294	8.68535	8.06814	8.20034	7.3182	8.28696
Slc16a3	0.0112237	8.52287	0.0453275	0.964943	0.989602	-6.86322	8.51726	8.52848	8.43698	8.14023	9.14756	8.34425	8.23537	8.92834	8.55659	8.39361
Slc16a12	-0.037069	6.32408	-0.0963541	0.925579	0.974548	-6.8592	6.34261	6.30554	6.09098	6.54944	5.44533	7.28471	5.9964	6.77307	5.9805	6.4722
Slc16a1	0.257568	12.5822	1.95777	0.0854737	0.35656	-5.12439	12.4534	12.711	12.5944	12.5141	12.3396	12.3657	12.8671	12.6682	12.8129	12.4959
Slc15a4	-0.070424	9.42134	-0.529954	0.610346	0.839869	-6.71097	9.45655	9.38612	9.65104	9.32432	9.42719	9.42364	9.52447	9.50039	9.33529	9.18434
Slc15a2	0.674148	7.82994	2.28254	0.0514448	0.281109	-4.63556	7.49287	8.16702	7.71722	8.05404	7.50838	6.69185	7.78978	8.28362	8.1186	8.47607
Slc15a1	-0.327731	6.3259	-0.649707	0.533853	0.803802	-6.63577	6.48976	6.16203	5.59394	7.21084	7.06701	6.08727	5.86166	6.61526	7.04668	5.12453
Slc14a2	1.08209	7.84194	4.11593	0.00326796	0.0623314	-1.82822	7.30089	8.38298	7.49116	7.09037	7.57683	7.0452	8.90694	8.41528	7.70809	8.50161
Slc14a1	-0.657744	8.36536	-2.44488	0.0398729	0.249002	-4.38499	8.69424	8.03649	8.00396	9.24262	9.06949	8.46088	8.09463	7.97544	7.89581	8.1801
Slc13a3	-0.634269	4.58852	-2.27417	0.0521253	0.282307	-4.64839	4.90566	4.27139	4.40688	5.07529	5.31386	4.8266	3.6308	4.56594	4.22044	4.66837
Slc13a2	-0.266947	8.63188	-0.5075	0.625319	0.844829	-6.72349	8.76535	8.4984	8.26937	9.72114	7.84127	9.22963	7.62702	9.27325	7.93863	9.15472
Slc13a1	-0.907575	5.25407	-1.53809	0.162087	0.483301	-5.71263	5.70786	4.80029	4.32606	6.61264	4.948	6.94475	5.44533	4.41355	4.50107	4.84121
Slc12a7	-0.353386	13.2023	-2.32296	0.0482823	0.272653	-4.57345	13.379	13.0256	13.3723	13.1715	13.2792	13.6928	12.85	13.2213	12.9953	13.0357
Slc12a5	-0.223568	4.25888	-0.807131	0.442624	0.739609	-6.51632	4.37066	4.14709	4.70713	4.44367	4.71745	3.61439	4.16072	3.82716	4.045	4.55548
Slc12a4	0.0589668	9.46131	0.244767	0.812718	0.931866	-6.83119	9.43183	9.49079	9.54174	8.91958	9.76964	9.49635	9.56907	8.97684	9.8302	9.58707
Slc12a3	0.490502	7.6969	2.28417	0.0513133	0.280704	-4.63305	7.45165	7.94215	7.56934	7.62323	7.4192	7.19482	7.57917	7.83581	7.83722	8.5164
Slc12a2	-0.160466	7.30441	-0.966231	0.361862	0.685369	-6.37364	7.38464	7.22417	7.27171	7.53309	7.42164	7.31212	7.03511	6.97031	7.28144	7.60984
Slc12a1	0.369573	4.75424	0.550086	0.597085	0.831094	-6.69931	4.56945	4.93903	5.89545	3.78454	4.07694	4.52089	5.93589	5.51426	5.14943	3.15652
Slc11a2	-0.717022	8.54823	-4.56934	0.00176549	0.0457345	-1.18637	8.90674	8.18972	9.11333	8.68138	8.79167	9.04058	8.21996	8.44316	7.95933	8.13642
Slc10a2	0.14529	4.62481	0.186483	0.856648	0.946333	-6.84508	4.55216	4.69745	5.86166	5.65657	2.54274	4.14769	5.8027	3.8876	5.11195	3.98757
Slc10a1	-0.0384503	3.84385	-0.11198	0.913562	0.971081	-6.8574	3.86307	3.82462	3.52112	3.52801	4.11589	4.28726	3.42241	3.77832	4.76324	3.33451
Slbp	-0.493293	7.07235	-1.61757	0.143916	0.455175	-5.60637	7.319	6.82571	7.73702	6.62167	7.16861	7.74869	6.81146	6.64908	6.45394	7.38834
Skiv2l	-0.232038	10.7598	-1.98335	0.0821437	0.350632	-5.08672	10.8759	10.6438	10.855	10.9705	10.7697	10.9083	10.5041	10.5867	10.7895	10.6951
Skida1	-1.17224	6.93506	-3.55695	0.00727397	0.0977028	-2.6582	7.52118	6.34894	8.1625	6.47497	7.73721	7.71005	6.35125	6.46178	6.29474	6.288
Sirt7	-0.0161017	9.84753	-0.0830463	0.935829	0.978695	-6.86053	9.85558	9.83948	10.0198	9.37344	10.027	10.0021	9.59095	9.78397	10.1231	9.85988
Sirt2	0.00963005	12.8634	0.0731018	0.943497	0.982149	-6.86139	12.8586	12.8682	12.8959	12.8585	12.8129	12.8671	13.0239	12.9824	12.5743	12.8922
Sirpa	-0.0982302	8.92455	-0.507054	0.625618	0.844876	-6.72374	8.97366	8.87543	8.88549	9.27149	8.95747	8.78019	8.41	8.8928	9.14123	9.0577
Sipa1l1	0.0634031	8.28833	0.417011	0.687493	0.87411	-6.76876	8.25663	8.32004	8.07765	8.38043	8.31807	8.25038	8.56993	8.01051	8.42073	8.27897
Sin3b	0.210584	9.93168	1.69462	0.128094	0.431277	-5.50079	9.82639	10.037	9.77343	9.92997	9.62222	9.97993	10.1297	10.0134	9.94553	10.0592
Simc1	-0.661387	5.58787	-1.21295	0.259305	0.594641	-6.11382	5.91856	5.25718	5.62648	6.99457	5.56814	5.48506	5.62071	4.38099	6.53391	4.4931
Sik2	0.00530029	10.2237	0.0501416	0.961223	0.988694	-6.86296	10.2211	10.2264	10.3014	10.1997	10.2609	10.1222	10.1981	10.2968	10.2418	10.1688
Sigmar1	0.569038	9.57578	2.03447	0.0758578	0.334595	-5.01092	9.29126	9.8603	8.44942	9.62529	9.2944	9.79595	9.91253	9.77683	9.75393	9.99792
Si	-0.281946	4.21741	-0.913031	0.387571	0.706721	-6.42368	4.35838	4.07643	4.02465	5.18372	4.45843	3.76672	3.78285	3.95248	4.12502	4.44538
Shox2	-0.625757	6.53815	-1.55882	0.157158	0.476987	-5.68519	6.85103	6.22527	6.04646	7.45103	7.48482	6.42179	6.00123	5.57818	6.7552	6.56647
Shisa4	0.020662	9.29545	0.115011	0.911234	0.970714	-6.85701	9.28512	9.30578	9.28958	9.37905	9.24101	9.23082	9.80559	9.25574	9.04522	9.11655
Shh	-0.454898	8.63901	-1.19883	0.264459	0.603754	-6.12983	8.86646	8.41156	8.72628	8.69964	8.8281	9.21182	7.20713	8.70249	9.04204	8.6946
Shfm1	-0.646181	9.42306	-1.9934	0.0808696	0.347924	-5.07187	9.74615	9.09997	9.84159	9.74494	9.57738	9.8207	9.84159	8.97425	9.40508	8.17897
Shc3	0.0540316	9.74361	0.403026	0.697348	0.878216	-6.775	9.7166	9.77063	9.85173	9.77683	9.60772	9.6301	9.72008	9.55777	9.98621	9.81846
Shc2	0.0960531	7.51097	0.506904	0.625719	0.844876	-6.72382	7.46294	7.559	7.33212	7.38774	7.42665	7.70526	7.70144	7.4416	7.94109	7.15185
Shbg	0.505944	6.62734	1.25602	0.244093	0.578451	-6.06417	6.37437	6.88031	6.00739	5.7624	7.59673	6.13095	6.32294	7.04778	7.06701	7.08352
Shb	-0.342567	9.77113	-2.38456	0.0438321	0.26203	-4.47843	9.94241	9.59984	10.1297	9.99598	9.84465	9.79928	9.85286	9.6157	9.38589	9.54492
Shank2	-0.275906	7.16795	-1.65816	0.135371	0.441004	-5.55105	7.3059	7.03	7.1697	7.1609	7.41736	7.47566	6.72868	7.33212	7.15701	6.90218
Shank1	0.217333	8.25098	0.569157	0.584668	0.826129	-6.6879	8.14232	8.35965	8.43871	8.68788	7.49293	7.94974	9.17382	8.61718	8.00131	7.64629
Sh3kbp1	-0.0871133	10.9737	-0.54452	0.600736	0.833028	-6.70257	11.0173	10.9302	10.9438	11.2771	10.9969	10.8514	10.6126	11.102	11.102	10.904
Sh3gl3	0.113957	7.77468	0.240603	0.815836	0.932601	-6.83231	7.71771	7.83166	6.84614	8.37097	8.14023	7.51348	6.89194	7.91034	8.90146	7.6229
Sh3gl2	-0.16268	5.73246	-0.483201	0.641732	0.854031	-6.73647	5.8138	5.65112	5.42444	5.24007	6.56337	6.0273	5.79954	5.72116	5.0197	6.06406
Sh3gl1	0.159902	10.0307	1.1475	0.283908	0.619999	-6.18693	9.9508	10.1107	9.86628	9.70472	10.0488	10.1833	10.188	10.1734	10.1121	9.96932
Sh2d4a	0.927519	7.50233	3.56955	0.00714059	0.0976546	-2.63909	7.03857	7.96609	7.35506	7.48885	6.2805	7.02988	7.97339	8.1285	7.98784	7.77462
Sh2b3	-0.13815	9.63441	-1.20268	0.263043	0.601521	-6.12547	9.70349	9.56534	9.72501	9.76496	9.72771	9.59627	9.51749	9.62721	9.69585	9.4208
Sh2b2	0.252687	9.10834	1.13834	0.287497	0.622053	-6.19694	8.982	9.23468	8.914	9.53125	8.80293	8.67981	8.98983	9.10582	9.60772	9.23536
Sh2b1	0.0708884	10.8234	0.527567	0.611929	0.84022	-6.71232	10.7879	10.8588	10.8778	10.7748	10.5949	10.904	10.9677	10.8289	10.9987	10.64
Sgta	-0.120631	10.4196	-0.638618	0.540688	0.80666	-6.64331	10.4799	10.3592	10.367	10.2968	10.6356	10.6201	10.6894	10.5129	9.91097	10.3237
Sgk2	-0.0274052	8.89162	-0.176989	0.863859	0.949159	-6.84699	8.90533	8.87792	8.86112	8.88758	9.17683	8.69578	8.88294	8.94809	9.07218	8.60848
Sgk1	0.347329	9.2759	1.43411	0.188963	0.516563	-5.84719	9.10224	9.44957	8.49363	9.61146	9.07422	9.22963	9.76964	9.28093	9.3088	9.4389
Sfxn4	0.319271	5.84239	0.504559	0.627294	0.845603	-6.7251	5.68275	6.00202	5.36341	6.6298	5.27296	5.46483	5.49254	7.56464	4.50881	6.4421
Sfxn3	0.276628	10.105	1.9745	0.0832811	0.35272	-5.09977	9.96669	10.2433	9.99473	9.88668	9.99598	9.98936	10.2959	10.0247	10.5405	10.1121
Sfxn1	0.372077	6.39623	1.29629	0.230556	0.563662	-6.01672	6.21019	6.58227	6.1239	6.02614	6.29214	6.3986	7.08352	7.12839	6.03849	6.07868
Sftpd	-0.386873	6.554	-1.17156	0.274651	0.614779	-6.16039	6.74744	6.36056	6.87985	6.6298	6.87085	6.60925	5.4371	6.18025	6.74743	7.07747
Sftpc	0.315933	5.92435	0.884288	0.402003	0.714728	-6.44975	5.76639	6.08232	5.98123	6.56016	5.25694	5.26723	6.28113	6.31374	6.38952	5.34489
Sftpb	0.243427	8.3933	1.34465	0.215144	0.544661	-5.95845	8.27159	8.51502	8.41092	8.06814	8.38491	8.22239	8.90844	8.565	8.14135	8.44528
Sftpa1	-0.0132153	4.9741	-0.0924744	0.928565	0.975549	-6.85961	4.9807	4.96749	5.13947	4.69683	5.17431	4.91221	4.91495	5.11195	4.95108	4.89197
Sfrp4	0.68783	5.42776	2.04125	0.0750596	0.331671	-5.00081	5.08384	5.77167	5.01207	4.92813	5.53055	4.86464	6.42179	4.8189	5.79198	6.05402
Sfpq	0.273526	9.84899	1.96969	0.0839057	0.353907	-5.10685	9.71223	9.98575	9.87461	9.49451	9.87823	9.60155	9.98936	10.157	9.87679	9.9199
Sfmbt1	-0.215521	8.89108	-0.676934	0.517293	0.791706	-6.61674	8.99884	8.78332	8.85804	8.92276	9.05698	9.15757	9.00051	9.13387	7.75627	9.24262
Sf3b1	0.799895	7.32948	1.89228	0.0946036	0.37323	-5.22008	6.92954	7.72943	7.63411	6.60068	7.63473	5.84863	8.16838	7.2484	7.90647	7.59447
Sf1	0.520996	9.26368	3.73018	0.00564998	0.0857033	-2.39684	9.00319	9.52418	9.14169	8.81837	9.06875	8.98393	9.39043	9.50529	9.79393	9.40707
Setd6	0.123839	8.67118	0.579382	0.578071	0.823651	-6.68163	8.60926	8.7331	8.52367	8.87568	8.74336	8.29434	8.85069	8.66152	8.27897	9.14123
Setd1b	-0.0306708	5.01318	-0.0916164	0.929226	0.975549	-6.8597	5.02851	4.99784	5.4635	5.12084	5.44533	4.08438	4.45602	5.11589	5.25181	5.16764
Set	0.151924	10.6249	1.02364	0.335576	0.660312	-6.31715	10.5489	10.7008	10.5796	10.6079	10.661	10.3472	10.484	10.5632	10.7858	10.9705
Sert1	0.433358	6.34767	0.745157	0.477221	0.764506	-6.56603	6.13099	6.56435	6.52875	5.85351	5.22334	6.91837	6.87771	4.95988	7.4798	6.94001
Serpini2	1.29221	5.26518	2.56375	0.0330947	0.225852	-4.2	4.61907	5.91128	4.05796	4.68038	4.78338	4.95457	4.40089	6.6318	5.86166	6.75077
Serpinh1	-0.838187	12.6193	-3.80235	0.0050917	0.0814672	-2.289	13.0384	12.2002	12.9228	12.9731	13.2624	12.9953	12.036	11.8678	12.8383	12.0588
Serping1	-0.310772	10.844	-1.59389	0.149127	0.463929	-5.63832	10.9994	10.6886	11.0345	11.0012	10.9557	11.0062	10.8386	10.2589	11.1551	10.5018
Serpine2	-0.974611	9.43161	-4.5433	0.00182753	0.0467131	-1.22241	9.91892	8.94431	10.2268	9.49342	10.0149	9.94057	9.0036	8.48022	9.20263	9.09078
Serpine1	-0.172369	10.8047	-0.587622	0.572785	0.821428	-6.6765	10.8909	10.7185	10.5289	10.4435	11.7582	10.8329	10.8316	10.8075	10.3791	10.8558
Serpind1	-0.00739238	8.46386	-0.0323439	0.97498	0.992644	-6.86378	8.46756	8.46016	8.28299	8.31495	9.05962	8.21266	8.44316	8.74671	8.55106	8.09972
Serpinb9	-0.565933	8.43792	-3.61038	0.00672574	0.0948968	-2.57723	8.72088	8.15495	8.49189	8.64794	8.72066	9.02304	8.20368	8.36635	8.11114	7.93863
Serpinb5	0.300374	3.95512	1.21951	0.256938	0.591569	-6.10633	3.80493	4.10531	3.68546	3.25495	3.96417	4.31515	4.50107	3.99492	3.86729	4.05796
Serpinb3a	0.880037	6.50287	1.02588	0.33458	0.659836	-6.31489	6.06285	6.94289	7.50984	7.42516	5.59697	3.71943	6.00324	6.9534	8.0422	6.77272
Serpinb2	1.17049	5.20425	2.1238	0.0659788	0.312297	-4.87707	4.619	5.7895	4.50571	4.76887	4.56742	4.63402	4.79693	6.04646	7.46339	4.8512
Serpina7	-0.120044	4.13189	-0.211813	0.837481	0.938533	-6.8395	4.19191	4.07187	3.58919	3.15122	5.58271	4.44453	4.26784	4.98875	3.75206	3.27882
Serpina6	0.351206	6.75253	0.839261	0.425376	0.732037	-6.48922	6.57693	6.92813	6.84111	5.5405	7.08885	6.83724	6.87152	7.08439	7.64629	6.11033
Serpina5	0.50107	3.5317	1.7136	0.124452	0.427512	-5.47443	3.28117	3.78224	3.55247	3.8311	2.5983	3.14279	4.01635	3.28474	4.045	3.78285
Serpina4	-0.099688	7.7615	-0.580306	0.577476	0.823651	-6.68106	7.81134	7.71166	7.90914	7.93174	7.81002	7.59447	7.94499	7.73651	7.87017	7.29496
Serpina3n	0.727931	8.38406	1.59339	0.149238	0.463929	-5.63899	8.0201	8.74803	7.48451	8.95977	7.04912	8.58698	8.54004	8.66073	9.48818	8.30316
Serpina3m	-0.409376	6.97002	-0.970432	0.359888	0.683214	-6.36959	7.17471	6.76533	6.61635	8.24489	7.12748	6.71011	6.71098	6.06907	7.51974	6.76154
Serpina3c	0.348384	6.26823	2.26045	0.0532594	0.283854	-4.6694	6.09403	6.44242	6.17246	6.18684	5.85224	6.1646	6.12349	6.45276	6.64109	6.55233
Serpina1	-0.121224	6.00206	-0.998262	0.34701	0.669481	-6.34243	6.06267	5.94145	6.18873	6.00507	6.0801	5.97677	5.93077	5.99704	5.75403	6.08394
Serp1	-0.0569339	8.06416	-0.278417	0.787661	0.919063	-6.82149	8.09263	8.03569	8.33643	8.08473	7.90842	8.04094	7.73651	7.6816	8.36854	8.35613
Serinc5	-0.0947949	8.89075	-0.351835	0.733931	0.895913	-6.7961	8.93815	8.84335	9.20935	9.25869	8.9814	8.30316	8.39469	9.27061	8.68369	9.02442
Serinc3	0.0864179	10.6312	0.678391	0.516416	0.791509	-6.6157	10.588	10.6744	10.6855	10.479	10.7111	10.4765	10.5447	10.7298	10.8492	10.5739
Serbp1	-0.10287	11.1494	-0.672119	0.520198	0.794166	-6.62015	11.2008	11.0979	11.1826	11.3785	11.0869	11.1551	10.7365	11.1757	11.2746	11.2048
Sepw1	0.274349	11.3465	1.83756	0.102938	0.389574	-5.29908	11.2093	11.4836	11.172	10.9291	11.4409	11.2953	11.5679	11.2609	11.5705	11.5353
Sepp1	0.0911455	9.97697	0.583682	0.575309	0.823359	-6.67896	9.9314	10.0225	9.87211	10.1864	9.98936	9.67774	9.74377	10.1511	10.1034	10.092
Sephs2	0.0637085	8.91885	0.281317	0.785513	0.918527	-6.8206	8.88699	8.9507	8.89196	8.97577	8.31195	9.36828	9.13809	9.08091	8.74042	8.84338
Semg1	-0.0120551	5.33623	-0.0684253	0.947105	0.983711	-6.86176	5.34226	5.3302	5.50222	5.61994	5.11676	5.13012	5.5633	5.47036	5.20495	5.0822
Sema6b	-0.283498	6.49393	-1.65213	0.13661	0.443235	-5.55931	6.63567	6.35218	6.46016	6.53391	6.95886	6.58976	6.20079	6.6228	6.10166	6.48345
Sema4b	-0.317391	4.99876	-0.738256	0.48118	0.765634	-6.57136	5.15746	4.84007	4.91704	5.06243	5.58041	5.06997	5.90977	4.16072	5.31874	3.97104
Sema3a	0.28419	3.79803	0.962973	0.3634	0.686034	-6.37677	3.65594	3.94013	4.05796	4.17764	3.19408	3.19408	4.31071	3.50584	3.78454	4.15943
Selp	0.453214	8.53126	0.982063	0.354463	0.678175	-6.35832	8.30466	8.75787	8.58989	8.02922	7.52387	9.07564	7.64247	8.75495	9.50293	9.13113
Sell	0.0066754	6.867	0.0266452	0.979387	0.99318	-6.86396	6.86366	6.87034	6.3015	7.13294	7.18596	6.83424	6.85803	6.48772	7.33831	6.79729
Sele	0.250979	6.8314	0.411653	0.691261	0.876338	-6.77118	6.70591	6.95689	6.86669	7.08624	7.09037	5.78032	5.2348	7.67267	8.05777	6.86231
Sec62	-0.196027	11.2706	-1.10932	0.29911	0.632744	-6.22824	11.3686	11.1726	11.5516	11.4421	11.3143	11.1665	10.8726	11.5096	10.9727	11.3354
Sec61b	-0.06732	11.2098	-0.488992	0.6378	0.851792	-6.73343	11.2434	11.1761	11.372	11.1567	11.1868	11.2581	11.0728	11.0612	11.4834	11.0869
Sec61a1	-0.207627	9.34666	-1.40419	0.197391	0.52609	-5.88488	9.45047	9.24285	9.23082	9.49797	9.59516	9.47794	9.3738	8.99184	9.4467	9.15904
Sec31a	0.21161	11.443	1.07978	0.311311	0.641533	-6.25949	11.3372	11.5488	11.3354	11.3409	11.3288	11.3437	11.9287	11.7302	11.009	11.5275
Sec22a	0.568828	5.74882	1.39901	0.198884	0.527485	-5.89136	5.46441	6.03324	5.65924	5.04947	5.95639	5.19253	5.53579	5.98592	5.41037	7.20086
Sec14l3	0.583597	6.98911	1.64735	0.1376	0.444973	-5.56585	6.69731	7.28091	7.00218	6.94001	6.53273	6.3143	8.02922	7.32601	6.3015	7.46689
Sec11a	0.254101	9.89084	1.40981	0.195783	0.525715	-5.87783	9.76379	10.0179	9.71374	9.82855	9.83786	9.67502	9.73821	10.3535	10.2734	9.70648
Sds	0.513079	6.52961	1.85728	0.0998581	0.384058	-5.27072	6.27307	6.78615	5.94792	6.58976	6.06687	6.48772	6.9101	6.20079	7.41985	6.61384
Sdhaf2	0.307498	11.569	1.78763	0.111146	0.401722	-5.37035	11.4153	11.7227	11.1988	11.3169	11.6452	11.5001	11.469	11.5212	11.9721	11.9287
Sdha	-0.304421	14.1554	-2.12517	0.0658374	0.312297	-4.875	14.3076	14.0031	14.3402	14.4217	14.2666	14.2018	13.771	14.1906	13.8493	14.2018
Sdcbp	0.0111668	13.5373	0.104734	0.919132	0.972694	-6.85827	13.5318	13.5429	13.4687	13.563	13.5917	13.5037	13.5037	13.6056	13.4427	13.6197
Sdc4	-0.0904409	10.3376	-0.448014	0.665873	0.864775	-6.7542	10.3828	10.2923	10.3892	10.64	10.4178	10.0842	10.1678	10.6799	10.435	9.88668
Sdc3	-0.431663	8.27184	-0.938998	0.37486	0.698369	-6.39954	8.48768	8.05601	9.03281	8.32784	8.07366	8.5164	7.26311	7.54471	7.98784	9.42839
Sdc2	-0.368799	9.04666	-1.89393	0.0943624	0.372579	-5.21768	9.23106	8.86226	9.09517	9.48986	8.97425	9.36495	9.11137	8.99435	8.40729	8.93603
Sdc1	0.0840933	6.78993	0.161163	0.875909	0.953837	-6.84995	6.74788	6.83198	5.66861	7.60418	7.24161	6.47713	6.91451	5.99162	7.93405	6.48772
Sctr	-0.439247	9.12466	-0.827754	0.431499	0.73315	-6.49903	9.34429	8.90504	10.2562	8.0001	9.14423	9.97661	9.4208	9.49635	8.12167	8.58133
Sct	0.375384	8.42384	1.32517	0.221243	0.551679	-5.98209	8.23615	8.61153	8.14519	8.65433	7.70809	8.43698	8.42306	8.29112	8.43146	9.30047
Scp2	-0.467251	10.1498	-2.20942	0.0576974	0.293036	-4.74731	10.3834	9.91613	10.4942	10.3575	10.2688	10.4131	9.40021	9.75631	10.365	10.1431
Scnn1g	0.130107	8.24069	0.404534	0.696283	0.878216	-6.77434	8.17563	8.30574	8.00953	7.59218	8.49774	8.60309	9.06817	8.15571	7.80218	8.19691
Scnn1b	0.207294	5.89277	0.719227	0.492209	0.775823	-6.58581	5.78912	5.99642	5.68172	6.2116	5.58271	5.68047	5.62579	6.14701	5.48809	6.72479
Scnn1a	-0.0978022	8.16953	-0.239294	0.816816	0.932696	-6.83265	8.21843	8.12063	7.57732	8.13642	8.71113	8.44887	7.28619	7.69117	9.03719	8.46799
Scn9a	0.604216	7.19519	2.04564	0.0745484	0.331243	-4.99428	6.89308	7.4973	6.83159	6.45319	7.30873	6.97882	6.7187	7.93174	7.79077	7.54799
Scn8a	-0.053276	6.56082	-0.192295	0.85224	0.945517	-6.84386	6.58745	6.53418	6.97782	6.10748	6.49893	6.76559	6.85153	6.27814	7.00381	6.00324
Scn7a	0.383486	9.8988	2.09376	0.0691523	0.31982	-4.92227	9.70706	10.0905	10.1617	9.48652	9.4764	9.70358	9.89229	10.0747	10.2959	10.0993
Scn5a	-1.11719	9.27421	-3.49895	0.00792329	0.101286	-2.74646	9.8328	8.71561	9.79197	9.82614	9.45332	10.2598	9.18523	9.06063	7.80825	8.80834
Scn4a	-0.156389	7.83046	-0.610596	0.558191	0.814131	-6.66186	7.90866	7.75227	7.35417	7.70526	8.63658	7.93863	7.78256	7.85287	7.61294	7.76072
Scn3a	-0.16243	6.69724	-1.1266	0.29215	0.627169	-6.20967	6.77846	6.61603	6.97195	6.85233	6.67869	6.61087	6.64073	6.35629	6.79204	6.67506
Scn2b	-0.0627947	4.35777	-0.139869	0.892176	0.959809	-6.8535	4.38916	4.32637	3.84819	5.37225	3.95248	4.38373	4.42703	4.22576	5.23316	3.41953
Scn2a	0.623274	6.99558	1.93436	0.0886366	0.362241	-5.15874	6.68394	7.30721	7.00815	6.15009	6.73642	6.84111	7.29534	7.96182	6.49743	7.47427
Scn1b	-0.868502	11.9346	-5.38947	0.000625454	0.0236048	-0.103405	12.3689	11.5004	12.1501	12.2638	12.581	12.4805	11.2413	11.4301	11.7766	11.5533
Scn1a	1.35012	8.45542	5.87379	0.000354089	0.0165107	0.489001	7.78037	9.13048	7.92648	7.98585	7.43173	7.77741	8.7085	9.56907	8.85069	9.39367
Scn11a	0.947078	6.15679	2.68143	0.0275354	0.204572	-4.01612	5.68325	6.63033	5.78954	6.18342	5.13857	5.62147	7.0709	7.30799	5.95138	6.19103
Scn10a	-0.496439	4.82059	-0.950268	0.36944	0.693018	-6.38889	5.06881	4.57237	5.01207	6.23901	4.03235	4.99182	3.92522	3.93834	4.91495	5.51098
Scly	0.0552016	9.03103	0.316056	0.759943	0.905538	-6.80919	9.00342	9.05863	9.05962	8.85804	9.08365	9.01238	9.52667	8.85445	9.01238	8.841
Schip1	-0.234916	12.0835	-1.46021	0.18187	0.50882	-5.81392	12.2009	11.966	12.2386	11.9745	12.3057	12.2849	11.8223	12.0097	11.7264	12.3057
Scgb2a2	0.75176	4.20408	2.28992	0.0508528	0.279913	-4.62424	3.8282	4.57996	3.37836	3.66364	4.16072	4.11009	4.20286	4.55548	5.47036	4.09116
Scgb1d2	0.504825	3.57198	1.19362	0.26638	0.606141	-6.1357	3.31957	3.82439	3.03502	3.03502	2.77098	4.43724	3.13437	4.04934	3.60975	4.5041
Scgb1c1	0.983343	4.30961	1.60681	0.146261	0.459625	-5.62091	3.81793	4.80128	4.51106	3.11076	4.14769	3.50223	5.79505	3.15652	4.48422	5.76932
Scgb1a1	0.0541969	5.9883	0.130426	0.899408	0.963933	-6.85492	5.9612	6.0154	5.95507	6.08727	6.09357	5.70889	6.09274	5.96801	7.12748	4.87336
Scg5	0.0143674	6.8246	0.0380311	0.970583	0.991647	-6.86355	6.81742	6.83179	7.17493	6.23146	6.25034	7.61294	6.66432	6.42622	7.55321	6.68338
Scg3	-0.207469	5.14504	-0.856799	0.416161	0.726131	-6.47405	5.24877	5.04131	4.77349	5.51426	5.27976	5.42759	4.69683	4.82761	5.59219	5.04859
Scg2	0.843806	6.10677	1.27213	0.238601	0.572649	-6.04531	5.68487	6.52867	6.12657	5.84964	4.36791	6.39534	6.79204	7.40072	7.19482	4.72711
Scfd2	-0.0286143	9.97126	-0.141474	0.890948	0.959522	-6.85325	9.98556	9.95695	9.99068	10.1364	9.83207	9.98308	10.2201	10.2179	9.38773	10.0021
Scfd1	-0.00467273	9.51667	-0.0253358	0.9804	0.99318	-6.864	9.519	9.51433	9.3251	9.72771	9.39043	9.63276	9.12634	9.8702	9.59983	9.46095
Scd2	-0.41077	4.83841	-1.10934	0.2991	0.632744	-6.22822	5.0438	4.63303	5.35566	4.27412	5.4526	5.0928	3.83504	4.80043	4.53188	5.36476
Scd	-0.597496	4.50064	-1.50837	0.169397	0.493379	-5.75163	4.79939	4.20189	4.64315	5.47696	5.31747	3.75996	3.70177	4.04067	4.35421	4.71091
Scarb2	0.244058	8.98218	1.51969	0.166581	0.490426	-5.73683	8.86016	9.10421	8.87568	8.83965	9.02732	8.69797	9.08482	8.91958	9.48411	8.92834
Scarb1	-0.719899	9.33162	-2.93761	0.0185068	0.164846	-3.61515	9.69157	8.97167	9.44349	9.61769	9.71141	9.99369	9.11655	9.32239	8.2796	9.16813
Scamp2	-0.0372044	10.4928	-0.174944	0.865414	0.949802	-6.84738	10.5114	10.4742	10.5335	10.3969	10.4543	10.661	10.065	10.741	10.9274	10.1635
Scamp1	0.165491	9.45157	0.89142	0.398386	0.710823	-6.44335	9.36882	9.53431	9.64841	9.32085	9.40021	9.10582	9.56529	9.71485	9.74377	9.11333
Scaf8	0.181674	9.17239	1.4779	0.177197	0.503515	-5.79117	9.08156	9.26323	9.16395	9.05097	8.89505	9.21625	9.35601	9.33129	9.13479	9.23082
Scaf4	-0.145449	8.71179	-0.795158	0.449172	0.743765	-6.52619	8.78452	8.63907	8.89505	8.65273	8.97311	8.61718	9.04347	8.65927	8.28236	8.57117
Scaf1	0.0809931	9.70983	0.466072	0.65343	0.858382	-6.74526	9.66933	9.75032	9.67171	9.3827	9.93477	9.68814	10.0609	9.74105	9.4562	9.74312
Sbk1	0.0109133	8.91808	0.055978	0.956714	0.987556	-6.86262	8.91263	8.92354	8.81393	9.14423	8.52078	9.17156	8.96754	8.62702	9.21863	8.88097
Sbf2	0.16721	4.43938	0.230021	0.823773	0.934042	-6.83505	4.35578	4.52299	6.05226	3.71549	2.90835	4.74701	3.75996	5.88396	3.85954	4.5885
Sart3	-0.0691066	9.80434	-0.476305	0.646429	0.854918	-6.74005	9.83889	9.76979	9.92997	9.91853	10.0141	9.49293	9.6729	9.86125	9.82225	9.72274
Sart1	0.190318	9.91551	1.27769	0.236727	0.57157	-6.03876	9.82035	10.0107	10.0015	9.59189	9.84917	9.83884	9.8302	10.0255	9.90178	10.2852
Sardh	-0.0677162	8.07508	-0.443319	0.669126	0.867267	-6.75647	8.10894	8.04122	8.45456	7.98461	7.96498	8.0316	8.07214	8.23222	7.90719	7.95333
Samd4b	-0.0863664	8.9279	-0.551235	0.596333	0.831094	-6.69863	8.97109	8.88472	9.0494	8.93007	8.92433	8.98055	9.27325	8.61887	8.77233	8.87443
Samd1	0.115076	11.1221	1.09202	0.30621	0.637866	-6.24662	11.0646	11.1796	10.9458	11.132	11.0484	11.132	11.2243	11.1792	11.1621	11.1529
Sag	-0.132578	4.98371	-0.4316	0.67728	0.871089	-6.76203	5.05	4.91742	4.98063	5.64357	5.34186	4.23394	4.91704	5.12309	4.49478	5.13479
Safb	0.834539	9.44465	4.30077	0.00253323	0.0558415	-1.56296	9.02738	9.86192	9.30673	8.63891	9.12856	9.03532	9.75631	9.88309	9.5859	10.2224
Saa2	-0.0252214	7.35745	-0.154283	0.881158	0.957061	-6.85115	7.37006	7.34484	7.38573	7.29534	7.18159	7.61759	7.61847	7.42627	7.03966	7.29496
S1pr2	-0.902417	8.37402	-2.60138	0.0312027	0.217724	-4.14127	8.82523	7.92281	8.71716	8.72628	9.1368	8.72066	8.20856	7.13648	8.82233	7.52387
S1pr1	0.665015	4.44059	0.811079	0.440479	0.739076	-6.51304	4.10808	4.7731	4.22044	5.75947	3.35453	3.09789	5.5583	6.2064	4.46614	2.86154
S100g	0.281047	7.0944	1.05612	0.321366	0.648433	-6.28408	6.95387	7.23492	6.74662	6.43992	6.9736	7.65535	6.9509	7.57087	7.19742	7.22049
S100b	0.147996	6.23255	0.817724	0.436885	0.736313	-6.50748	6.15856	6.30655	5.89333	5.9757	6.54975	6.21545	6.50681	6.1365	6.4464	6.1365
S100a9	3.1296	7.40666	2.78074	0.0235913	0.191922	-3.86067	5.84186	8.97146	5.34083	4.91979	5.34889	7.75792	8.37406	7.84127	12.3095	7.36107
S100a8	3.76993	6.55054	2.70285	0.0266309	0.201299	-3.9826	4.66558	8.43551	4.19249	3.91192	7.12839	3.42951	7.74017	7.12502	12.5039	6.37292
S100a4	0.789092	10.1997	1.71326	0.124516	0.427512	-5.47491	9.80519	10.5943	9.97418	9.68339	9.65952	9.90368	9.92305	9.96974	12.1173	10.367
S100a10	-0.619115	10.9877	-2.6875	0.0272761	0.203263	-4.00663	11.2973	10.6782	11.4173	11.2229	11.4364	11.1126	10.4882	10.415	11.366	10.4435
S100a1	0.272113	11.4843	1.61231	0.145058	0.457017	-5.61348	11.3483	11.6204	11.2198	11.2877	11.5196	11.366	11.9406	11.6575	11.2288	11.6546
Ryr2	-0.388712	10.7973	-2.18337	0.0601022	0.298439	-4.78692	10.9917	10.603	10.9033	10.8848	11.4421	10.7365	10.5949	10.6481	10.3969	10.7719
Ryk	0.0279548	10.3565	0.203653	0.843643	0.941098	-6.84137	10.3426	10.3705	10.4598	10.3921	10.2398	10.2786	10.369	10.5896	10.1046	10.4189
Rxrg	0.218051	10.7522	0.851878	0.418732	0.729059	-6.47833	10.6432	10.8612	10.5405	10.9167	10.3745	10.741	11.0444	11.1091	10.1195	11.172
Rxrb	0.121979	9.60548	0.811082	0.440477	0.739076	-6.51303	9.54449	9.66647	9.21149	9.5859	9.58961	9.79094	9.68892	9.72008	9.50293	9.75393
Rxra	0.0477783	7.05643	0.117109	0.909623	0.970264	-6.85674	7.03254	7.08032	7.20569	7.30345	6.52076	7.10027	6.98374	6.54118	6.48345	8.3129
Ruvbl1	-0.281305	8.21346	-1.08343	0.309784	0.640228	-6.25567	8.35412	8.07281	8.52704	8.27808	8.77553	7.83581	8.35082	8.24116	8.20486	7.4944
Rup2	0.0490591	6.29211	0.112751	0.91297	0.971007	-6.8573	6.26758	6.31664	6.24937	6.44746	6.49463	5.87886	5.02752	6.19103	7.06014	6.98786
Runx1	-0.0432775	9.81025	-0.258686	0.802324	0.926337	-6.82733	9.83189	9.78861	9.90738	9.7608	9.80764	9.85173	9.65578	9.75943	10.228	9.51122
Rtn4ip1	-0.309597	6.58585	-1.50213	0.17097	0.495894	-5.75977	6.74065	6.43105	6.67291	7.29534	6.27334	6.721	6.44957	6.37644	6.43871	6.45949
Rtn1	-0.296083	9.42383	-1.51539	0.167644	0.490463	-5.74245	9.57187	9.27579	9.4208	9.67171	9.63119	9.56378	9.18434	9.1197	8.97195	9.82715
Rtf1	-0.0318552	8.90905	-0.206037	0.841842	0.940159	-6.84083	8.92497	8.89312	8.90364	8.66152	9.21515	8.91958	8.86345	9.05097	8.67751	8.98055
Rtcb	-0.0952596	10.0311	-0.620651	0.551873	0.810852	-6.65529	10.0787	9.98345	10.2442	10.2647	9.98745	9.81846	9.88896	10.2363	9.95411	9.85446
RT1-S3	-0.177448	9.64701	-0.869974	0.409332	0.720458	-6.46248	9.73573	9.55828	9.5623	9.39043	10.0361	9.95411	9.94704	9.57544	9.35397	9.3567
RT1-N3	-0.828251	8.12105	-3.96408	0.00404361	0.071991	-2.04972	8.53517	7.70692	8.04788	9.01423	8.71716	8.36142	7.7629	7.73271	7.75792	7.57415
RT1-M5	0.10502	10.132	0.937458	0.375605	0.698429	-6.40098	10.0795	10.1845	9.9199	10.211	10.1046	10.0825	10.154	10.1425	10.2452	10.1963
RT1-M3-1	-0.128946	7.11896	-0.746571	0.476412	0.763553	-6.56494	7.18343	7.05448	7.30345	7.43627	6.85434	7.13967	6.94782	7.06014	7.35506	6.85492
RT1-EC2	-0.158023	10.5243	-1.06996	0.315455	0.644223	-6.26975	10.6033	10.4453	10.42	10.7272	10.4298	10.8363	10.3763	10.435	10.6564	10.3136
RT1-DOb	-0.279965	4.53541	-1.12033	0.29466	0.628506	-6.21643	4.67539	4.39543	4.48726	4.58694	4.70896	4.91841	4.81341	4.70896	3.70177	4.35757
RT1-DOa	0.0343209	11.491	0.246537	0.811394	0.931271	-6.83071	11.4738	11.5081	11.3575	11.5876	11.4113	11.5389	11.415	11.2638	11.6962	11.6575
RT1-Db1	-2.13524	7.85931	-5.48809	0.000555616	0.0222975	0.0200178	8.92693	6.79169	8.66542	9.1247	8.914	9.0036	8.07013	6.43652	6.34799	6.31212
RT1-Da	-2.41644	10.6243	-7.56034	6.09676e-05	0.00523679	2.3025	11.8325	9.41604	11.6061	11.7434	12.0717	11.9088	9.66274	8.95272	8.78894	10.2598
RT1-Cl	-0.333702	12.5872	-1.47159	0.178851	0.505761	-5.7993	12.754	12.4203	12.3309	12.7314	13.1933	12.7605	12.4887	12.2118	12.8437	12.1371
RT1-CE16	-0.264243	14.4578	-1.53908	0.16185	0.48318	-5.71133	14.5899	14.3257	14.2493	14.7621	14.6788	14.6693	14.2732	14.2493	14.6618	14.1183
RT1-CE12	-0.305959	13.8252	-1.78987	0.110765	0.401409	-5.36716	13.9782	13.6722	13.802	14.1664	13.9829	13.9614	13.6056	13.7272	14.0287	13.3274
RT1-Bb	-2.07862	5.82126	-2.24957	0.0541762	0.284147	-4.68604	6.86057	4.78196	7.63896	4.51675	8.48818	6.7984	4.34269	4.07694	4.01364	6.69454
RT1-Ba	-1.4708	9.67323	-8.6288	2.3238e-05	0.00334627	3.2775	10.4086	8.93783	10.037	10.5187	10.5157	10.5632	9.04204	8.6513	8.92319	9.13479
RT1-A3	-0.361277	5.10286	-0.698231	0.504563	0.784983	-6.60137	5.2835	4.92222	5.90725	4.65547	6.56337	4.0079	4.67181	4.84215	5.00063	5.17431
Rsph1	-0.872677	6.90861	-1.80639	0.107993	0.393989	-5.34367	7.34495	6.47227	7.79163	7.26251	7.56411	6.76154	6.42702	7.11198	5.06865	7.28144
Rsad2	0.454311	9.62128	2.21381	0.0573022	0.292241	-4.74063	9.39412	9.84843	9.22362	9.1227	9.91097	9.31919	9.96974	9.52388	9.8691	10.031
Rrbp1	-0.0833367	8.62468	-0.376109	0.716487	0.886363	-6.78644	8.66635	8.58302	8.87261	8.92606	8.30646	8.56027	8.44737	8.26741	9.10183	8.51546
Rraga	-0.0053291	10.638	-0.03659	0.971697	0.992371	-6.86361	10.6407	10.6353	10.7541	10.6556	10.6855	10.4675	10.3063	10.7505	10.7213	10.7633
Rrad	0.0735018	13.4127	0.532943	0.608367	0.838796	-6.70926	13.3759	13.4494	13.4471	13.3205	13.1444	13.5917	13.2681	13.5211	13.5397	13.4687
Rps8	0.553597	14.325	4.60094	0.00169322	0.0453005	-1.14275	14.0482	14.6018	14.0993	14.1375	13.914	14.0419	14.5713	14.7278	14.6788	14.4292
Rps6kb1	-0.182075	9.60175	-1.41955	0.193025	0.522122	-5.86559	9.69279	9.51071	9.85743	9.44349	9.77214	9.69808	9.40256	9.52142	9.58216	9.53669
Rps6ka1	-0.359734	9.53459	-1.68011	0.130946	0.436627	-5.52086	9.71446	9.35472	9.47118	9.67502	9.71691	9.99473	9.25869	8.84695	9.6805	9.63276
Rps5	0.741303	13.5207	6.9993	0.000105681	0.00760477	1.73944	13.1501	13.8914	13.1528	13.2295	13.0465	13.1715	13.9236	13.9474	13.8841	13.8104
Rps4x-ps9	0.821354	12.8326	6.06151	0.000286365	0.0143065	0.709528	12.4219	13.2433	12.581	12.5039	12.2883	12.3145	13.2792	13.4593	13.1561	13.0785
Rps3a	0.41639	14.543	3.6015	0.00681375	0.0955878	-2.59067	14.3348	14.7512	14.4878	14.3607	14.2241	14.2666	14.7134	14.8797	14.7134	14.6983
Rps3	0.594624	14.0375	5.12908	0.000860533	0.0290563	-0.436252	13.7402	14.3348	13.7467	13.792	13.7359	13.6862	14.2837	14.3749	14.5052	14.1754
Rps2-ps1	0.39627	5.52673	1.93826	0.088102	0.361969	-5.15303	5.32859	5.72486	5.13767	5.0822	5.87116	5.22334	5.63829	5.5364	5.71969	6.00507
Rps27l	0.0370615	12.2334	0.233168	0.82141	0.933452	-6.83425	12.2148	12.2519	12.3396	12.0588	12.1971	12.2638	11.9113	12.3035	12.5592	12.2336
Rps24	0.849234	9.4199	4.06111	0.00352776	0.0654483	-1.90782	8.99528	9.84451	8.93007	9.45741	8.47849	9.11514	9.8702	9.82324	9.67632	10.0083
Rps23	0.590561	13.8463	4.74115	0.00140917	0.0405842	-0.951091	13.551	14.1415	13.657	13.657	13.4593	13.4305	14.0419	14.2241	14.2837	14.0165
Rps16	0.681042	14.4625	5.70307	0.000431183	0.018682	0.284092	14.122	14.803	14.1664	14.1866	14.0165	14.1183	14.8372	14.8151	14.9501	14.6096
Rps15	0.323292	13.3867	2.56524	0.0330179	0.225776	-4.19768	13.225	13.5483	13.1378	13.3881	13.1209	13.2534	13.6862	13.4427	13.6494	13.4151
Rps11	0.25045	14.5167	2.13046	0.065295	0.312297	-4.86703	14.3915	14.642	14.4659	14.4292	14.2493	14.4217	14.6618	14.6096	14.7913	14.5052
Rps10	0.421601	13.8164	3.64618	0.0063831	0.093011	-2.52315	13.6056	14.0272	13.5917	13.6056	13.6197	13.6056	14.1525	14.1525	13.905	13.8989
Rprd2	0.397399	9.1382	2.32664	0.0480045	0.27208	-4.5678	8.9395	9.3369	8.80715	9.08248	9.0494	8.81897	9.4562	9.6729	8.9994	9.21909
Rpp21	0.300389	8.47605	1.82862	0.104365	0.390651	-5.3119	8.32586	8.62625	8.32216	8.2633	8.40909	8.30889	8.38625	9.04607	8.64314	8.42953
Rpn2	-0.206643	11.1293	-1.42049	0.192759	0.521986	-5.8644	11.2326	11.026	11.3217	11.2678	11.2626	11.0784	11.0603	11.0196	11.2896	10.7345
Rpn1	-0.0868522	10.639	-0.681262	0.51469	0.790936	-6.61365	10.6825	10.5956	10.682	10.7191	10.5896	10.7392	10.7345	10.6969	10.6141	10.337
Rplp0	0.494496	15.4124	4.14981	0.00311776	0.0620511	-1.77924	15.1651	15.6596	15.1097	15.1097	15.2205	15.2205	15.629	15.654	15.8548	15.5005
Rpl6	0.598601	13.6476	5.42032	0.000602629	0.023236	-0.0646446	13.3483	13.9469	13.3089	13.3986	13.3133	13.3723	14.0023	14.0756	13.8256	13.8841
Rpl5	-0.109447	7.22673	-0.820654	0.435307	0.734186	-6.50502	7.28146	7.17201	7.36532	7.35319	7.35417	7.05315	7.18936	7.19482	6.9736	7.33026
Rpl4	0.419091	13.2478	3.19498	0.0124883	0.131341	-3.21415	13.0383	13.4574	13.1626	13.1012	12.8536	13.0357	13.4427	13.657	13.4506	13.2792
Rpl3l	-0.635874	12.4636	-3.69289	0.00596374	0.0886167	-2.45282	12.7816	12.1457	12.7712	12.7887	12.6435	12.9228	12.468	12.2596	11.7327	12.1224
Rpl36al	0.0106102	12.6213	0.0920978	0.928855	0.975549	-6.85965	12.616	12.6266	12.7492	12.6731	12.5039	12.5376	12.5039	12.7025	12.65	12.65
Rpl36	0.278173	13.8596	2.25112	0.0540444	0.284147	-4.68367	13.7205	13.9987	13.8104	13.7013	13.5295	13.8409	14.0287	14.1375	13.9236	13.905
Rpl35	0.558766	13.8995	5.363	0.000645792	0.0238058	-0.136771	13.6201	14.1788	13.6494	13.6197	13.5342	13.677	14.1298	14.2666	14.1525	14.1664
Rpl31	0.494221	14.8982	3.94335	0.00416392	0.0730468	-2.08019	14.6511	15.1453	14.7859	14.6983	14.5314	14.5887	15.0245	15.3117	15.2205	15.0245
Rpl30	1.01805	8.46392	2.48991	0.037154	0.239666	-4.31504	7.95489	8.97294	9.1586	7.95511	7.74092	6.96496	9.04607	9.12634	8.74142	8.97795
Rpl3	0.748676	12.7279	3.28317	0.0109313	0.121639	-3.07765	12.3535	13.1022	12.4238	12.3536	12.2927	12.3442	12.9824	12.9142	13.7964	12.7159
Rpl27a	0.32844	14.5546	2.25423	0.0537818	0.284147	-4.67892	14.3904	14.7188	14.4451	14.4927	14.3402	14.2837	14.5314	14.5713	15.0449	14.7278
Rpl27	0.285476	14.0317	2.43832	0.0402855	0.249294	-4.39517	13.8889	14.1744	13.9401	13.9474	13.802	13.8662	14.2493	14.3084	14.0023	14.1375
Rpl26	0.46657	14.5597	4.15456	0.00309731	0.061994	-1.77239	14.3264	14.793	14.3749	14.3845	14.2149	14.3314	14.7278	14.9309	14.6983	14.8151
Rpl24	0.3337	14.3131	3.25218	0.0114538	0.124895	-3.12555	14.1462	14.4799	14.1754	14.2149	14.0571	14.1375	14.5052	14.4927	14.4292	14.4927
Rpl23	0.656164	14.2325	4.44019	0.00209745	0.0497082	-1.36613	13.9044	14.5606	14.0419	13.9829	13.7964	13.7964	14.2995	14.6618	14.8151	14.4659
Rpl22	0.444378	14.7557	3.39707	0.00921691	0.110063	-2.9023	14.5335	14.9779	14.6096	14.5052	14.4878	14.5314	14.7913	14.9975	15.2431	14.8797
Rpl21	0.0607394	9.23858	0.467159	0.652684	0.857896	-6.74471	9.20821	9.26895	9.24538	9.30181	9.07053	9.21515	9.45332	9.09078	9.15267	9.37905
Rpl19	0.624406	14.8383	5.78025	0.000394259	0.01739	0.377249	14.5261	15.1505	14.6217	14.5713	14.3965	14.515	15.0814	15.1698	15.1518	15.1992
Rpl18a	0.472249	14.5146	4.11943	0.0032521	0.0623314	-1.82316	14.2785	14.7508	14.2732	14.2837	14.1183	14.4389	14.7859	14.7913	14.7471	14.6788
Rpl18	0.405037	13.3523	3.78343	0.00523209	0.0834408	-2.31721	13.1498	13.5549	13.1313	13.2213	13.1715	13.0751	13.4305	13.5917	13.6056	13.5917
Rpl17	0.365675	8.81029	1.70011	0.12703	0.431104	-5.49318	8.62745	8.99313	8.68246	8.97195	8.1186	8.73681	9.33469	8.98097	8.9567	8.70015
Rpl14	0.553209	12.4716	4.6263	0.00163755	0.0444635	-1.10787	12.195	12.7482	12.3657	12.2231	12.1125	12.0785	12.6626	12.8748	12.6841	12.7712
Rpl13a	0.353286	13.3393	3.37737	0.00949184	0.111981	-2.93255	13.1627	13.5159	13.1012	13.1794	13.1075	13.2624	13.4945	13.5342	13.5723	13.4628
Rpl11	0.25803	14.3213	2.32411	0.0481952	0.272475	-4.57168	14.1923	14.4503	14.1183	14.2493	14.1866	14.2149	14.3845	14.4878	14.5887	14.3402
Rph3al	0.0650066	10.3943	0.217702	0.833041	0.938533	-6.8381	10.3618	10.4268	10.065	10.4927	10.5985	10.2909	10.3227	10.8581	9.60155	10.9248
Rph3a	-0.0517756	6.18691	-0.0745651	0.942368	0.981918	-6.86127	6.2128	6.16102	6.84864	7.07425	5.37077	5.55754	6.96383	7.48212	5.70503	4.4931
Rpe65	-1.21985	4.56682	-1.14748	0.283913	0.619999	-6.18695	5.17674	3.95689	7.08352	4.45843	3.16731	5.99769	3.6308	2.52937	6.51088	3.15652
Rpap2	0.0749344	9.20512	0.479341	0.644359	0.85426	-6.73848	9.16766	9.24259	9.3567	8.95832	9.22927	9.12634	8.9315	9.45332	9.36828	9.21726
Rpa3	0.305159	6.85546	0.412897	0.690386	0.875681	-6.77062	6.70288	7.00804	7.55806	7.28701	4.39559	7.57087	6.08923	7.63024	7.52959	6.78312
Rpa2	0.135684	8.80132	1.16471	0.277258	0.616655	-6.16798	8.73348	8.86917	8.73468	8.7234	8.81776	8.65809	9.00466	8.93523	8.841	8.69578
Ros1	-1.21829	8.33488	-5.72548	0.000420085	0.0183637	0.31123	8.94403	7.72573	9.21886	8.99319	8.78852	8.77553	7.90647	8.15887	7.27498	7.56261
Rorb	0.0464133	3.77084	0.43052	0.678033	0.871176	-6.76254	3.74764	3.79405	3.68546	3.8311	3.6573	3.81668	3.85146	3.83504	3.71943	3.77025
Rom1	0.303102	8.09873	0.788315	0.452943	0.747173	-6.53177	7.94718	8.25028	7.60984	8.12679	8.65433	7.39775	9.02009	8.05843	8.46088	7.46172
Rock2	0.173107	9.29526	0.988171	0.351639	0.675147	-6.35235	9.20871	9.38182	9.28694	9.15472	9.50039	8.8928	9.37905	9.54007	9.06641	9.54174
Rock1	-0.157451	5.63961	-0.369195	0.721439	0.888424	-6.78925	5.71834	5.56089	6.30669	6.26288	5.59287	4.71091	4.76997	6.24064	5.4972	5.73574
Robo2	-1.30393	6.7745	-2.64283	0.0292452	0.210514	-4.07649	7.42647	6.12254	6.93657	6.83957	7.79612	8.13362	6.99859	5.14818	6.82391	5.51946
Robo1	-0.380922	5.09591	-2.04844	0.0742233	0.330963	-4.9901	5.28637	4.90545	5.44557	5.07129	4.92463	5.704	4.97111	4.92046	4.75911	4.97111
Rnpep	-0.34856	10.1095	-2.15516	0.0628176	0.305417	-4.82969	10.2838	9.93522	10.5632	10.3357	10.1431	10.0932	9.63688	10.0976	10.0704	9.93595
Rnmt	-0.147933	9.3232	-1.29407	0.231283	0.56477	-6.01936	9.39717	9.24923	9.43288	9.26133	9.43074	9.46372	9.25297	9.39633	9.17342	9.17422
Rnh1	0.116713	10.5236	0.801922	0.445465	0.742117	-6.52063	10.4652	10.5819	10.5683	10.5924	10.4624	10.2378	10.8565	10.5374	10.5282	10.4056
Rnf4	0.422952	7.6982	0.66203	0.526318	0.799583	-6.62724	7.48672	7.90967	7.43349	7.79432	8.10642	6.61264	8.1811	8.50951	5.98975	8.95832
Rnf157	-0.280064	9.53366	-1.36201	0.209829	0.541312	-5.9372	9.67369	9.39363	9.5845	9.7345	9.97783	9.39793	9.71485	8.98393	9.24182	9.63391
Rnf130	-0.135716	11.3655	-1.03295	0.331452	0.657747	-6.30775	11.4334	11.2977	11.4334	11.3948	11.5751	11.3302	11.0612	11.4421	11.2626	11.4246
Rnf112	0.0490159	6.53166	0.219511	0.831678	0.938441	-6.83766	6.50715	6.55617	6.40275	6.62459	6.88928	6.112	6.9269	6.73906	6.23512	6.3236
Rnd3	-0.23122	5.33168	-0.324251	0.753955	0.903425	-6.80632	5.44728	5.21607	4.8266	4.32021	6.96186	5.68047	5.11589	4.6231	6.88286	4.24242
Rnaseh2a	0.152628	10.7564	0.843216	0.423285	0.730337	-6.48582	10.6801	10.8327	10.7272	10.4765	10.6999	10.8167	11.0269	10.8429	10.3725	11.0884
Rnase4	0.508891	9.9823	2.96816	0.0176567	0.160823	-3.5674	9.72786	10.2367	9.85286	9.81099	9.68647	9.5611	10.2715	10.01	10.6489	10.0165
Rnase1	-0.116413	7.26959	-0.68858	0.510307	0.787357	-6.60839	7.3278	7.21139	7.26371	7.42516	7.66006	6.96226	7.30976	7.19129	7.31212	7.03238
Rln1	0.986459	6.56658	2.99685	0.016895	0.158013	-3.52258	6.07335	7.05981	6.47414	6.4547	5.94414	5.42041	7.61688	6.36918	7.29689	6.95627
Ripk3	0.33483	7.39003	0.84383	0.422961	0.730337	-6.48529	7.22262	7.55745	7.31973	7.30131	6.32941	7.94003	6.94287	7.35921	8.36635	7.56136
Rims1	0.689146	7.16399	2.29765	0.0502393	0.277934	-4.61237	6.81942	7.50856	6.83478	7.15772	6.52875	6.75642	8.16838	7.47094	6.71184	7.68308
Rilpl2	0.108999	10.3377	0.948413	0.370328	0.693886	-6.39065	10.2832	10.3922	10.2688	10.2442	10.4035	10.2163	10.5282	10.2462	10.4022	10.3921
Rida	0.941492	7.36788	2.67939	0.0276231	0.204883	-4.01931	6.89713	7.83862	7.10543	7.40254	5.78366	7.29689	7.74017	7.87636	8.13078	7.60718
Rictor	0.62426	9.0064	3.23979	0.01167	0.126055	-3.14472	8.69427	9.31853	9.02442	8.58793	8.84507	8.31967	9.22999	9.46924	9.02998	9.54492
Ric8a	-0.0154248	8.93785	-0.091294	0.929474	0.975549	-6.85973	8.94556	8.93013	8.86252	8.93603	9.12742	8.85627	9.36175	8.85804	8.69964	8.8011
Rhox5	-0.0857771	6.7445	-0.276983	0.788724	0.919605	-6.82193	6.78739	6.70161	6.44348	7.30725	7.27009	6.12873	6.83532	6.99457	6.21312	6.76343
Rhov	1.02188	5.39928	4.54778	0.00181668	0.0467131	-1.2162	4.88834	5.91022	4.24722	5.09522	5.0462	5.16472	5.86799	5.65657	6.05226	6.06406
Rhoc	-0.208851	11.0722	-1.36614	0.208582	0.540328	-5.93212	11.1767	10.9678	11.1665	11.1551	11.3005	11.0845	11.0043	10.8439	11.3119	10.7111
Rhob	0.0718146	12.8215	0.617317	0.553963	0.811552	-6.65748	12.7856	12.8574	12.8922	12.6882	12.7492	12.8129	12.7981	12.7492	12.8585	13.0239
Rhoa	0.388636	9.83613	3.67303	0.00613836	0.0899802	-2.48269	9.64181	10.0304	9.65434	9.59468	9.61858	9.69965	9.98745	10.0018	10.157	9.97561
Rho	-0.227909	5.39814	-0.314295	0.761232	0.905538	-6.8098	5.51209	5.28418	6.10559	4.58694	6.97211	4.38373	5.72588	4.94633	6.54475	3.91979
Rhno1	-0.032385	7.55591	-0.143617	0.889308	0.959522	-6.85291	7.5721	7.53972	7.43117	8.07873	7.33949	7.43903	8.02121	7.47308	7.34364	7.32095
Rheb	0.0161497	10.1934	0.106011	0.91815	0.972694	-6.85812	10.1853	10.2015	10.2985	10.1635	10.3446	9.93477	10.2332	10.1364	10.4585	9.97783
Rhd	0.071197	9.33788	0.296919	0.773993	0.912345	-6.81564	9.30228	9.37348	8.90958	9.33342	9.53669	9.42941	9.47901	9.06949	9.93595	9.00945
Rhbdl1	-0.00969568	6.8386	-0.0855283	0.933916	0.97807	-6.86029	6.84345	6.83375	6.8498	6.78135	6.98296	6.75967	6.93869	6.72414	6.86231	6.80987
Rhag	-0.293437	7.91468	-1.30366	0.228146	0.560138	-6.00792	8.0614	7.76796	7.78792	8.33643	7.78256	8.3387	7.81173	7.36532	7.68815	8.20666
Rgs9	0.221085	6.44383	1.21934	0.256999	0.591569	-6.10652	6.33328	6.55437	6.46272	6.47497	6.34142	6.05402	6.54913	6.22097	6.50449	6.94287
Rgs8	-0.237818	6.38085	-0.57595	0.580281	0.824891	-6.68374	6.49976	6.26194	6.96639	6.35125	7.02216	5.65924	6.76154	6.2619	6.72543	5.29889
Rgs4	-0.230944	7.57244	-0.777213	0.459108	0.750797	-6.54074	7.68792	7.45697	7.8841	7.08885	7.5441	8.23461	7.55708	7.50633	7.90068	6.8638
Rgs22	-0.23431	8.57965	-1.3185	0.223362	0.554394	-5.99012	8.6968	8.46249	8.61123	8.74924	8.60309	8.82364	8.47025	8.06113	8.86537	8.45321
Rgs19	0.257715	8.97319	1.35241	0.212752	0.543934	-5.94897	8.84433	9.10205	8.841	8.86	8.96598	8.71035	9.03474	9.07808	9.59095	8.70444
Rgs18	0.898736	5.79716	2.12837	0.0655086	0.312297	-4.87018	5.34779	6.24653	6.29827	4.98538	4.64951	5.458	5.3749	6.53155	6.8482	6.23146
Rgs14	-0.0971453	9.64286	-0.605198	0.561601	0.816958	-6.66535	9.69143	9.59428	9.79991	9.57207	9.9199	9.47383	9.42644	9.75494	9.80359	9.39216
Rgs12	-0.0316157	8.79186	-0.103249	0.920274	0.972694	-6.85844	8.80767	8.77605	9.06949	9.41397	8.58133	8.16588	8.69854	8.41092	9.33666	8.65809
Rgs1	-0.377219	3.77165	-0.466868	0.652884	0.857896	-6.74486	3.96026	3.58304	2.90835	3.45797	2.99315	6.48157	3.99125	3.84819	2.43477	4.05796
Rgn	-0.323955	7.2013	-0.499984	0.630372	0.846955	-6.72757	7.36328	7.03933	8.103	7.74534	5.85168	7.75312	5.62431	8.04892	6.78382	7.70027
RGD621098	1.0589	7.71362	2.55657	0.0334692	0.226713	-4.21121	7.18417	8.24307	7.76934	7.46747	7.14155	6.35833	8.36573	8.71894	7.20185	8.68576
RGD1566359	-0.0297627	12.1012	-0.232544	0.821879	0.933452	-6.83441	12.1161	12.0864	12.2294	12.1309	12.1449	11.9592	11.9325	12.1873	11.9745	12.2511
RGD1566085	-0.665519	9.80582	-4.81597	0.00127913	0.0384211	-0.850018	10.1386	9.47306	10.1864	10.3349	9.9689	10.0641	9.32239	9.46372	9.70358	9.40256
RGD1565784	-0.302776	10.5495	-2.5025	0.0364277	0.237204	-4.29544	10.7009	10.3981	10.7385	10.61	10.642	10.8131	10.211	10.5143	10.4927	10.3745
RGD1565616	-0.0970259	8.90289	-0.425157	0.681782	0.872006	-6.76503	8.9514	8.85437	9.17422	8.61718	9.40707	8.60713	8.52704	8.78019	8.98393	9.12634
RGD1564865	0.287875	6.1543	0.552942	0.595216	0.831094	-6.69762	6.01036	6.29824	7.12252	5.27976	5.7294	5.90977	5.19253	7.17493	6.83957	5.98592
RGD1562618	-0.311083	9.20822	-1.69425	0.128167	0.431277	-5.50131	9.36376	9.05268	9.45464	9.04434	9.46037	9.49569	9.43845	8.77697	9.10981	8.88549
RGD1562378	-0.232342	8.77295	-1.0599	0.319742	0.647954	-6.28018	8.88912	8.65678	9.18081	8.64029	8.53776	9.19764	8.73623	8.48992	9.03364	8.36732
RGD1562319	0.0871457	10.0132	0.539931	0.603755	0.835495	-6.70524	9.9696	10.0567	10.1704	10.1419	9.734	9.83207	9.94498	10.0704	10.337	9.87461
RGD1562234	0.0842254	8.6171	0.688936	0.510095	0.787357	-6.60813	8.57499	8.65921	8.5123	8.66905	8.54141	8.5772	8.57117	8.82141	8.76006	8.48421
RGD1560784	-0.0974955	9.93526	-0.601586	0.563889	0.816958	-6.66766	9.984	9.88651	9.92813	9.84159	10.1195	10.0468	9.88975	9.51944	10.1817	9.95515
RGD1560171	-0.56689	5.09053	-0.630843	0.545512	0.807872	-6.64854	5.37397	4.80708	3.94309	4.80392	6.71184	6.03704	3.87921	7.291	4.24943	3.80869
RGD1559747	0.250395	5.72382	0.78522	0.454657	0.747796	-6.53429	5.59862	5.84902	5.39168	6.18476	5.66861	5.14943	6.13303	6.47414	5.30081	5.48809
RGD1559532	1.52093	6.23259	2.65695	0.0286076	0.208738	-4.05442	5.47212	6.99306	7.05164	5.69243	4.60275	4.54168	7.75471	6.64639	7.10841	6.46272
RGD1359634	-0.334825	9.29621	-2.6418	0.0292922	0.210514	-4.0781	9.46362	9.1288	9.51122	9.5803	9.265	9.49797	9.1368	8.9465	9.18523	9.24666
RGD1311756	-0.242721	11.8531	-1.84884	0.101166	0.387261	-5.28287	11.9745	11.7318	12.0498	12.0616	11.9382	11.8483	11.8741	11.8364	11.4785	11.7379
RGD1311739	0.0326261	11.8282	0.268844	0.794764	0.922323	-6.82438	11.8119	11.8445	11.8456	11.8265	11.6011	11.9745	11.8847	11.8978	11.8434	11.7523
RGD1310257	0.303503	5.02708	0.947157	0.37093	0.694168	-6.39184	4.87533	5.17883	5.56921	4.07471	4.96854	4.88884	5.53579	4.99823	5.41037	4.77092
RGD1310209	0.463864	6.92816	1.49016	0.174021	0.500312	-5.77532	6.69623	7.1601	6.67869	6.29976	6.21312	7.59335	7.20033	7.05164	7.5153	6.87312
RGD1309779	-0.261682	11.4107	-1.84187	0.102257	0.389574	-5.29289	11.5416	11.2799	11.5434	11.5353	11.4301	11.6575	10.992	11.2877	11.5332	11.3067
RGD1309534	0.410584	7.30284	0.758858	0.469422	0.757512	-6.55534	7.09755	7.50813	6.53864	8.17276	6.26239	7.41641	7.88745	8.11705	6.20079	7.82724
RGD1309188	-0.395262	10.2353	-3.24693	0.0115449	0.125609	-3.13367	10.433	10.0377	10.3912	10.4279	10.4522	10.4605	9.81677	10.2224	10.0449	10.0668
RGD1308143	-0.281211	9.43233	-1.5233	0.165689	0.489299	-5.73209	9.57294	9.29173	9.83387	9.58961	9.51002	9.35825	9.06281	9.63495	9.00669	9.46244
RGD1308134	0.189471	11.4126	1.30501	0.227707	0.559388	-6.00631	11.3178	11.5073	11.1916	11.5128	11.3232	11.2438	11.5575	11.7523	11.2533	11.4662
RGD1307315	0.199751	5.75548	0.573884	0.581613	0.825225	-6.68501	5.6556	5.85535	6.22581	4.83261	5.79954	5.76445	6.03995	6.20182	6.0801	5.09954
RGD1306941	-0.237282	8.71597	-0.902588	0.39277	0.708009	-6.43323	8.83462	8.59733	8.49667	8.87832	8.91664	9.04683	7.83114	8.9376	8.75714	8.86345
RGD1306474	0.596647	6.89885	0.869281	0.409689	0.720458	-6.4631	6.60053	7.19717	8.03951	6.00866	7.19482	5.15911	5.98374	7.99251	7.87587	6.93657
RGD1306215	0.283925	8.75373	0.973503	0.358449	0.682071	-6.36663	8.61177	8.89569	7.81549	8.4774	9.00808	9.14609	9.01423	8.7881	8.66073	9.1197
RGD1305587	-0.0108705	7.98958	-0.0356076	0.972456	0.992644	-6.86365	7.99501	7.98414	7.92042	7.94974	8.36254	7.74735	7.90528	8.29409	7.15284	8.58437
RGD1305455	0.203646	8.50314	1.33661	0.217641	0.546727	-5.96823	8.40131	8.60496	8.37824	8.33015	8.5772	8.31967	8.8693	8.27711	8.64794	8.62549
RGD1305347	-0.0247759	5.35038	-0.0953935	0.926318	0.974548	-6.8593	5.36277	5.33799	5.44018	5.39806	5.78115	4.83168	4.83075	5.77174	5.49254	5.25694
RGD1304694	0.155571	9.69054	0.926387	0.380994	0.702315	-6.41133	9.61275	9.76832	9.59095	9.24961	9.71485	9.8956	9.99228	9.60772	9.77521	9.69808
Rfx5	0.362452	9.38949	3.14527	0.0134669	0.13511	-3.29132	9.20827	9.57072	9.17044	9.24897	9.22078	9.19288	9.38433	9.72208	9.58823	9.58823
Rftn2	0.0912163	5.93466	0.459446	0.657983	0.860296	-6.74858	5.88905	5.98027	6.27249	5.72263	5.84761	5.71348	6.29976	6.12765	5.596	5.89767
Rfk	-0.390968	7.25438	-1.41537	0.194204	0.523582	-5.87085	7.44986	7.05889	6.80013	8.05584	7.23538	7.70809	7.18537	6.85193	6.85463	7.34364
Rfc4	0.702834	7.37966	4.09726	0.00335404	0.0636488	-1.85528	7.02825	7.73108	7.01366	6.8438	7.07393	7.18159	7.84127	8.01306	7.31687	7.75312
Rfc1	0.17411	7.5369	1.24549	0.247742	0.582866	-6.07642	7.44984	7.62396	7.51819	7.28471	7.46339	7.53309	7.35802	7.84856	7.67789	7.61135
Rev1	-0.00116781	9.21237	-0.0070018	0.994583	0.998708	-6.86433	9.21296	9.21179	9.21726	9.3251	9.10183	9.20764	9.40414	9.46487	8.799	9.17915
Ret	-0.446582	6.55334	-1.81699	0.106247	0.391896	-5.32853	6.77663	6.33005	7.14205	6.84111	6.2838	6.83957	5.86426	6.67697	6.60974	6.16923
Rest	-0.404184	6.29353	-0.90906	0.389542	0.707987	-6.42732	6.49563	6.09144	5.70296	7.51675	5.90477	6.85803	6.1646	6.75642	5.42197	6.02277
Resp18	-0.0207894	7.00693	-0.0727526	0.943766	0.982149	-6.86142	7.01732	6.99653	6.85153	6.56213	7.2918	7.36383	7.00659	6.65217	6.6318	7.69558
Rere	0.155752	9.19607	0.864222	0.412303	0.723008	-6.46755	9.11819	9.27395	9.30391	9.16109	9.36324	8.64453	9.4398	9.30047	9.23082	9.1247
Renbp	0.132008	9.05563	0.907804	0.390167	0.708009	-6.42847	8.98962	9.12163	9.05882	9.06181	8.9994	8.83845	9.43074	8.95977	8.93903	9.15699
Ren	-0.329212	6.54667	-0.633326	0.543968	0.807505	-6.64687	6.71128	6.38206	6.05479	6.122	6.3668	8.30151	6.2838	6.07634	7.13967	6.02846
Reln	0.52047	8.73286	3.25857	0.011344	0.123974	-3.11567	8.47262	8.99309	8.65927	8.62139	8.34471	8.26512	9.31435	8.83672	8.94561	8.87568
Reg3g	-0.0213451	9.23269	-0.0228322	0.982336	0.993947	-6.86407	9.24336	9.22201	9.63443	8.6991	9.78832	8.85159	7.87974	8.16142	12.3346	8.5123
Reg3b	-0.149713	6.89826	-0.0954971	0.926238	0.974548	-6.85929	6.97311	6.8234	6.56462	3.97649	7.73721	9.61413	5.00063	5.80117	10.9458	5.54597
Reg3a	0.254205	4.35007	0.378955	0.714453	0.885207	-6.78527	4.22297	4.47717	4.89587	4.6748	4.09526	3.22594	3.39469	4.4343	3.68546	6.39424
Reg1a	-0.362845	6.0547	-0.927649	0.380377	0.701444	-6.41015	6.23612	5.87327	5.86665	6.13303	5.88765	7.05714	5.48133	5.60032	6.88962	5.52183
Reep2	0.290999	9.9303	1.52496	0.165283	0.489253	-5.72992	9.7848	10.0758	9.60919	9.72624	9.75494	10.0488	10.2479	9.57738	10.2201	10.2579
Rdh7	0.38906	5.99391	1.56013	0.156852	0.476689	-5.68345	5.79938	6.18844	6.20699	5.61734	5.73489	5.63829	6.2064	6.81517	5.97677	5.75541
Rdh10	0.335655	6.01136	0.566999	0.586066	0.827322	-6.68921	5.84353	6.17919	6.21009	4.72862	6.94287	5.49254	6.99066	6.51769	4.77187	6.43652
Rcn3	-0.884744	9.06207	-2.56642	0.032957	0.225674	-4.19584	9.50445	8.6197	9.99369	8.45826	9.42941	10.1364	8.71206	8.59447	8.69378	8.47849
Rcn2	-0.225571	9.23174	-1.54573	0.160256	0.48133	-5.70255	9.34453	9.11895	9.39367	9.2782	9.29344	9.41279	8.841	9.34744	9.29692	8.99045
Rcn1	0.250923	7.83336	1.10951	0.299033	0.632744	-6.22804	7.7079	7.95882	7.66039	7.21947	8.19103	7.76072	8.05584	8.16987	8.0254	7.58418
Rchy1	0.164347	11.0333	1.05923	0.32003	0.647968	-6.28087	10.9511	11.1154	11.2413	10.7907	10.9173	10.855	11.2173	11.1492	10.8289	11.2664
Rbpms	0.0902177	13.0314	0.847805	0.420869	0.730081	-6.48186	12.9863	13.0765	13.065	13.0423	12.9537	12.8841	13.1528	13.0357	13.0357	13.0819
Rbpj	0.497962	9.17145	2.61994	0.0303103	0.21414	-4.11227	8.92246	9.42043	9.06641	8.44155	9.06063	9.12126	9.23242	9.31435	9.69344	9.4415
Rbp4	0.189155	6.39329	0.722873	0.490083	0.774784	-6.58307	6.29871	6.48786	6.28177	5.75785	6.5776	6.5776	6.68338	6.28938	6.02529	6.9534
Rbp2	0.240307	4.99114	0.869681	0.409482	0.720458	-6.46274	4.87098	5.11129	4.45843	4.96027	5.62071	4.44453	4.84011	5.0822	5.40783	5.11502
Rbp1	-0.868685	8.44602	-5.06117	0.000936666	0.0304323	-0.524728	8.88036	8.01168	8.91747	9.26196	8.81271	8.52932	8.04788	7.96799	8.16717	7.86367
Rbmx	-0.102201	10.0031	-0.839667	0.425161	0.732037	-6.48887	10.0542	9.95203	10.0333	10.1404	10.0765	9.96667	10.018	10.1181	9.75943	9.91253
Rbm39	1.10966	7.92573	4.32722	0.00244355	0.054879	-1.52539	7.3709	8.48056	7.53066	7.13023	7.6618	7.1609	8.87365	8.74336	8.51445	7.79077
Rbm24	-0.376507	8.08335	-1.31909	0.223174	0.554368	-5.98941	8.2716	7.8951	7.79612	8.15811	8.93376	8.19843	8.40909	7.93678	7.79663	7.43788
Rbm10	0.0850726	9.13909	0.473564	0.6483	0.855316	-6.74145	9.09655	9.18162	8.86646	9.25242	9.39367	8.87365	9.01686	9.37696	8.9557	9.37696
Rbl2	-0.384161	9.75068	-2.0898	0.0695816	0.319956	-4.92822	9.94276	9.5586	9.95324	9.68219	10.2201	9.91553	9.76496	9.35154	9.27325	9.84465
Rbfox2	0.389669	9.40288	2.30241	0.049865	0.277934	-4.60505	9.20804	9.59771	9.3827	9.16858	9.15699	9.1239	9.96275	9.59189	9.22927	9.60692
Rbck1	0.0830829	11.5572	0.657176	0.529279	0.801282	-6.63062	11.5157	11.5988	11.6492	11.5389	11.3067	11.5679	11.7733	11.5301	11.5434	11.5482
Rbbp9	-0.678139	3.99013	-1.76494	0.115076	0.407385	-5.40246	4.3292	3.65106	5.13216	4.72862	3.61439	3.84162	3.78986	3.6308	4.1665	3.01706
Rbbp7	0.197246	11.8915	1.42627	0.19114	0.519625	-5.8571	11.7929	11.9901	11.7523	11.8296	11.7881	11.8015	11.6521	12.1057	12.0785	12.1242
Rb1	0.145566	7.74091	0.647067	0.535475	0.804198	-6.63757	7.66813	7.81369	7.62906	7.54532	7.43903	8.05909	7.74735	8.05109	8.15811	7.29822
RatNP-3b	0.297025	7.73208	1.32805	0.22033	0.550657	-5.9786	7.58357	7.88059	7.4798	7.88745	7.49531	7.47171	7.93289	8.11295	8.20564	7.2709
Rassf9	-0.326375	7.0372	-0.618118	0.553461	0.811552	-6.65696	7.20039	6.87401	6.71011	7.76428	7.62146	6.7057	6.58342	7.66979	7.74869	5.49414
Rassf5	0.701922	5.76889	1.39685	0.199509	0.527777	-5.89406	5.41793	6.11985	5.30979	5.32001	6.07798	4.96394	6.19698	6.90218	4.61995	6.76029
Rassf2	-0.196463	5.65901	-0.407826	0.693959	0.877506	-6.77288	5.75724	5.56078	7.07946	5.4832	5.73208	4.73424	6.14169	5.2501	5.05935	5.79198
Rasl11b	1.49175	8.79275	3.19569	0.0124748	0.131341	-3.21304	8.04688	9.53863	7.27761	7.49622	8.88965	8.52403	10.0333	10.027	8.50837	9.5859
Rasl11a	0.715086	6.3552	2.24426	0.0546294	0.284841	-4.69416	5.99765	6.71274	5.55299	5.46013	6.3053	6.67219	6.4722	7.29496	6.56554	6.51826
Rasgrp1	-0.415148	4.31652	-0.782971	0.455904	0.748214	-6.53611	4.5241	4.10895	5.00063	4.81486	4.49804	3.78285	3.31111	3.40088	5.65924	4.06457
Rasgrf1	-0.0612906	6.54239	-0.103375	0.920177	0.972694	-6.85842	6.57303	6.51174	6.49555	6.60068	5.7624	7.43349	5.69632	7.61612	5.31468	7.41985
Rasa2	-0.266463	9.83749	-1.64053	0.139023	0.447508	-5.57516	9.97072	9.70426	9.96422	10.1003	9.95054	9.86781	9.38773	9.98745	9.54007	9.90178
Rasa1	-0.0213452	7.77404	-0.094249	0.927199	0.974783	-6.85942	7.78471	7.76337	7.85209	8.16717	7.80139	7.3182	7.35921	7.72466	7.83236	8.13725
Rarb	0.641981	7.00713	2.1574	0.0625984	0.305261	-4.82631	6.68614	7.32812	7.02586	6.82391	6.31916	6.57564	8.15156	7.00659	6.86086	7.29349
Rara	0.1894	9.85523	0.920884	0.383694	0.703743	-6.41643	9.76053	9.94993	9.61146	9.83207	9.97137	9.62721	9.75184	9.55596	10.4371	10.0548
Rapgef4	0.654816	7.52573	3.71278	0.00579414	0.0868895	-2.42294	7.19833	7.85314	7.34364	6.95034	7.43173	7.0676	7.58471	8.02857	7.68815	8.11114
Rapgef3	0.434032	9.21899	1.86191	0.0991472	0.382681	-5.26404	9.00197	9.43601	8.53971	9.34643	9.08762	9.03415	8.92433	9.50771	9.54851	9.76347
Rap1b	-0.0291149	11.2675	-0.188659	0.854997	0.946203	-6.84462	11.2821	11.2529	11.4392	11.1868	11.3455	11.1567	10.9705	11.2089	11.5646	11.2678
Ranbp3	0.631841	8.15894	2.18715	0.0597479	0.298233	-4.78119	7.84302	8.47486	7.50034	7.9603	7.81173	8.09972	8.64029	8.69797	7.62906	8.93212
Ranbp17	-0.362908	6.81747	-0.585454	0.574173	0.822455	-6.67786	6.99892	6.63601	6.61635	6.05712	7.19787	8.12434	8.12434	5.93077	6.8438	5.64514
Ralgds	0.11782	10.8239	0.716224	0.493964	0.776187	-6.58806	10.765	10.8828	10.4543	10.8243	10.8181	10.9632	11.0229	10.6564	11.1109	10.741
Ralgapa1	-0.0452074	7.9916	-0.171098	0.86834	0.95152	-6.84812	8.0142	7.96899	8.19103	8.29844	7.61503	7.9523	8.36635	8.10769	7.26371	8.13822
Ralbp1	0.159382	8.94712	0.938244	0.375224	0.698429	-6.40025	8.86743	9.02682	9.06421	8.71716	8.87443	8.81393	8.77399	9.2944	8.78019	9.25869
Ralb	-0.153783	10.3304	-0.911154	0.388501	0.707101	-6.4254	10.4073	10.2535	10.597	10.009	10.5103	10.5129	10.0825	10.2528	10.4942	10.1845
Rala	-0.209124	11.0019	-1.56322	0.156128	0.47529	-5.67933	11.1064	10.8973	11.2089	11.0484	10.9487	11.2198	10.7023	11.0537	11.0209	10.8124
Rag1	1.09394	6.16344	1.7211	0.123038	0.42428	-5.46397	5.61647	6.71041	6.0346	4.13014	5.56814	6.73302	5.856	7.48063	5.90477	7.60025
Raf1	0.137829	12.471	1.33395	0.218475	0.547697	-5.97146	12.4021	12.5399	12.3586	12.4617	12.3371	12.451	12.4805	12.5205	12.5944	12.5642
Rad52	0.446014	8.39818	2.61646	0.0304757	0.214689	-4.11772	8.17517	8.62118	8.31195	7.92343	7.97168	8.49363	8.38491	8.59845	8.7881	8.71328
Rad51ap1	-0.0379514	7.42355	-0.175122	0.865278	0.949802	-6.84735	7.44252	7.40457	7.48212	7.41491	7.28887	7.58418	7.17406	7.82488	7.70599	6.91335
Rad23a	-0.171713	10.5808	-0.902163	0.392983	0.708009	-6.43362	10.6666	10.4949	10.7858	10.7474	10.5999	10.5335	10.8224	10.6999	10.0051	10.4522
Rad18	-0.907875	6.32524	-2.43997	0.0401816	0.249294	-4.39262	6.77918	5.87131	5.75947	7.47212	6.59493	7.2902	5.61066	6.09274	5.60936	6.17246
Racgap1	-0.259484	8.48076	-1.51519	0.167695	0.490463	-5.74272	8.6105	8.35102	8.31552	8.42848	8.82233	8.87568	8.20666	8.58745	8.35817	8.2518
Rac1	-0.0621295	10.5063	-0.521562	0.61592	0.842758	-6.71571	10.5374	10.4753	10.6969	10.6249	10.4222	10.4056	10.435	10.5507	10.4084	10.507
Rabggtb	0.579957	12.039	4.47076	0.00201317	0.0490373	-1.32335	11.749	12.329	11.6521	11.9113	11.7164	11.7164	12.2562	12.4733	12.1309	12.4557
Rabggta	-0.0142631	8.47181	-0.0619975	0.952066	0.985062	-6.86222	8.47894	8.46468	8.37097	8.81058	8.69578	8.03844	8.58133	7.99522	8.79225	8.48992
Rabgap1l	-0.00869566	7.40786	-0.0266671	0.97937	0.99318	-6.86396	7.41221	7.40351	8.17276	6.65266	7.61688	7.20654	7.25104	7.86707	7.39714	7.09881
Rabep2	-0.0518191	8.37513	-0.176333	0.864357	0.949494	-6.84711	8.40104	8.34923	8.75418	8.51787	7.71212	8.62001	7.68939	8.54573	8.5335	8.62828
Rabep1	0.261168	9.85848	1.56251	0.156294	0.47529	-5.68028	9.72789	9.98906	9.54007	9.82225	9.99473	9.55452	9.86125	9.87679	10.3284	9.88975
Rabac1	0.492002	13.1069	4.48869	0.00196548	0.0483445	-1.29834	12.8609	13.3529	12.7887	12.8748	12.8841	12.8959	13.4859	13.3089	13.236	13.3807
Rab8b	0.239046	8.88636	1.57424	0.153578	0.471128	-5.66464	8.76684	9.00588	8.9696	8.7317	8.73468	8.63137	8.95272	8.83011	9.34243	8.89829
Rab8a	-0.473095	8.55236	-2.27848	0.0517734	0.281961	-4.64178	8.78891	8.31581	8.76835	8.58923	9.06529	8.73277	8.45754	8.56283	7.75471	8.48818
Rab7a	0.0196296	10.0589	0.122187	0.905725	0.967582	-6.85607	10.0491	10.0687	10.1496	10.1535	10.0035	9.88975	9.90178	9.93477	9.9689	10.4695
Rab6a	-0.315224	11.1643	-1.54887	0.159506	0.479989	-5.69838	11.3219	11.0067	11.422	10.9632	11.5212	11.3811	10.6311	11.4392	10.9219	11.0345
Rab5b	0.412955	11.8745	2.08956	0.069607	0.319956	-4.92857	11.668	12.081	12.0919	11.8555	11.2288	11.496	12.1575	12.0547	11.9244	12.1873
Rab5a	0.144883	9.27783	1.08654	0.308485	0.638979	-6.2524	9.20539	9.35027	8.95977	9.23856	9.26654	9.3567	9.17044	9.38928	9.3827	9.45867
Rab4b	-0.213991	8.37475	-0.825774	0.432558	0.73315	-6.5007	8.48175	8.26775	8.00615	9.06949	8.36142	8.48992	8.00796	7.94499	8.62139	8.49667
Rab4a	-0.444811	7.26438	-2.35684	0.0457813	0.266056	-4.52124	7.48678	7.04197	7.46339	7.12839	7.47613	7.87923	6.83724	7.11483	6.90181	7.314
Rab3ip	0.276275	9.00421	1.22936	0.253417	0.587517	-6.09504	8.86607	9.14235	9.33765	8.31923	8.89076	8.91664	9.26769	9.17915	9.29636	8.82617
Rab3d	0.0945764	8.60653	0.426718	0.68069	0.872006	-6.76431	8.55924	8.65382	8.46254	8.55242	8.8928	8.3292	8.11247	8.64097	9.03719	8.82463
Rab3c	-0.00848754	6.06944	-0.0238463	0.981552	0.993935	-6.86404	6.07369	6.0652	6.20079	6.67869	6.06907	5.34618	6.67363	5.44018	5.73574	6.41125
Rab3b	-0.553692	10.8456	-0.955546	0.366922	0.690676	-6.38387	11.1224	10.5687	10.5041	10.7869	10.4912	12.7075	10.0548	11.7471	10.1604	10.3126
Rab3a	-0.459517	10.2084	-3.53604	0.00750133	0.0986118	-2.68998	10.4382	9.97866	10.5103	10.4189	10.4598	10.3637	10.1511	9.99228	9.71038	10.0609
Rab38	0.179492	6.81177	0.601969	0.563646	0.816958	-6.66742	6.72202	6.90152	6.36348	7.08352	7.1344	6.30669	7.32247	7.22287	6.27513	6.78559
Rab34	0.242651	8.20287	0.804855	0.443864	0.74068	-6.51821	8.08155	8.3242	8.39004	8.2796	7.67267	7.98387	8.74671	7.47253	8.62001	8.45754
Rab33b	0.0901538	7.15837	0.242769	0.814214	0.932121	-6.83173	7.11329	7.20344	7.24161	7.94852	6.61087	6.65217	6.85434	7.93289	7.31088	6.71567
Rab2a	-0.220314	5.39439	-0.89145	0.398371	0.710823	-6.44332	5.50455	5.28423	5.8201	5.53055	5.31386	5.35369	4.65959	5.62431	5.68257	5.17047
Rab29	0.292967	6.43358	0.637077	0.541642	0.806733	-6.64435	6.2871	6.58006	6.31801	5.4832	5.62579	7.72138	6.39932	6.69134	6.4071	6.82249
Rab28	-0.168541	10.9571	-1.17099	0.274867	0.614779	-6.16102	11.0414	10.8729	11.0043	11.1444	10.7858	11.2311	10.8514	10.984	10.6665	10.9895
Rab27a	-1.39395	6.31156	-2.94086	0.0184144	0.164654	-3.61007	7.00854	5.61459	6.9101	6.86231	6.88928	7.37247	4.67669	5.27296	7.11944	5.38925
Rab26	-0.0588753	8.57653	-0.391322	0.705643	0.881559	-6.78007	8.60596	8.54709	8.50429	8.64166	8.60479	8.67312	8.78269	8.7317	8.4356	8.23836
Rab1a	0.0471359	9.1995	0.336772	0.744841	0.900692	-6.80178	9.17593	9.22307	9.31435	9.23082	9.04522	9.11333	8.9888	9.21215	9.21182	9.4795
Rab15	-0.418123	6.92066	-0.440729	0.670925	0.868089	-6.75771	7.12972	6.7116	7.11944	7.47212	8.0983	5.82902	9.33299	4.88633	5.54761	7.07946
Rab14	0.056731	9.28902	0.342417	0.740745	0.899476	-6.79968	9.26065	9.31738	9.49635	9.06012	9.18222	9.30391	9.54706	9.20764	9.01686	9.49797
Rab13	0.162409	9.28132	1.01509	0.339397	0.662656	-6.32573	9.20012	9.36253	9.37525	9.31137	9.13809	8.97577	9.4398	9.19764	9.65859	9.15408
Rab12	0.0618796	12.48	0.500655	0.62992	0.846955	-6.72721	12.4491	12.511	12.3778	12.3956	12.5992	12.4238	12.5376	12.6129	12.299	12.5944
Rab11fip5	0.724978	11.1028	5.34955	0.000656409	0.0238058	-0.153775	10.7403	11.4653	10.5867	10.8316	10.8406	10.7023	11.6962	11.4676	11.2481	11.4491
Rab11b	0.884626	11.8189	5.67032	0.000447986	0.0192398	0.244297	11.3766	12.2612	11.2243	11.4745	11.3828	11.4246	12.4145	12.3264	11.8741	12.4296
Rab11a	0.182418	11.0213	1.47017	0.179225	0.505761	-5.80113	10.9301	11.1125	11.0286	11.0345	10.923	10.7345	11.2638	11.0513	11.0108	11.1243
Rab10	-0.184214	12.0426	-1.63923	0.139296	0.447897	-5.57693	12.1348	11.9505	12.0572	12.1742	12.1575	12.1501	11.796	12.0877	11.9592	11.9592
R3hcc1	-0.0402497	9.80027	-0.239269	0.816835	0.932696	-6.83266	9.8204	9.78015	9.79512	9.8207	10.0062	9.65952	10.0255	9.89337	9.36966	9.83207
Qpct	-2.21517	5.10072	-3.54453	0.00740815	0.0980278	-2.67708	6.2083	3.99313	6.02204	6.76343	5.38343	6.66432	5.15201	3.28474	4.99305	2.54274
Qdpr	-0.197778	10.1773	-0.96712	0.361444	0.685106	-6.37278	10.2762	10.0784	10.0468	10.295	10.5041	10.2589	10.1938	10.2124	9.53125	10.3763
Pzp	-0.0950484	4.53415	-0.23227	0.822084	0.933452	-6.83448	4.58167	4.48662	4.06457	4.69282	5.22171	4.34758	5.06865	3.69056	3.95248	5.2348
Pyy	0.0562211	6.83873	0.359501	0.728404	0.893353	-6.79312	6.81062	6.86684	6.73302	7.10609	6.71999	6.68338	6.88286	6.62789	7.12502	6.83159
Pygm	-0.0391221	14.4412	-0.32304	0.754839	0.903592	-6.80675	14.4608	14.4216	14.4062	14.515	14.4927	14.4292	14.4451	14.5052	14.1906	14.5457
Pygl	0.0774628	4.5571	0.430709	0.677901	0.871176	-6.76245	4.51837	4.59583	4.36791	4.67181	4.26027	4.77349	4.55176	4.28492	4.89863	4.64802
Pygb	0.5526	10.7117	1.32813	0.220306	0.550657	-5.97851	10.4354	10.988	10.2208	10.321	11.4173	9.78252	11.806	10.4131	10.5708	11.1621
Pxn	0.137878	10.9899	1.15912	0.279406	0.618227	-6.17416	10.9209	11.0588	10.8581	11.0196	10.9632	10.8429	11.235	11.0898	10.9753	10.9351
Pxmp2	-1.40476	11.6551	-11.3962	2.84924e-06	0.00125237	5.32272	12.3575	10.9528	12.4733	12.3206	12.2511	12.385	11.1621	10.9083	10.8131	10.9274
PVR	-1.64422	6.90098	-3.58441	0.00698651	0.0963548	-2.61655	7.72309	6.07887	7.87017	7.4944	8.19209	7.33569	5.61752	6.89327	4.93385	6.87085
Pvalb	-0.285619	7.49987	-0.561208	0.589827	0.829825	-6.6927	7.64268	7.35706	7.08439	8.20427	8.05109	7.23097	7.89889	6.53975	8.51546	6.47414
Pus3	-0.28002	7.76099	-1.23352	0.251946	0.586555	-6.09026	7.901	7.62098	7.99174	8.03308	7.63065	7.94852	7.13648	8.06709	7.91083	7.3695
Purb	-0.111616	9.55479	-0.604228	0.562215	0.816958	-6.66597	9.61059	9.49898	9.80157	9.63851	9.59669	9.40562	9.82785	9.55452	9.04683	9.56671
Pttg1ip	0.102162	12.3073	0.878796	0.404804	0.71581	-6.45466	12.2562	12.3583	12.299	12.1971	12.2562	12.2724	12.5528	12.2336	12.2779	12.369
Pttg1	-0.540575	9.00079	-1.52792	0.164557	0.488054	-5.72603	9.27108	8.7305	9.46656	9.01162	9.38124	9.22489	9.02837	7.66871	9.46487	8.76006
Pts	0.0246851	7.9703	0.065896	0.949057	0.983935	-6.86195	7.95796	7.98264	7.80516	7.7796	8.3292	7.91787	7.59447	8.52704	8.76127	7.04778
Ptprz1	-0.514888	4.52607	-1.01438	0.339712	0.662656	-6.32643	4.78352	4.26863	4.28014	4.33576	5.68343	4.83475	3.27882	5.54501	4.35757	3.89312
Ptprv	-0.32923	5.51619	-1.16308	0.277883	0.616655	-6.16978	5.6808	5.35157	5.60327	5.20495	6.38952	5.52547	5.41322	5.36208	5.75155	4.87942
Ptpru	0.233524	5.45894	0.705786	0.500096	0.781738	-6.59582	5.34218	5.57571	4.8461	5.60721	5.52547	5.38995	5.21979	5.458	5.09954	6.52549
Ptprs	0.574313	9.81861	2.26434	0.0529352	0.283702	-4.66344	9.53146	10.1058	9.03811	9.75026	9.55916	9.77829	9.7571	10.4543	9.72274	10.4889
Ptprr	-0.0990297	10.2924	-0.533794	0.607804	0.838493	-6.70878	10.3419	10.2428	10.275	10.535	10.0932	10.4643	10.0976	10.6894	9.99228	10.192
Ptprq	0.162519	6.497	0.570922	0.583527	0.825705	-6.68682	6.41574	6.57826	6.30236	6.30669	6.80987	6.24406	6.31973	6.34698	7.4192	6.22713
Ptpro	0.518002	7.12636	1.87956	0.0964819	0.376723	-5.23852	6.86736	7.38537	6.4421	7.20185	7.05315	6.77236	7.26509	6.92888	8.09361	7.25388
Ptprn2	-0.192506	7.14623	-0.770435	0.462899	0.752941	-6.54617	7.24248	7.04997	7.3348	7.51189	6.99029	7.13294	6.86921	7.02121	7.72334	6.58613
Ptprn	0.196378	8.89199	0.867999	0.410351	0.720874	-6.46423	8.7938	8.99017	8.92606	8.72066	8.37579	9.15267	9.372	8.81462	9.16285	8.61123
Ptprm	-0.19565	9.28529	-0.689828	0.509562	0.787357	-6.60749	9.38312	9.18747	9.69886	9.00466	9.45515	9.3738	9.64209	9.65906	8.57508	8.87365
Ptprj	0.263359	6.58689	1.46938	0.179433	0.505761	-5.80214	6.45521	6.71857	6.65609	6.3737	6.67697	6.11409	6.67153	6.64145	7.04419	6.51712
Ptprh	0.103928	6.22836	0.297127	0.77384	0.912345	-6.81557	6.1764	6.28033	7.06418	6.24064	5.95639	5.4444	6.17109	6.56213	5.77722	6.61087
Ptprg	-0.0783107	8.53927	-0.447989	0.665891	0.864775	-6.75421	8.57842	8.50011	8.57208	8.88689	8.34635	8.50837	8.65352	8.23499	8.76558	8.34635
Ptprf	0.397499	8.43802	1.65764	0.135477	0.441004	-5.55176	8.23927	8.63677	8.65352	8.42073	7.57087	8.31195	8.39931	8.82233	8.78539	8.54004
Ptpre	0.70404	6.86487	3.15376	0.0132942	0.134759	-3.27813	6.51285	7.21689	6.35487	6.82912	6.5816	6.2858	7.30725	6.7187	7.16224	7.67937
Ptprd	1.18042	5.16912	1.59713	0.148403	0.463273	-5.63396	4.57891	5.75933	5.8997	5.03931	4.4147	2.96195	6.65266	4.05927	5.94792	6.37749
Ptprc	-0.207035	6.30083	-0.552222	0.595687	0.831094	-6.69805	6.40435	6.19732	5.74072	6.83532	6.29474	6.74662	5.5405	5.89333	7.11643	6.23901
Ptpra	-0.0396377	9.30591	-0.300921	0.771048	0.910089	-6.81432	9.32573	9.28609	9.372	9.4562	9.21149	9.26322	9.16664	9.10871	9.40414	9.46487
Ptpn7	-0.232666	7.65217	-0.778333	0.458484	0.750556	-6.53985	7.7685	7.53583	8.09972	7.68654	7.36732	7.92042	6.8498	7.51439	8.25941	7.51974
Ptpn6	-0.739386	7.04942	-1.58805	0.150437	0.46587	-5.64616	7.41911	6.67973	7.56359	6.91451	7.91552	7.28283	6.6852	6.01906	8.04892	5.96573
Ptpn5	0.224821	7.29746	0.473649	0.648242	0.855316	-6.74141	7.18505	7.40987	5.97677	7.6954	7.44728	7.62074	8.1444	7.19482	6.51769	7.78256
Ptpn3	-0.722465	11.1649	-5.43975	0.000588719	0.0231968	-0.0403011	11.5262	10.8037	11.5196	11.5434	11.4575	11.5843	10.9969	10.9575	10.5924	10.6681
Ptpn23	0.0854214	9.32418	0.24187	0.814887	0.932476	-6.83197	9.28147	9.36689	8.57508	9.78942	8.94853	9.81285	9.21625	9.25165	10.0688	8.93089
Ptpn21	0.126397	8.64289	0.776841	0.459316	0.750854	-6.54104	8.57969	8.70609	8.40109	8.79443	8.8011	8.32216	8.49667	8.77078	8.66933	8.88758
Ptpn2	0.183882	7.13787	0.39601	0.702316	0.880224	-6.77806	7.04593	7.22981	7.64867	6.25915	6.40004	7.87587	6.60876	7.41985	8.0534	6.83724
Ptpn18	-0.725904	8.58264	-2.60247	0.0311496	0.217724	-4.13957	8.94559	8.21968	9.20556	9.08365	8.89196	8.60118	7.40483	8.49952	8.40231	8.57208
Ptpn12	0.0597695	8.75684	0.280745	0.785937	0.918803	-6.82078	8.72696	8.78673	8.34365	8.76006	9.13479	8.66933	8.42953	8.799	9.15472	8.76367
Ptpn11	0.32451	6.97751	1.41177	0.195225	0.525176	-5.87537	6.81525	7.13976	6.19698	6.83424	7.07946	7.15033	7.24711	6.96266	6.95886	7.39042
Ptpn1	0.0586918	9.88541	0.372465	0.719095	0.887477	-6.78793	9.85607	9.91476	9.93933	10.0247	9.91853	9.54174	9.95515	9.80157	10.1678	9.7345
Ptpmt1	-0.000622346	10.4325	-0.00357791	0.997232	0.999631	-6.86435	10.4328	10.4321	10.5374	10.4643	10.3014	10.4279	10.6592	10.5796	9.95821	10.5315
Ptp4a2	-0.300715	12.3818	-2.2499	0.0541481	0.284147	-4.68554	12.5322	12.2314	12.6626	12.4995	12.3536	12.6129	12.1057	12.2724	12.4448	12.1028
Ptp4a1	-0.0200823	12.1701	-0.129053	0.90046	0.964483	-6.85511	12.1801	12.1601	12.2118	12.1011	12.2265	12.1811	11.7471	12.3241	12.2596	12.3095
Ptov1	-0.10019	12.1031	-0.998877	0.34673	0.66945	-6.34183	12.1532	12.053	12.1742	12.1604	12.139	12.139	12.1112	12.0836	12.0222	11.9949
Ptn	0.964642	8.88437	4.36275	0.00232849	0.0535887	-1.4751	8.40205	9.36669	8.24116	8.39931	8.59576	8.37196	9.36708	9.45515	9.85286	8.79167
Ptms	-0.0170249	11.1726	-0.0953151	0.926378	0.974548	-6.85931	11.1812	11.1641	10.9753	11.172	11.1826	11.3948	10.8772	11.0019	11.207	11.5705
Ptk2b	0.21992	6.01402	1.0254	0.334794	0.659836	-6.31538	5.90406	6.12398	5.87719	5.71535	6.03995	5.98374	6.18476	5.66456	6.66748	5.97911
Ptk2	-0.109073	10.0996	-0.59232	0.569783	0.820005	-6.67355	10.1541	10.045	10.4178	10.0641	9.72114	10.4134	10.0688	9.96422	9.90738	10.2398
Pthlh	-1.19321	6.80109	-4.05108	0.00357765	0.0660987	-1.92243	7.39769	6.20449	7.25388	8.28536	6.8638	7.18774	6.10884	6.47028	6.22217	6.01667
Pth2r	-0.40448	6.08616	-0.831279	0.429616	0.73315	-6.49603	6.2884	5.88392	6.58976	6.98991	5.56268	6.01123	7.17406	5.4371	5.83593	5.08857
Pth1r	0.284023	8.29583	1.8007	0.10894	0.396852	-5.35177	8.15382	8.43784	8.2282	7.99447	8.39361	7.99899	8.22584	8.36427	8.42848	8.73277
Pth	0.0342397	7.88497	0.14638	0.887196	0.959522	-6.85247	7.86785	7.90209	7.45483	7.98163	8.41	7.62494	7.67937	7.97908	8.23087	7.71903
Ptgs2	-0.452198	6.90922	-1.23696	0.25073	0.585396	-6.08629	7.13532	6.68312	6.80772	6.51826	8.27378	6.94152	6.57473	6.37979	6.84909	6.92888
Ptgs1	-0.245808	8.95982	-0.883123	0.402596	0.714728	-6.4508	9.08273	8.83692	8.64705	9.05882	9.4939	9.13113	8.8928	8.84507	9.41137	8.19843
Ptgr1	0.703345	11.1538	2.48425	0.0374851	0.241182	-4.32384	10.8022	11.5055	10.984	10.9205	10.633	10.6711	11.4334	12.0649	10.7067	11.817
Ptgis	-0.885367	10.5494	-4.58306	0.0017337	0.0456354	-1.16742	10.992	10.1067	10.9291	10.6452	11.0934	11.3005	10.3349	9.78708	10.3305	9.97418
Ptgir	0.436879	10.6965	1.28588	0.233994	0.569117	-6.02909	10.4781	10.9149	9.50342	10.7167	11.1126	10.5796	10.9033	10.473	11.1425	11.141
Ptgfrn	-0.884898	9.16508	-6.34263	0.000210102	0.0118237	1.03056	9.60753	8.72263	9.50244	9.64841	9.85088	9.42839	8.78894	8.84643	8.52704	8.72811
Ptgfr	1.31815	8.76949	6.92144	0.000114362	0.0077766	1.65829	8.11041	9.42856	8.40421	8.29962	8.14763	7.59019	9.45867	9.48292	9.25797	9.5147
Ptger4	0.246954	6.19407	0.572934	0.582226	0.825279	-6.68559	6.0706	6.31755	6.09098	5.21565	7.12352	5.85224	6.08394	5.74166	7.08112	6.36348
Ptger3	0.0603327	7.60995	0.355438	0.731332	0.894723	-6.7947	7.57978	7.64011	7.56261	7.27575	7.69283	7.78792	7.76934	7.54799	7.35802	7.88509
Ptger2	0.586221	6.30815	1.07732	0.312346	0.641732	-6.26207	6.01504	6.60126	5.76932	4.79163	6.58912	6.9101	6.73642	6.7057	7.45665	5.50627
Ptger1	-0.336292	6.13792	-1.75234	0.117314	0.413214	-5.4202	6.30606	5.96977	5.94974	6.31916	6.33899	6.61635	5.95985	5.76932	6.35487	5.79505
Ptgds	0.479637	9.48121	1.35171	0.212968	0.544004	-5.94983	9.24139	9.72103	9.53538	8.9567	9.2782	9.1953	9.35825	9.83086	10.7254	8.9696
Ptf1a	-0.403999	4.32553	-1.8412	0.102363	0.389574	-5.29385	4.52752	4.12353	4.23394	4.44367	4.73565	4.69683	3.6308	4.33576	4.52333	4.00421
Pter	0.215973	8.65424	1.30862	0.22654	0.558115	-6.002	8.54625	8.76222	8.64229	8.39744	8.75418	8.39109	8.67922	8.44737	8.91517	9.00714
Pten	-0.00681386	8.91137	-0.0514574	0.960206	0.988575	-6.86289	8.91478	8.90796	8.90084	9.02484	8.86851	8.86491	8.91664	8.74548	9.17915	8.79058
Ptch1	0.168602	9.6163	1.06021	0.319609	0.647954	-6.27986	9.532	9.7006	9.54851	9.53948	9.46744	9.57258	9.67171	9.38589	10.0862	9.65859
Ptbp3	0.185525	8.305	0.918002	0.385113	0.705308	-6.4191	8.21224	8.39776	8.72461	7.87686	8.0001	8.24738	8.25333	8.52932	8.24738	8.56102
Ptbp1	0.430129	7.83148	2.51468	0.0357389	0.234554	-4.27648	7.61642	8.04655	7.67379	7.37957	7.46503	7.94728	8.07366	7.90647	8.3292	7.87686
Ptafr	0.680869	8.33023	1.73828	0.11986	0.419179	-5.43995	7.98979	8.67066	7.98692	8.72811	8.39594	6.8482	8.66491	8.24601	9.04058	8.73114
Pstpip1	-0.333168	7.6249	-1.24595	0.247583	0.582772	-6.07589	7.79148	7.45831	7.57732	7.2709	8.21996	8.09775	7.24449	7.47805	7.97168	7.13904
Pspn	-0.138902	7.4218	-0.551257	0.596318	0.831094	-6.69862	7.49125	7.35235	7.30513	7.33212	7.9603	7.36747	7.1199	7.10211	8.01051	7.17689
Psme4	-0.219127	12.1592	-1.04513	0.32612	0.653294	-6.29535	12.2688	12.0497	12.385	12.1575	12.299	12.2336	12.1242	12.3657	11.4364	12.2724
Psme2	0.107161	10.1628	0.599372	0.565294	0.817389	-6.66908	10.1092	10.2164	9.85929	10.192	10.435	9.95054	10.5112	9.94704	10.2503	10.157
Psme1	0.085595	11.3064	0.696867	0.505373	0.785743	-6.60237	11.2636	11.3492	11.1529	11.3143	11.3628	11.2243	11.2522	11.2581	11.3217	11.5646
Psmd4	-0.258875	11.364	-2.16148	0.0621991	0.304469	-4.82012	11.4934	11.2346	11.415	11.6011	11.4662	11.4915	11.422	11.1007	11.1529	11.2626
Psmd2	-0.425112	12.1268	-3.77289	0.00531213	0.0841689	-2.33295	12.3394	11.9142	12.3536	12.3396	12.3586	12.3057	12.1011	11.9024	11.817	11.8364
Psmd13	0.211682	10.0645	1.17666	0.272722	0.611915	-6.15471	9.95867	10.1704	10.1328	10.1181	9.82434	9.75943	10.3252	9.73523	10.2598	10.3612
Psmd11	-0.130272	12.8256	-0.720416	0.491515	0.775526	-6.58492	12.8908	12.7605	12.9537	12.8671	12.85	12.8922	12.9333	12.9953	12.2386	12.8748
Psmd10	-0.427386	7.88141	-2.70354	0.0266023	0.201299	-3.98152	8.0951	7.66771	8.0001	7.89498	8.29762	8.18769	7.58727	7.46689	7.62583	7.99085
Psmd1	-0.153615	10.693	-0.790671	0.451643	0.746609	-6.52986	10.7698	10.6162	10.9575	10.5268	11.172	10.4231	10.6481	10.6294	10.3936	10.7938
Psmc5	-0.360912	11.7875	-2.27337	0.0521903	0.282346	-4.64961	11.9679	11.607	11.9489	12.0836	12.0222	11.817	11.5275	11.9406	11.2987	11.6614
Psmc4	-0.40963	10.9361	-2.28789	0.051015	0.28011	-4.62735	11.1409	10.7313	11.076	11.1691	11.0559	11.2626	11.042	10.881	10.2621	10.7398
Psmc3	-0.201844	11.3085	-1.45847	0.182335	0.509538	-5.81614	11.4095	11.2076	11.469	11.415	11.3753	11.3785	11.4246	11.3409	10.9205	11.1444
Psmc2	-0.117584	11.0162	-0.761816	0.46775	0.757512	-6.55301	11.075	10.9574	11.0728	11.1051	11.0537	11.0683	10.9727	11.1162	10.5616	11.1792
Psmc1	-0.0648693	11.5202	-0.440053	0.671395	0.868467	-6.75803	11.5527	11.4878	11.6033	11.5679	11.4785	11.5609	11.4421	11.6075	11.1581	11.7434
Psmb9	-0.530572	8.5526	-1.4522	0.18402	0.512269	-5.82416	8.81789	8.28732	8.85159	8.24601	9.3567	8.81726	7.50202	8.22584	9.16536	8.25605
Psmb8	-0.406962	10.5143	-1.90364	0.0929556	0.368213	-5.20356	10.7178	10.3108	10.3076	10.7375	11.0513	10.7748	10.092	10.1046	10.7719	10.275
Psmb5	-0.0014837	13.0323	-0.0135092	0.989548	0.996633	-6.86426	13.033	13.0315	12.9637	13.1209	13.0357	13.0117	13.1313	13.0465	12.8959	13.0524
Psmb4	0.220293	12.834	1.77719	0.112938	0.404495	-5.38514	12.7239	12.9442	12.6375	12.8383	12.6882	12.7314	13.0524	12.8437	13.1012	12.7793
Psmb3	0.0535535	11.7397	0.513808	0.621093	0.842758	-6.72003	11.7129	11.7664	11.708	11.721	11.6492	11.7733	11.7327	11.7695	11.7007	11.8628
Psmb2	-0.0727124	11.838	-0.621336	0.551444	0.810772	-6.65484	11.8743	11.8016	11.7733	11.8015	11.8678	12.0547	11.7695	11.9244	11.7471	11.7654
Psmb1	-0.109423	12.0872	-0.740797	0.479719	0.764791	-6.5694	12.1419	12.0325	12.1028	12.2205	11.8908	12.3536	12.1125	12.1242	11.7807	12.1125
Psma7	0.0055652	12.3924	0.0471255	0.963553	0.989393	-6.86312	12.3896	12.3952	12.3057	12.4448	12.3346	12.4733	12.217	12.5339	12.3971	12.4327
Psma6	-0.217048	9.44435	-0.625247	0.548999	0.809608	-6.65226	9.55288	9.33583	9.85646	8.97311	10.1997	9.18222	9.22173	8.82723	9.2284	10.066
Psma5	-0.255781	9.77215	-0.898762	0.394687	0.709134	-6.43671	9.90004	9.64426	9.58216	9.98163	10.0198	10.0165	9.58823	10.0641	8.83845	10.0862
Psma4	-0.25349	11.3156	-1.67889	0.131187	0.436627	-5.52254	11.4423	11.1888	11.3852	11.5902	11.2896	11.5043	11.0108	11.4409	10.9705	11.3332
Psma2	-0.00636428	11.5948	-0.0478713	0.962977	0.989244	-6.86308	11.598	11.5916	11.6614	11.5948	11.5876	11.5482	11.3852	11.8091	11.4512	11.721
Psma1	-0.391216	9.52468	-1.87191	0.0976291	0.378758	-5.2496	9.72029	9.32907	9.77521	9.69177	9.5763	9.83786	8.71328	9.59516	9.45332	9.55452
Psip1	0.916229	7.0802	2.25321	0.0538682	0.284147	-4.68049	6.62208	7.53831	5.41929	7.03778	7.21021	6.82107	7.05315	8.07214	7.53681	7.49116
Psgb1	0.149252	7.06967	0.509566	0.623933	0.844206	-6.72236	6.99505	7.1443	7.61759	6.806	7.0101	6.5465	7.13023	7.74366	7.05422	6.64908
Psg29	0.0103826	6.42237	0.0173064	0.986611	0.995719	-6.86419	6.41718	6.42756	7.60297	6.53753	6.11782	5.41037	7.16224	6.16253	5.08857	7.29689
Psg19	0.231938	6.84994	0.576971	0.579623	0.824711	-6.68311	6.73397	6.96591	6.96905	6.88928	5.61066	7.46689	7.29458	7.05622	7.19482	6.31801
Psen2	0.39121	9.54919	2.3642	0.0452554	0.266056	-4.50988	9.35359	9.7448	9.47383	9.19474	9.46487	9.28093	9.59983	9.53009	10.1496	9.69965
Psen1	-0.0574635	9.27314	-0.304166	0.768662	0.908807	-6.81324	9.30187	9.24441	8.89829	9.35532	9.60155	9.35232	8.99184	9.39793	9.10054	9.48732
Psbpc2	-0.348636	4.15652	-0.545387	0.600166	0.832716	-6.70207	4.33083	3.9822	3.05439	5.12453	4.90459	4.23982	2.88353	4.00421	5.54243	3.49862
Psat1	0.207627	5.64814	1.03088	0.332365	0.657911	-6.30984	5.54433	5.75196	5.77244	5.08857	5.50933	5.80699	5.47999	6.02529	5.86426	5.63829
Psap	0.498649	13.2972	3.55604	0.00728381	0.0977028	-2.6596	13.0479	13.5465	12.943	12.9033	12.9824	13.3628	13.6377	13.4046	13.5809	13.563
Prx	-0.0665538	9.04218	-0.212334	0.837088	0.938533	-6.83938	9.07545	9.0089	8.48022	9.2944	9.29183	9.23536	9.01035	8.20666	9.39216	9.42644
Prune2	0.554867	10.3843	2.01012	0.0787917	0.342597	-5.0471	10.1069	10.6617	10.0905	10.226	10.2647	9.8463	10.6518	10.9608	9.86781	11.1665
Prss8	0.0790822	6.99502	0.154269	0.881169	0.957061	-6.85115	6.95548	7.03456	7.34958	6.70804	7.23274	6.53155	5.42041	7.84549	7.28017	7.59218
Prss3	-0.0729785	4.70732	-0.198504	0.847538	0.942865	-6.84252	4.74381	4.67083	4.92813	5.09522	5.28825	3.66364	4.58538	5.16847	4.66163	4.26784
Prss22	-0.577284	6.27831	-1.47814	0.177133	0.503515	-5.79086	6.56695	5.98967	6.62843	5.98285	6.95568	6.70086	5.20537	6.23315	6.96186	5.5583
Prss2	0.114133	5.45684	0.433479	0.67597	0.871089	-6.76115	5.39977	5.5139	5.31468	4.82371	5.98374	5.47696	5.39866	5.13479	5.70992	5.81225
Prss1	-0.405704	7.65072	-1.85349	0.100442	0.385699	-5.27617	7.85357	7.44787	7.87636	7.55551	8.12513	7.85727	7.3788	6.97882	7.50405	7.92979
Prrx1	-0.0678777	9.2696	-0.351626	0.734083	0.895913	-6.79618	9.30354	9.23566	9.36966	9.15072	9.43245	9.26133	9.63746	8.86851	9.45038	8.9863
Prrg1	-0.337011	7.96538	-1.10416	0.301212	0.633755	-6.23374	8.13388	7.79687	7.93933	8.43871	8.35343	7.80406	7.42251	8.40578	7.16442	8.19477
Prrc2c	0.196991	11.0149	1.10693	0.300081	0.632929	-6.23079	10.9164	11.1134	11.1949	11.0328	10.7633	10.6747	11.3143	11.3067	10.7907	11.042
Prr21	-0.537353	6.3208	-1.03696	0.329691	0.6567	-6.30368	6.58948	6.05212	7.20654	7.56411	5.76568	5.82157	6.04423	5.49474	5.58271	7.08682
Prr13	0.935286	9.53061	3.37072	0.00958652	0.112555	-2.94276	9.06297	9.99826	9.18523	9.02182	9.15408	8.89076	10.089	9.24897	10.6837	9.97137
Prpsap2	-0.0654536	9.25324	-0.415615	0.688475	0.874163	-6.76939	9.28597	9.22051	9.08042	9.33666	9.08559	9.64119	9.31192	9.28263	9.06181	9.22569
Prpsap1	0.245562	9.86677	1.74279	0.119036	0.417453	-5.43362	9.74398	9.98955	9.6301	9.88309	9.49137	9.97137	9.89887	9.94498	10.0333	10.0811
Prps2	-0.500355	6.091	-0.584731	0.574636	0.822878	-6.67831	6.34118	5.84082	6.2848	7.24161	7.53869	4.2996	4.75329	7.08567	4.63106	6.89327
Prps1	-0.0465802	9.84115	-0.21436	0.83556	0.938533	-6.8389	9.86444	9.81786	10.0419	9.69344	10.0236	9.69886	9.72208	10.2398	9.29547	10.0141
Prpmp5	-0.178322	8.05996	-1.26847	0.239839	0.574206	-6.04961	8.14912	7.9708	8.47163	8.14597	8.02792	7.95098	7.92343	8.04454	7.97845	7.93678
Prph2	0.49762	5.97044	0.86311	0.41288	0.723759	-6.46853	5.72163	6.21925	5.09954	5.8997	7.29458	4.59269	5.60427	6.0389	7.03042	6.20339
Prph	-0.712855	8.43307	-2.3155	0.0488512	0.274284	-4.58493	8.78949	8.07664	8.64453	9.07053	8.78019	8.66273	8.5164	7.94056	8.63512	7.21448
Prpf3	0.10944	9.03138	0.702933	0.50178	0.782891	-6.59792	8.97667	9.0861	8.68727	9.23605	8.99601	8.98733	9.10183	8.91008	9.31435	9.01816
Prp2l1	0.422662	6.36465	1.79129	0.110523	0.40083	-5.36514	6.15332	6.57598	6.16764	6.25265	5.90085	6.29214	6.66643	5.95243	6.60068	7.08439
Prp2	0.12286	8.13011	0.464389	0.654584	0.859062	-6.74611	8.06868	8.19154	8.22922	7.69839	8.55636	7.79077	8.51445	7.60418	8.22584	8.4217
Prp15	0.0126459	7.56217	0.0399847	0.969072	0.991552	-6.86347	7.55584	7.56849	7.82263	7.11643	7.97707	7.30725	7.75627	7.48421	8.19392	6.83957
Pros1	-0.0963733	10.223	-0.463475	0.655212	0.859283	-6.74657	10.2712	10.1748	10.2018	10.8131	10.101	9.9689	10.101	10.4719	10.1342	9.99228
Prol1	-0.317312	5.59981	-2.1238	0.0659781	0.312297	-4.87706	5.75847	5.44116	5.4832	5.97054	5.70296	5.87719	5.64431	5.46692	5.36076	5.29265
Prodh2	0.441327	7.02767	2.55036	0.033796	0.227288	-4.22089	6.80701	7.24833	6.85903	6.87771	6.72868	6.76261	7.19668	6.90002	7.68515	7.21149
Proc	0.448921	5.11953	0.918525	0.384855	0.705184	-6.41861	4.89507	5.34399	4.45843	4.61681	5.40433	5.10071	6.48157	4.83368	5.86665	4.19408
Prnp	-0.0963793	12.084	-0.443779	0.668807	0.867267	-6.75625	12.1322	12.0359	12.404	11.9181	12.2724	11.9345	11.5001	12.1028	12.3956	12.1449
Prmt7	-0.0916194	9.73382	-0.731434	0.485115	0.770894	-6.57658	9.77963	9.68801	9.82324	9.70596	9.79991	9.78942	9.55452	9.81527	9.86283	9.51944
Prmt3	0.0935493	8.46314	0.326535	0.752289	0.903425	-6.8055	8.41636	8.50991	8.7881	8.4217	8.48022	7.97544	8.61037	9.19288	8.28727	7.94913
Prm3	0.0173057	9.61597	0.103731	0.919903	0.972694	-6.85838	9.60732	9.62463	9.69965	9.75631	9.44945	9.52388	9.64618	9.37409	9.46924	10.009
Prm2	-0.0905935	7.5908	-0.192579	0.852025	0.945509	-6.8438	7.6361	7.5455	6.40004	7.16915	8.62001	8.35519	7.46339	7.70907	7.79366	7.21589
Prlr	0.218184	6.41567	1.43965	0.187436	0.514903	-5.84015	6.30658	6.52476	6.02846	6.25802	6.4452	6.49463	6.61087	6.5266	6.67219	6.28938
Prlhr	-0.112393	8.15566	-0.58111	0.57696	0.823651	-6.68056	8.21185	8.09946	8.08298	8.03693	8.1625	8.565	8.04928	8.34133	8.31923	7.68799
Prlh	-0.293014	6.79771	-1.69489	0.128042	0.431277	-5.50042	6.94422	6.65121	7.0108	7.01149	7.01469	6.73991	6.99394	6.75077	6.58847	6.27165
Prl8a7	0.119034	4.06149	0.237534	0.818135	0.932736	-6.83312	4.00198	4.12101	3.40088	3.91979	3.98194	4.70531	5.41626	3.71943	4.31333	3.03502
Prl8a5	0.898536	4.21101	1.93903	0.0879963	0.361969	-5.15189	3.76174	4.66027	3.41666	4.42703	3.83504	3.36822	4.60056	5.93725	3.71155	4.39173
Prl8a4	0.250826	6.20051	0.760308	0.468602	0.757512	-6.5542	6.0751	6.32593	6.30847	5.40162	6.04913	6.54118	6.20182	5.98374	7.12653	5.99162
Prl8a3	0.0657151	5.40864	0.169191	0.869792	0.951727	-6.84848	5.37578	5.4415	5.59021	6.05128	5.07758	4.78406	4.43724	5.81041	5.80841	5.70992
Prl8a2	-0.269414	4.86334	-0.857395	0.41585	0.726131	-6.47353	4.99804	4.72863	5.0447	4.37478	5.5405	5.03219	4.14769	4.55548	4.8716	5.33975
Prl6a1	0.219594	6.72361	0.340868	0.741868	0.899724	-6.80026	6.61382	6.83341	6.44852	7.46974	7.35417	5.18284	7.52558	5.3661	6.84171	7.60025
Prl4a1	0.250654	4.69479	1.41052	0.195582	0.525715	-5.87695	4.56946	4.82011	4.52089	4.23761	4.64951	4.86983	4.58143	4.76174	5.11839	4.8189
Prl3b1	0.201574	7.40691	0.971341	0.359462	0.682671	-6.36872	7.30613	7.5077	6.92888	7.34958	7.22139	7.72466	7.46228	7.38774	7.28377	7.89702
Prl	0.196405	4.67486	0.524247	0.614133	0.840955	-6.7142	4.57666	4.77306	4.11009	4.5118	3.99492	5.68982	4.33576	4.79163	4.83475	5.13012
Prkg2	0.162013	6.53519	0.519737	0.617135	0.842758	-6.71673	6.45418	6.6162	6.82912	6.19364	6.87232	5.92165	6.48398	6.85803	7.14155	5.98123
Prkd3	0.515096	7.17254	1.31249	0.22529	0.556304	-5.99735	6.91499	7.43009	7.61294	6.27165	6.43421	7.34119	8.1285	7.61294	6.74393	7.235
Prkcz	0.644583	5.23747	1.33452	0.218295	0.547697	-5.97076	4.91517	5.55976	4.26641	5.22673	4.71344	5.45412	5.02421	5.25451	4.96854	6.99177
Prkch	-0.224729	9.2257	-1.44469	0.186059	0.51454	-5.83374	9.33806	9.11334	9.08762	9.39702	9.57418	9.29344	9.23923	9.2782	9.08949	8.84643
Prkcg	0.0448821	8.6225	0.391715	0.705364	0.881559	-6.7799	8.60006	8.64495	8.4356	8.66766	8.65809	8.63891	8.71859	8.57117	8.72224	8.56778
Prkce	-0.183206	9.85313	-1.33791	0.217238	0.546506	-5.96666	9.94473	9.76152	10.018	9.88896	9.94704	9.92489	9.86781	9.89082	9.43659	9.85088
Prkcdbp	0.114501	12.1514	0.832745	0.428835	0.73315	-6.49479	12.0941	12.2086	12.1112	12.1811	12.1028	11.9814	12.1873	11.9325	12.4327	12.282
Prkcd	0.860426	10.2847	3.95071	0.00412076	0.0728348	-2.06936	9.85446	10.7149	9.82225	9.81846	9.8207	9.95645	10.3868	10.3868	11.3354	10.7505
Prkcb	-0.277478	6.76405	-2.05716	0.0732196	0.328286	-4.97708	6.90278	6.62531	7.06701	7.00381	6.72414	6.81617	6.64277	6.70321	6.41344	6.7418
Prkca	-0.0213024	6.78278	-0.0406609	0.96855	0.991225	-6.86344	6.79343	6.77213	5.8042	7.59673	7.34867	6.4241	7.49622	7.10379	5.52422	6.96427
Prkar2b	0.425666	6.36849	0.895643	0.396256	0.709797	-6.43953	6.15565	6.58132	6.69454	4.83475	6.36918	6.72414	6.84231	5.68775	6.75904	7.03618
Prkar2a	0.034658	10.0693	0.25435	0.805558	0.927566	-6.82855	10.0519	10.0866	10.0062	10.089	10.2052	9.90738	9.95054	9.97783	10.3492	10.0688
Prkar1b	-0.421623	10.7598	-2.35859	0.0456558	0.266056	-4.51854	10.9706	10.549	11.0795	10.676	10.9938	11.1333	10.2442	10.923	10.4707	10.5581
Prkar1a	-0.454333	12.8386	-4.12647	0.00322043	0.0623314	-1.81297	13.0657	12.6114	13.0239	13.0357	13.1794	13.0239	12.6682	12.6841	12.4805	12.6129
Prkag1	-0.031989	10.5817	-0.240933	0.815588	0.932601	-6.83222	10.5977	10.5657	10.3464	10.6951	10.6711	10.678	10.4412	10.7242	10.4912	10.6061
Prkacb	-0.0932348	9.68332	-0.570402	0.583863	0.825705	-6.68714	9.72994	9.6367	9.87576	9.63571	9.81408	9.5942	9.67774	9.74312	9.24666	9.87929
Prkaca	-0.267831	12.4034	-1.88694	0.0953875	0.375718	-5.22782	12.5373	12.2695	12.3174	12.5258	12.6626	12.6435	12.4557	12.1932	12.0547	12.3745
Prkab1	-0.659347	11.2627	-4.72911	0.00143141	0.0407451	-0.967431	11.5924	10.933	11.7379	11.5001	11.5332	11.5983	11.1476	10.904	10.661	11.0196
Prkaa2	-0.54901	9.51213	-2.45838	0.0390375	0.245982	-4.36404	9.78664	9.23763	9.83086	10.2224	9.64982	9.44349	9.1634	9.10421	8.96598	9.71691
Prkaa1	0.617538	6.38861	0.795954	0.448734	0.743739	-6.52554	6.07984	6.69738	5.90725	7.43117	4.00421	6.97671	8.01002	6.54562	5.78639	6.44746
Prim2	-0.581368	7.6676	-1.51557	0.1676	0.490463	-5.74222	7.95829	7.37692	8.14135	8.23384	7.64247	7.81549	7.46804	8.02582	7.81302	6.20079
Prim1	-0.091285	7.35359	-0.249211	0.809395	0.929369	-6.82998	7.39924	7.30795	7.46503	6.73302	7.52737	7.87153	6.37979	7.88902	7.28784	7.67516
Prickle2	0.474777	7.08356	3.72764	0.0056708	0.0857033	-2.40066	6.84617	7.32094	6.9534	6.64566	6.80187	6.98374	7.3695	7.15843	7.40627	7.34958
Prg2	-0.0779689	5.33097	-0.421308	0.684478	0.872975	-6.7668	5.36996	5.29199	4.88759	5.61144	5.5364	5.4444	5.27093	5.34554	5.08381	5.46768
Prf1	0.256722	5.95646	0.410083	0.692368	0.876832	-6.77188	5.8281	6.08482	5.1952	6.71236	6.15643	5.2484	7.291	5.0267	5.01342	7.00815
Prep	-0.206405	9.54659	-1.04854	0.32464	0.651409	-6.29187	9.6498	9.44339	9.84746	10.018	9.50529	9.2284	9.36324	9.46744	9.68714	9.25574
Prdx6	-0.12491	12.218	-0.978035	0.356334	0.679896	-6.36223	12.2804	12.1555	12.2418	12.2671	12.3095	12.3035	12.369	12.1145	11.9181	12.2205
Prdx3	-0.423136	13.4271	-2.91263	0.0192337	0.167577	-3.65423	13.6386	13.2155	13.5342	13.771	13.677	13.5723	13.3881	13.3274	12.8841	13.2624
Prdx2	0.152141	13.9575	1.02979	0.332849	0.657911	-6.31095	13.8815	14.0336	13.7634	13.8409	13.905	14.0165	14.1112	13.8256	14.3314	13.8662
Prdx1	-0.0743056	12.4622	-0.657889	0.528843	0.801195	-6.63012	12.4994	12.4251	12.5775	12.5743	12.4382	12.4075	12.3371	12.5642	12.4212	12.3778
Prdm2	-0.00781954	9.19314	-0.0281522	0.978221	0.99318	-6.86392	9.19705	9.18923	8.60118	9.2284	9.61218	9.34643	8.62593	9.16018	9.64841	9.32239
Prb1	-0.176105	5.37852	-0.546375	0.599518	0.832716	-6.70149	5.46658	5.29047	4.45843	6.09742	5.59697	5.71348	5.1788	5.41626	5.21174	5.35508
Prap1	0.339233	7.08277	0.616291	0.554608	0.811877	-6.65815	6.91315	7.25238	7.47094	6.1699	6.00223	8.00953	7.69685	7.3443	7.8543	6.11409
Ppy	0.128717	7.14534	0.573596	0.581799	0.825225	-6.68519	7.08098	7.20969	7.22049	7.21149	7.003	6.88894	7.12793	6.81905	7.84127	7.05053
Ppt2	-0.0722717	11.0669	-0.525389	0.613375	0.840955	-6.71356	11.103	11.0308	11.1599	11.3539	11.076	10.8224	11.1007	10.9814	11.0155	11.0255
Ppt1	-0.113924	9.90227	-0.724575	0.489093	0.773949	-6.58178	9.95923	9.84531	9.81285	9.78578	10.0051	10.2332	10.0057	9.65906	9.68814	10.0283
Ppp6c	0.0327351	9.62519	0.195812	0.849576	0.944274	-6.8431	9.60882	9.64156	9.81846	9.71374	9.48652	9.41656	9.49635	9.67703	9.40976	9.98308
Ppp5c	0.150325	9.73346	0.885868	0.401199	0.714281	-6.44834	9.6583	9.80862	9.53125	9.76347	9.58216	9.75631	10.1203	9.85929	9.39793	9.85694
Ppp4r3b	0.255039	8.06401	1.34268	0.215753	0.54506	-5.96085	7.93649	8.19153	7.90528	7.73049	8.27711	7.83308	7.79399	8.37406	8.14597	8.4521
Ppp3r2	0.231678	4.84661	0.359563	0.72836	0.893353	-6.79309	4.73077	4.96245	4.19567	5.84142	4.25198	4.63402	6.65266	5.14818	3.7338	4.31515
Ppp3r1	0.0443282	9.43997	0.28992	0.779154	0.914806	-6.8179	9.4178	9.46213	9.49797	9.42521	9.55452	9.19352	9.69004	9.47901	9.15559	9.52388
Ppp3cb	-0.609006	8.29899	-1.40913	0.195977	0.525715	-5.87869	8.60349	7.99448	8.83204	8.46901	8.86112	8.2518	8.62828	8.68848	6.67869	7.98248
Ppp3ca	-0.22778	10.9005	-1.56892	0.154806	0.473115	-5.67175	11.0144	10.7866	10.9938	11.3378	10.9392	10.7869	10.7505	10.7439	10.9248	10.7272
Ppp2r5a	-0.0288107	12.8653	-0.241197	0.815391	0.932601	-6.83215	12.8797	12.8509	12.8437	12.9173	12.8437	12.9142	12.9587	12.9637	12.6313	12.85
Ppp2r3a	-0.558182	12.4605	-3.32015	0.0103405	0.117651	-3.02059	12.7396	12.1814	13.0117	12.6682	12.5944	12.6841	12.0752	12.4959	11.8908	12.2638
Ppp2r2c	0.280588	9.17989	1.49138	0.173707	0.499982	-5.77373	9.03959	9.32018	9.23242	9.1188	9.05097	8.75619	9.09862	9.04347	9.72208	9.41656
Ppp2r2b	0.284236	7.08059	0.999809	0.346305	0.669368	-6.34091	6.93847	7.2227	7.27575	7.4642	6.62167	6.39224	7.48967	6.89694	6.94475	7.55945
Ppp2r2a	0.245273	10.6945	2.14579	0.0637469	0.308404	-4.84387	10.5719	10.8172	10.6651	10.4084	10.6634	10.5507	10.7354	10.8406	10.7958	10.8968
Ppp2r1a	0.102795	12.7001	0.852318	0.418502	0.729059	-6.47795	12.6487	12.7515	12.5205	12.8536	12.7025	12.5181	12.7159	12.7314	12.7605	12.7981
Ppp2cb	0.0209841	11.701	0.158993	0.877564	0.954643	-6.85033	11.6905	11.7115	11.796	11.5983	11.7434	11.6242	11.5646	11.6546	11.9814	11.6452
Ppp1r9b	-0.103994	10.1005	-0.582039	0.576364	0.823651	-6.67998	10.1525	10.0485	10.0134	9.96523	10.4561	10.175	9.92187	9.97561	10.4446	9.85173
Ppp1r9a	-0.0809868	3.59306	-0.315851	0.760093	0.905538	-6.80927	3.63355	3.55257	4.01262	3.49862	3.74416	3.27882	4.23014	3.33451	3.31111	3.33451
Ppp1r3b	0.544704	4.40934	2.01892	0.0777188	0.34035	-5.03404	4.13699	4.68169	4.49478	4.3296	3.45189	4.2717	4.99182	4.61681	4.90812	4.21002
Ppp1r36	0.594252	7.34768	2.64182	0.0292916	0.210514	-4.07808	7.05056	7.64481	7.41347	7.09791	6.60974	7.08112	8.13725	7.47613	7.56751	7.39835
Ppp1r21	0.425751	9.39919	2.51757	0.0355774	0.234472	-4.27198	9.18631	9.61206	9.43288	8.90958	9.3827	9.02009	9.53889	9.63276	9.41535	9.86125
Ppp1r2	-0.191198	10.1203	-1.02165	0.336462	0.660956	-6.31915	10.2159	10.0247	10.3622	10.573	10.1938	9.7345	10.0277	9.98936	9.91553	10.1661
Ppp1r1a	0.12512	9.43969	0.388159	0.707892	0.883061	-6.78141	9.37713	9.50225	9.36135	9.30512	9.15559	9.68647	9.96016	9.70472	8.49667	9.84746
Ppp1r16b	0.0568162	9.42814	0.421663	0.684229	0.872975	-6.76664	9.39973	9.45654	9.63443	9.29664	9.42364	9.2442	9.34643	9.62272	9.49569	9.36135
Ppp1r15a	0.071052	10.3631	0.356106	0.73085	0.8946	-6.79444	10.3276	10.3986	10.1888	10.0051	10.9167	10.1997	10.3951	10.3446	10.4465	10.4084
Ppp1r13l	-0.0730775	11.4626	-0.6028	0.563119	0.816958	-6.66689	11.4991	11.4261	11.4719	11.6807	11.372	11.4719	11.5705	11.3378	11.4421	11.3539
Ppp1r12a	0.266147	8.91782	1.83298	0.103667	0.389574	-5.30566	8.78474	9.05089	8.63658	8.90793	8.8588	8.73566	8.77697	9.0577	9.31192	9.05698
Ppp1r10	-0.162051	10.1987	-1.12168	0.294118	0.628506	-6.21498	10.2798	10.1177	10.3492	10.18	10.4695	10.1203	9.89703	10.0811	10.3593	10.1335
Ppp1cc	-0.00194137	12.3864	-0.0139819	0.989182	0.996633	-6.86425	12.3873	12.3854	12.3264	12.3778	12.3493	12.4959	12.1811	12.4617	12.6571	12.2418
Ppp1cb	0.110568	12.0275	0.765706	0.465557	0.755257	-6.54993	11.9723	12.0828	12.0962	12.1242	11.9216	11.7471	11.8586	12.0265	12.2231	12.2231
Ppp1ca	0.176199	13.1349	1.54276	0.160966	0.482012	-5.70647	13.0468	13.223	13.0357	13.0524	12.943	13.1561	13.3628	13.1444	13.2534	13.1313
Ppox	0.222426	8.53993	1.10746	0.299867	0.632929	-6.23023	8.42872	8.65114	8.67614	8.22922	8.44316	8.36635	9.18081	8.55855	8.3593	8.50593
Ppm1b	0.201552	9.89592	1.55893	0.157132	0.476987	-5.68504	9.79514	9.9967	9.85446	9.82324	9.72208	9.78079	10.0578	10.101	9.71485	10.1131
Ppm1a	0.118598	11.2569	1.12489	0.292831	0.627715	-6.21151	11.1976	11.3162	11.2638	11.1757	11.2129	11.1378	11.2198	11.372	11.2877	11.3852
Ppil3	-0.451653	8.77761	-2.87391	0.0204192	0.174472	-3.71481	9.00344	8.55179	9.1296	8.89709	8.76629	9.22078	8.51328	8.68369	8.72066	8.2895
Ppig	0.222778	5.1775	1.28445	0.234466	0.569927	-6.03077	5.06611	5.28889	4.90812	5.33569	5.29889	4.72174	5.47311	5.32913	5.21565	5.13767
Ppif	-0.29395	12.874	-2.24919	0.0542091	0.284147	-4.68664	13.021	12.7271	13.0069	13.0174	13.0423	13.0174	12.7605	12.6435	12.9902	12.5141
Ppid	-0.320873	9.34091	-1.07651	0.312687	0.642163	-6.26292	9.50135	9.18048	9.57738	9.28093	9.74688	9.40021	8.29384	9.67703	9.53889	9.21215
Ppib	0.0212793	11.5912	0.151315	0.883424	0.958076	-6.85165	11.5805	11.6018	11.5389	11.5705	11.5389	11.6739	11.5482	11.5275	11.9287	11.4029
Ppdpf	0.222302	9.55282	1.12425	0.293087	0.627715	-6.2122	9.44167	9.66397	9.36495	9.77829	9.3738	9.24961	9.78252	9.92578	9.18676	9.7608
Ppat	-0.441133	8.92695	-2.7093	0.0263645	0.201299	-3.97251	9.14752	8.70638	9.07749	9.46656	8.94418	9.10183	8.52453	8.96598	8.56102	8.77399
Pparg	0.596319	8.45761	2.48158	0.0376427	0.241182	-4.32799	8.15945	8.75577	8.35566	7.59993	8.27897	8.40324	8.36854	9.09517	8.56618	8.99319
Ppard	-0.291447	10.2751	-1.82392	0.105122	0.391896	-5.31863	10.4209	10.1294	10.2479	10.6374	10.4371	10.3612	10.0993	10.2479	9.80157	10.369
Ppara	-0.494797	8.41249	-2.96809	0.0176584	0.160823	-3.5675	8.65989	8.16509	8.62702	8.40499	8.6991	8.90844	8.49952	8.04788	7.9603	8.15267
Ppa2	-0.524939	11.1878	-2.52905	0.0349433	0.232317	-4.25411	11.4503	10.9253	11.5096	11.422	11.4392	11.4301	11.0012	11.114	10.3115	11.2746
Pou6f1	0.465116	7.47428	1.09254	0.305994	0.637866	-6.24607	7.24172	7.70684	7.72334	6.95829	7.35145	6.9338	8.10153	7.95482	8.37097	6.40004
Pou5f2	-0.117655	6.93824	-0.506146	0.626227	0.845096	-6.72423	6.99706	6.87941	6.69134	7.46339	6.60688	7.22665	6.90002	6.54562	7.18737	6.88462
Pou3f4	0.0470343	8.8706	0.16214	0.875164	0.953742	-6.84977	8.84708	8.89411	8.49537	9.41612	8.70958	8.76725	9.16536	8.65667	9.42839	8.32604
Pou3f3	0.530373	5.99124	0.906105	0.391014	0.708009	-6.43002	5.72605	6.25642	7.2045	5.24612	4.92813	5.52547	7.47133	6.21009	5.94414	5.40014
Pou3f2	-0.39343	7.80756	-1.27814	0.236575	0.57157	-6.03823	8.00428	7.61085	8.16987	8.31495	7.82893	7.70336	7.38522	7.73049	8.39415	6.93353
Pou3f1	0.719699	6.56524	1.1891	0.268058	0.607051	-6.14078	6.20539	6.92508	5.50027	7.05053	6.69837	5.57237	7.1609	5.24544	7.56934	7.72466
Pou2f3	0.379367	8.38583	0.983987	0.353571	0.67761	-6.35644	8.19614	8.57551	8.29762	8.21111	8.61611	7.65973	9.53247	7.69394	8.33015	8.74548
Pou2f2	0.142084	8.30791	0.614092	0.55599	0.812618	-6.65959	8.23687	8.37895	8.0323	7.98387	8.84889	8.08241	8.49189	7.98248	8.5164	8.52503
Pou2f1	0.220261	7.34281	0.56656	0.586351	0.827322	-6.68947	7.23268	7.45294	7.52852	6.78559	6.76807	7.84856	8.02792	8.00615	6.6228	7.15491
Pou1f1	-0.393125	3.97072	-0.579174	0.578205	0.823651	-6.68176	4.16728	3.77416	5.85816	3.51852	4.26641	3.02604	5.09713	2.82633	3.5323	3.64088
Postn	0.305208	6.19268	0.405331	0.69572	0.878216	-6.77399	6.04008	6.34529	5.72375	3.97649	7.50439	6.95568	5.68525	6.53155	7.32937	5.83497
Por	0.549816	11.4442	4.57772	0.001746	0.0456354	-1.17479	11.1693	11.7191	11.1036	11.0898	11.2664	11.2173	11.7434	11.6194	11.9061	11.6075
Pop1	0.299679	6.61549	0.550276	0.596961	0.831094	-6.6992	6.46566	6.76533	7.86315	5.64598	5.54761	6.80588	6.49246	7.62409	6.68289	6.2619
Pon1	0.1323	6.18416	0.649099	0.534226	0.803802	-6.63618	6.11801	6.25031	6.64073	5.9195	5.91606	5.99576	5.99833	6.4464	6.12309	6.43343
Pomp	-0.225247	13.5966	-1.78452	0.111677	0.402333	-5.37476	13.7092	13.4839	13.6197	13.6642	13.7272	13.8256	13.2444	13.5723	13.5134	13.6056
Pomc	0.102656	7.90664	0.28634	0.781798	0.916152	-6.81903	7.85531	7.95796	7.90914	6.92789	8.01427	8.56993	8.49537	7.4798	8.00706	7.84963
Pom121	0.217111	9.5248	1.31318	0.225068	0.556304	-5.99652	9.41625	9.63336	9.70472	9.47901	9.03247	9.44877	9.67502	9.66632	9.75184	9.44025
Polr3k	-0.199352	10.2078	-1.27653	0.237118	0.57157	-6.04013	10.3075	10.1081	10.3357	10.6799	10.1109	10.1034	9.98621	10.175	10.1109	10.1604
Polr3a	0.0379007	10.9603	0.251926	0.807367	0.928339	-6.82923	10.9414	10.9793	10.9274	10.9487	10.7313	11.1581	11.1757	10.9779	10.7023	11.0612
Polr2i	-0.0599201	9.61389	-0.366047	0.723698	0.890033	-6.79052	9.64385	9.58393	9.64209	9.63119	9.5623	9.73982	9.96667	9.67171	9.34919	9.34815
Polr2g	0.280718	10.5367	2.26743	0.0526795	0.283116	-4.65872	10.3963	10.677	10.3707	10.536	10.1683	10.5103	10.7152	10.6711	10.7232	10.5985
Polr2f	-0.0700702	11.7435	-0.556567	0.59285	0.831094	-6.69547	11.7785	11.7084	11.7911	12.0052	11.7302	11.5876	11.6407	11.796	11.7164	11.6807
Polr2a	-0.106258	10.4205	-0.645792	0.53626	0.804883	-6.63844	10.4737	10.3674	10.2311	10.3409	10.7958	10.5268	10.3305	10.1222	10.5315	10.4854
Polr1d	0.153484	9.82678	1.13889	0.287281	0.622053	-6.19634	9.75004	9.90352	9.79646	9.91553	9.62322	9.66494	10.0214	10.0344	9.66494	9.89337
Polr1b	-0.340659	7.60765	-1.03634	0.329961	0.656919	-6.30431	7.77798	7.43732	7.91637	6.97195	7.88298	8.34064	8.06402	7.00055	7.3267	7.35802
Polr1a	0.554291	8.16251	1.48485	0.175389	0.501314	-5.78219	7.88536	8.43965	8.53557	8.48646	7.5416	6.97782	8.04639	8.33343	8.47795	8.90084
Polg2	-0.000214461	8.75834	-0.000632352	0.999511	1	-6.86436	8.75845	8.75824	8.98983	8.26512	8.88689	8.89196	9.16813	9.265	7.78256	8.81726
Pold3	-0.010622	8.13617	-0.0444252	0.96564	0.989902	-6.86326	8.14148	8.13085	8.21492	8.30965	8.4356	7.60573	7.62906	8.39109	8.34516	8.15811
Pold1	-0.123985	7.55405	-0.461928	0.656275	0.859814	-6.74734	7.61604	7.49206	8.40231	7.40717	7.47133	7.18336	7.69523	7.59447	7.49116	7.18737
Polb	-0.0312956	9.07438	-0.269753	0.794089	0.922168	-6.82411	9.09003	9.05873	8.9994	9.13113	9.06421	9.16536	9.10981	9.20556	8.91147	9.00808
Pola2	-0.200519	10.6332	-1.83534	0.10329	0.389574	-5.30226	10.7334	10.5329	10.6267	10.8263	10.7131	10.7677	10.4256	10.6031	10.5268	10.5762
Pola1	0.99911	4.75196	3.1292	0.0138	0.137627	-3.3163	4.25241	5.25152	5.15417	4.15531	4.14769	3.55247	5.32001	4.90636	5.30659	5.47311
Pnrc2	0.0515186	10.1537	0.21132	0.837853	0.938533	-6.83961	10.128	10.1795	10.5196	10.1496	10.0124	9.8302	9.91553	10.3851	9.73924	10.678
Pnrc1	-0.113077	9.18481	-0.421698	0.684205	0.872975	-6.76662	9.24135	9.12827	9.06181	9.35397	9.14123	9.40837	9.43659	9.15072	9.58707	8.3387
Pnpo	-0.0298547	10.3485	-0.235357	0.819768	0.933237	-6.83368	10.3634	10.3336	10.3781	10.3781	10.4007	10.2968	10.1817	10.2598	10.5999	10.293
Pnpla3	-1.52911	5.74419	-4.19646	0.00292295	0.0601705	-1.71205	6.50874	4.97963	6.99425	6.91837	5.49254	6.6298	4.42703	5.18891	5.41626	4.88633
Pnoc	-0.000626596	9.63366	-0.00254048	0.998034	0.999836	-6.86435	9.63397	9.63335	9.56671	10.0134	9.32713	9.62861	9.78397	8.97311	9.91702	9.85929
Pnn	0.493472	9.24617	1.60837	0.145919	0.45914	-5.61881	8.99943	9.4929	9.13479	8.55613	9.11817	9.18863	8.58565	9.84917	9.82434	9.71245
Pnmt	0.011093	8.5899	0.0431844	0.966599	0.99049	-6.86332	8.58435	8.59544	8.77697	8.48352	7.91787	9.15904	8.5345	8.64453	8.39109	8.81164
Pnliprp2	-0.0379884	5.67939	-0.104393	0.919394	0.972694	-6.85831	5.69839	5.6604	5.10397	6.43652	5.63572	5.61734	5.51539	5.16284	5.42946	6.53391
Pnliprp1	-0.019317	4.40513	-0.0386208	0.970127	0.991595	-6.86353	4.41479	4.39547	5.49254	3.09789	4.99625	4.07248	4.76324	4.6733	4.32867	3.81668
Pnlip	0.491849	7.19972	2.30623	0.0495668	0.277665	-4.59918	6.9538	7.44565	7.0452	7.30873	6.49743	6.96383	7.64629	7.54223	7.56857	7.02549
Pnck	-0.34219	7.21109	-2.75485	0.02456	0.195522	-3.90121	7.38219	7.04	7.40483	7.40885	7.15701	7.55806	6.95773	7.07456	7.11198	7.01572
Pmpcb	-0.311436	11.8817	-2.12761	0.0655861	0.312297	-4.87132	12.0374	11.726	12.217	11.9543	12.0402	11.9382	11.8434	11.8628	11.3988	11.7989
Pmpca	-0.299046	10.4922	-2.89742	0.0196907	0.170629	-3.67802	10.6417	10.3427	10.7327	10.5854	10.5924	10.6564	10.3464	10.3094	10.3157	10.3993
Pmp22	-0.223641	10.037	-1.56364	0.156032	0.47529	-5.67878	10.1488	9.92519	10.2918	10.065	10.1254	10.1131	10.1476	9.78578	10.0792	9.68814
Pmfbp1	-0.101361	4.04173	-0.290277	0.77889	0.914806	-6.81778	4.09241	3.99105	4.00421	4.19567	4.51882	3.65095	3.55764	3.36822	4.90309	4.13525
Pmf31	0.081877	9.50988	0.653495	0.53153	0.802496	-6.63316	9.46894	9.55082	9.39043	9.53669	9.35154	9.59711	9.46372	9.73661	9.4208	9.58216
Pmepa1	-0.174528	11.986	-0.759182	0.469239	0.757512	-6.55508	12.0733	11.8988	12.3095	11.7881	12.282	11.9136	11.4834	11.7582	12.451	11.9024
Pmch	-1.03425	5.64265	-1.40128	0.198228	0.526694	-5.88852	6.15978	5.12553	4.28959	6.14701	7.39265	6.80987	6.68191	4.53188	4.61995	4.66837
Plscr3	-0.167202	9.83275	-0.814229	0.438773	0.738424	-6.51041	9.91635	9.74915	9.96773	9.82434	10.0134	9.85988	10.0932	9.9372	9.15816	9.80805
Pls3	0.180117	10.2255	1.06946	0.315664	0.644223	-6.27026	10.1354	10.3155	10.1203	9.98621	10.3389	10.0962	10.1617	10.2353	10.7354	10.1297
Plrg1	0.311241	10.4801	2.8522	0.0211167	0.178254	-3.74879	10.3245	10.6357	10.3983	10.3492	10.2442	10.3063	10.547	10.7213	10.7131	10.5616
Plpp3	-0.256184	9.3479	-1.44117	0.187019	0.514903	-5.83821	9.476	9.21981	9.36175	9.52847	9.37525	9.63851	8.79282	9.40508	9.5147	9.16664
Plpp2	0.12917	7.69699	0.403059	0.697325	0.878216	-6.77499	7.6324	7.76157	7.58418	7.55806	7.74735	7.64002	7.09037	8.6946	7.89078	7.37054
Plpp1	1.07817	10.5615	7.28987	7.91619e-05	0.00615201	2.03574	10.0224	11.1006	10.1083	9.97561	10.0406	9.96523	11.2288	11.3702	10.8023	11.0012
Plp1	-0.00446524	8.28321	-0.0232141	0.982041	0.993947	-6.86406	8.28545	8.28098	8.48992	8.51546	8.36854	7.76787	8.24738	8.40909	8.39931	8.06814
Plod3	0.0994466	10.7986	0.653079	0.531784	0.802594	-6.63345	10.7489	10.8483	10.8224	10.8038	10.7567	10.6126	10.8686	10.7583	11.1868	10.5796
Plod2	-0.442852	10.068	-2.55571	0.033514	0.226713	-4.21254	10.2894	9.84656	10.5784	10.2398	10.3912	9.94824	9.66102	9.83739	9.7608	10.127
Plod1	-0.87197	10.5516	-5.89471	0.000345734	0.016393	0.513824	10.9876	10.1156	11.2288	10.8429	10.9987	10.88	10.3983	9.99068	10.0015	10.072
Pln	-0.0876162	14.3782	-0.641423	0.538954	0.805803	-6.64141	14.422	14.3344	14.5537	14.5537	14.3314	14.2493	14.3402	14.4801	14.1112	14.4062
Pllp	0.191814	8.69074	0.371927	0.71948	0.887516	-6.78815	8.59484	8.78665	7.71903	8.50305	8.34963	9.80764	8.80715	9.64209	7.74166	8.9557
Plk4	-0.751714	5.07236	-1.63706	0.139752	0.448085	-5.57989	5.44822	4.6965	6.15389	5.66992	4.34758	5.62147	4.68572	4.72812	5.54501	3.82716
Plk1	-0.0899309	10.4384	-0.473187	0.648558	0.855426	-6.74165	10.4834	10.3934	10.6031	10.4573	10.3951	10.478	10.3503	10.0842	10.923	10.2163
Plin2	0.726548	9.11056	2.27036	0.0524378	0.283004	-4.65423	8.74729	9.47384	8.9888	7.69685	9.11333	9.19018	9.42273	9.40414	9.52142	9.54706
Plin1	0.473779	6.15656	1.48329	0.175793	0.501922	-5.7842	5.91967	6.39345	5.64431	6.39645	5.42444	6.2135	6.0213	5.84354	6.85463	6.85434
Plg	0.0891015	5.39557	0.459987	0.65761	0.860213	-6.74831	5.35102	5.44012	5.20579	5.60721	4.92114	5.66992	5.46814	5.25899	5.38196	5.65138
Plekho1	0.247477	11.1955	2.06304	0.0725508	0.326779	-4.96829	11.0718	11.3193	11.1621	11.1036	11.0019	11.0196	11.2922	11.1621	11.5128	11.31
Plekhm2	0.0906072	11.2991	0.626248	0.548374	0.809153	-6.65159	11.2538	11.3444	11.1333	11.4601	11.235	11.1868	11.5812	11.3516	11.3603	11.0845
Plekha8	-0.0440277	7.73206	-0.258842	0.802208	0.926337	-6.82728	7.75407	7.71004	7.39714	7.80725	7.7796	8.0323	7.50034	7.9523	7.64867	7.73888
Plekha1	-0.270492	10.7875	-1.48578	0.175149	0.501314	-5.78098	10.9228	10.6523	10.8932	10.9895	10.8224	10.986	10.1728	10.9186	10.6158	10.9019
Plek	0.00765044	6.37772	0.0173212	0.986599	0.995719	-6.86419	6.3739	6.38155	5.76171	5.94883	6.71481	7.07024	5.80699	5.64284	7.27796	6.7984
Plec	-0.104239	10.7035	-0.573298	0.581991	0.825225	-6.68537	10.7557	10.6514	10.9019	10.3745	11.0229	10.7232	10.4543	10.7131	10.5052	10.9331
Pld2	-0.273464	8.83139	-1.58685	0.150709	0.466121	-5.64778	8.96813	8.69466	9.06281	8.96754	8.82463	9.01752	8.3077	8.70444	9.07691	8.68961
Pld1	-0.480078	5.72046	-3.41646	0.00895451	0.107654	-2.87257	5.9605	5.48042	5.75403	6.06285	6.12657	5.89855	5.52672	5.32284	5.37971	5.69243
Plcl1	0.00888316	8.03388	0.0321669	0.975117	0.992644	-6.86378	8.02944	8.03832	8.37406	7.67695	7.81849	8.24827	8.15344	8.31437	7.30345	8.38204
Plcg2	0.24417	8.03414	0.5955	0.567756	0.818773	-6.67154	7.91206	8.15623	8.54945	7.11026	8.50305	7.48547	8.11433	7.59019	8.95272	7.96768
Plcg1	0.027068	11.3337	0.224558	0.827879	0.935664	-6.83643	11.3202	11.3473	11.1792	11.5196	11.1949	11.3871	11.3628	11.3592	11.3067	11.3603
Plcd4	0.0356598	7.00515	0.0638699	0.95062	0.984626	-6.86209	6.98732	7.02298	5.81488	7.77462	7.32465	7.03511	5.74004	6.87118	7.95511	7.52558
Plcd1	0.0734452	8.64095	0.273378	0.791398	0.920353	-6.82302	8.60422	8.67767	8.85536	8.10226	8.71591	8.74336	8.51995	9.05238	8.07873	9.05962
Plcb4	-0.195073	10.4192	-0.903605	0.392262	0.708009	-6.4323	10.5167	10.3217	10.7697	10.7327	10.1817	10.3828	10.1661	10.6281	9.90574	10.5867
Plcb3	0.226582	7.29368	1.04032	0.328218	0.654722	-6.30026	7.18039	7.40698	7.42665	7.09365	7.20569	6.99558	7.187	8.01886	7.2918	7.13023
Plcb2	-0.0359467	8.3372	-0.0692253	0.946487	0.983711	-6.8617	8.35517	8.31923	8.04639	9.13479	7.33805	8.90146	8.77078	7.05622	8.88965	8.56027
Plcb1	-0.0735845	6.44648	-0.330122	0.749677	0.902488	-6.80421	6.48327	6.40969	6.09584	6.35487	7.11643	6.36596	6.39224	6.44348	6.58759	6.21545
Plb1	-0.363201	8.13399	-1.22017	0.256701	0.591569	-6.10558	8.31559	7.95239	8.43146	8.14705	8.48992	8.19392	7.06418	7.93863	8.39247	8.41427
Plaur	0.603033	9.09301	1.79901	0.109222	0.397584	-5.35417	8.79149	9.39452	8.99184	7.94728	9.49797	8.72888	8.86112	9.68647	9.59763	9.43288
Plau	0.269933	8.00141	0.805399	0.443567	0.740437	-6.51775	7.86644	8.13637	7.77741	7.89312	7.97034	7.82488	8.50305	7.15701	8.87012	8.0153
Plagl1	0.100915	8.37476	0.324899	0.753483	0.903425	-6.80608	8.3243	8.42521	8.6384	8.66542	8.45657	7.53681	8.72811	8.42449	8.73277	7.81549
Plaa	-0.49532	9.23028	-2.70182	0.0266738	0.201299	-3.98422	9.47794	8.98262	9.54995	9.25165	9.45157	9.65859	8.95905	9.42364	8.67519	8.87261
Pla2r1	0.22949	6.80875	0.691898	0.508328	0.787357	-6.60599	6.69401	6.9235	6.8143	6.28938	6.14169	7.53066	6.46272	7.23362	7.25104	6.74662
Pla2g6	-0.547796	9.3475	-2.30156	0.0499319	0.277934	-4.60636	9.6214	9.0736	10.0107	9.69004	9.46244	9.32239	9.35601	8.78894	8.66654	9.48292
Pla2g5	-0.138044	10.0154	-1.17891	0.271872	0.61115	-6.15219	10.0844	9.94636	10.0165	10.0432	10.1404	10.1374	9.8207	9.90871	10.1419	9.91412
Pla2g4a	0.571641	9.82242	2.06109	0.0727725	0.327476	-4.97121	9.5366	10.1082	9.65952	9.08139	9.91412	9.49137	9.52142	10.0198	10.7167	10.175
Pla2g2c	-0.0706249	8.4185	-0.276523	0.789065	0.919605	-6.82207	8.45381	8.38318	8.69071	8.6236	8.2717	8.22922	8.76444	8.34516	8.72628	7.69685
Pla2g2a	1.73408	12.9022	8.00929	4.01466e-05	0.00446722	2.72695	12.0351	13.7692	12.3896	11.6778	12.1057	11.9674	14.2666	13.6197	13.677	13.5134
Pla2g1b	0.017181	5.75126	0.0317408	0.975446	0.992644	-6.8638	5.74267	5.75985	5.85168	5.10911	6.37507	5.63484	4.44703	5.22253	6.52875	6.84111
Pla2g16	-0.202578	10.0369	-0.960637	0.364504	0.687448	-6.37901	10.1382	9.93565	10.6464	9.91097	9.93933	10.0562	9.97908	9.99369	9.568	10.2018
Pla1a	-0.17228	9.96282	-1.40558	0.196993	0.525796	-5.88314	10.049	9.87668	9.97561	9.95645	10.1776	10.0862	10.072	9.76347	9.87929	9.79197
Pkp4	0.537815	11.0878	3.81408	0.00500665	0.0808995	-2.27153	10.8189	11.3567	10.782	10.7345	10.8386	10.9205	11.5212	11.5256	11.0513	11.3288
Pkn2	-0.00214694	6.75801	-0.00620865	0.995196	0.998708	-6.86434	6.75908	6.75693	7.11563	6.7057	6.76029	6.4547	6.26435	7.50405	7.23362	6.02572
Pkn1	-0.414025	8.93982	-2.08804	0.0697729	0.320143	-4.93085	9.14684	8.73281	9.32893	9.04058	8.97684	9.24101	9.21406	8.47849	8.41973	8.81897
Pkm	-0.198664	14.7304	-1.62137	0.143096	0.454342	-5.60122	14.8298	14.6311	14.8011	14.8372	14.8011	14.8797	14.7621	14.5314	14.7859	14.4451
Pklr	-0.0439151	6.75492	-0.114581	0.911564	0.970855	-6.85707	6.77687	6.73296	7.23362	6.70321	6.50149	6.66917	7.19742	5.56268	7.30089	6.87085
Pkib	0.0313432	5.76305	0.134846	0.896021	0.961833	-6.85427	5.74738	5.77872	6.34541	5.77244	5.26361	5.60806	5.52048	5.74839	5.89545	5.95056
Pkia	0.153014	12.1342	1.30301	0.228357	0.560138	-6.0087	12.0577	12.2107	12.1371	12.0877	12.0572	11.9489	12.2118	12.3396	12.0319	12.2596
Pja2	0.164841	10.4551	1.03759	0.329414	0.656414	-6.30304	10.3727	10.5375	10.4022	10.2589	10.5632	10.2664	10.7191	10.6592	10.1617	10.61
Pitx3	-0.0309558	9.6137	-0.0877197	0.932227	0.977132	-6.86008	9.62918	9.59822	9.62322	9.26711	9.22569	10.4007	9.81527	9.95515	8.74671	9.87576
Pitx2	-0.167126	6.74071	-0.296552	0.774264	0.912345	-6.81576	6.82427	6.65715	6.34698	6.99394	5.96366	7.99251	6.8482	5.73489	7.88298	6.16253
Pitpnb	-0.480763	11.6241	-4.00309	0.00382706	0.0699152	-1.99251	11.8645	11.3837	11.8678	11.9457	11.8456	11.7989	11.5043	11.185	11.5001	11.3455
Pitpna	-0.0298839	12.4509	-0.218141	0.83271	0.938533	-6.83799	12.4658	12.4359	12.4212	12.5642	12.5088	12.369	12.3035	12.4238	12.7314	12.2849
Pisd	-0.477546	9.58916	-3.44199	0.00862091	0.105983	-2.83346	9.82794	9.35039	9.72771	9.94824	9.8302	9.80559	9.28885	9.34815	9.1296	9.63495
Pip5k1c	0.198034	10.434	1.3505	0.213339	0.544298	-5.95131	10.335	10.533	10.3535	10.2579	10.415	10.3136	10.8023	10.2378	10.4412	10.6507
Pip4k2c	0.0219859	9.25246	0.0867791	0.932952	0.977473	-6.86018	9.24147	9.26346	9.40256	9.71485	9.18081	8.66766	8.83204	9.40837	9.23923	9.57418
Pip4k2b	0.372871	5.87381	1.86655	0.0984392	0.381296	-5.25733	5.68737	6.06024	5.72375	5.83792	5.99263	5.1952	5.82478	6.33899	6.03943	6.03777
Pip	-1.14673	6.39186	-2.67419	0.0278482	0.205648	-4.02745	6.96523	5.8185	7.24358	5.90977	7.16224	7.54532	5.11195	5.85722	6.67086	5.63396
Pin1	-0.229278	11.3086	-1.97542	0.0831624	0.352522	-5.09841	11.4232	11.194	11.4096	11.3828	11.422	11.4785	11.2089	11.3628	11.0173	11.1868
Pim3	-0.0405311	12.3169	-0.246224	0.811628	0.931271	-6.8308	12.3372	12.2967	12.0547	12.363	12.5339	12.3971	12.0898	12.1575	12.6129	12.3264
Pim1	-0.416097	5.10207	-0.509443	0.624016	0.844206	-6.72243	5.31012	4.89402	3.89681	5.23042	6.89759	5.21565	5.82478	3.77832	6.40119	3.57179
Pik3r3	0.334058	6.50642	0.83056	0.43	0.73315	-6.49664	6.33939	6.67345	5.85816	5.74384	6.36226	7.3933	6.08923	6.6035	6.67506	7.32601
Pik3r2	0.38702	5.93256	0.755295	0.471442	0.759448	-6.55814	5.73905	6.12607	5.24612	4.60915	6.41344	6.68748	6.69614	6.16069	5.22334	6.4241
Pik3r1	-0.0794147	7.1747	-0.0961436	0.925741	0.974548	-6.85922	7.2144	7.13499	8.07997	6.6318	5.81569	8.33015	7.95933	4.92813	7.58727	8.06523
Pik3ip1	-0.332941	10.7146	-1.87771	0.0967584	0.376873	-5.2412	10.8811	10.5481	10.6191	10.9987	10.8167	11.0898	10.6211	10.5659	10.8316	10.1739
Pik3cd	0.0993373	9.72601	0.554961	0.593898	0.831094	-6.69643	9.67634	9.77568	9.86445	9.67392	9.65578	9.51122	9.86283	9.42273	10.1688	9.64841
Pik3c3	0.499454	8.17421	2.91867	0.0190554	0.167195	-3.64478	7.92448	8.42394	7.77847	7.70336	8.29267	7.92343	8.29434	8.71522	8.32364	8.36254
Pik3c2g	2.91962	10.8293	12.5025	1.39427e-06	0.000804254	5.98752	9.36952	12.2891	9.0036	9.76964	9.16813	9.53669	12.4382	12.1501	11.88	12.6882
Pigr	0.0910912	8.16068	0.656374	0.529768	0.801346	-6.63117	8.11513	8.20622	8.3171	8.07765	7.85564	8.21013	8.30889	8.29844	8.07622	8.14135
Pigl	-0.0381406	10.5958	-0.302874	0.769612	0.909491	-6.81367	10.6148	10.5767	10.5492	10.6518	10.4612	10.7972	10.4465	10.5521	10.5784	10.7298
Pigf	0.0188742	8.37358	0.0944339	0.927057	0.974783	-6.85941	8.36414	8.38302	8.50997	8.2717	8.62702	8.04788	8.32784	8.57603	7.9638	8.6644
Picalm	0.046468	11.1409	0.243245	0.813857	0.932121	-6.8316	11.1177	11.1642	11.009	11.1126	11.2229	11.1263	11.0884	11.1806	11.6452	10.7425
Pias3	0.289331	9.67774	2.43284	0.0406333	0.249294	-4.40367	9.53307	9.8224	9.37696	9.62935	9.53889	9.58707	9.99369	9.77067	9.76262	9.76262
Pias2	0.288856	10.3862	2.35373	0.0460057	0.266056	-4.52604	10.2417	10.5306	10.2664	10.4309	10.0993	10.1704	10.536	10.5041	10.4231	10.6592
Pi4kb	0.810929	9.97475	4.53371	0.00185097	0.0467131	-1.23571	9.56929	10.3802	9.83786	9.2442	9.5859	9.60919	10.1997	10.3575	10.7385	10.2252
Pi4ka	-0.218526	8.71358	-1.82001	0.105755	0.391896	-5.32421	8.82284	8.60432	8.83672	8.87012	8.7234	8.86112	8.71522	8.6644	8.65273	8.38491
Phrf1	0.084035	9.89599	0.384249	0.710676	0.883949	-6.78306	9.85397	9.938	10.18	9.19893	10.0592	9.97783	9.83618	9.87211	10.0076	10.0361
Phox2a	-0.1221	6.20411	-0.272453	0.792084	0.920713	-6.8233	6.26516	6.14306	5.27093	5.86732	7.47805	6.44434	6.0292	5.64735	6.38253	6.51317
Phldb1	-0.253858	11.8989	-1.92403	0.0900674	0.363757	-5.17384	12.0258	11.7719	12.0649	12.1028	11.9406	11.9949	11.9543	11.8847	11.516	11.7327
Phkg2	0.325655	9.12794	1.76845	0.11446	0.407264	-5.3975	8.96511	9.29077	9.39793	8.88294	8.66213	8.91747	9.57544	9.20154	9.18941	9.1967
Phkg1	-0.0210815	7.54112	-0.103028	0.920444	0.972694	-6.85846	7.55166	7.53058	7.2484	7.32247	7.92979	7.70599	7.92042	7.31687	7.42164	7.46339
Phka1	-0.216979	6.70021	-0.380553	0.713312	0.885207	-6.7846	6.80869	6.59172	6.01786	7.82893	7.73224	5.65575	6.96226	6.1531	5.94118	7.31032
Phgdh	0.227918	7.47835	1.01445	0.339682	0.662656	-6.32636	7.3644	7.59231	7.7629	6.80772	7.4798	7.40717	7.91925	7.4294	7.64103	7.37957
Phf7	0.362301	9.31903	2.49985	0.0365793	0.237204	-4.29957	9.13788	9.50018	9.12126	9.37438	8.90115	9.15472	9.36828	9.60155	9.36324	9.66764
Phf3	0.273559	8.99643	1.57433	0.153558	0.471128	-5.66452	8.85965	9.13321	9.03532	8.52453	9.04204	8.83672	9.05238	9.30391	8.84402	9.33255
Phf20	0.277141	9.6505	2.43086	0.0407596	0.249294	-4.40673	9.51193	9.78907	9.5803	9.49635	9.59669	9.37438	9.71193	9.9199	9.73351	9.79094
Phf12	0.23867	8.19196	1.13602	0.288411	0.622053	-6.19946	8.07262	8.31129	7.79366	7.75097	8.58698	8.15887	8.43698	8.42953	8.34635	8.0323
Phex	0.379279	4.0472	1.02484	0.335039	0.659836	-6.31593	3.85756	4.23683	2.96195	4.24943	4.30094	3.9179	4.51106	4.73565	3.47049	4.23014
Phb2	-0.0705012	13.4434	-0.597286	0.56662	0.818098	-6.67041	13.4786	13.4081	13.4945	13.5134	13.3723	13.5342	13.3986	13.4728	13.2213	13.5397
Phax	0.108782	8.98435	0.661881	0.526409	0.799583	-6.62734	8.92996	9.03874	8.84275	9.05437	8.72628	9.09642	9.02304	9.2442	8.68727	9.20044
Phactr4	0.0663527	10.6754	0.546299	0.599568	0.832716	-6.70153	10.6422	10.7086	10.6507	10.7242	10.4772	10.7167	10.6921	10.88	10.678	10.5841
Pgrmc1	0.540748	8.82807	3.12067	0.0139806	0.138841	-3.32957	8.55769	9.09844	8.80293	8.16987	8.47527	8.78269	8.9031	9.25869	9.1368	9.09517
Pgr	0.12266	6.11381	0.428451	0.679479	0.871327	-6.7635	6.05248	6.17514	5.80055	6.97882	5.68982	5.74072	6.07729	6.29474	6.14169	6.18684
Pgm3	0.918289	6.63773	3.56586	0.00717936	0.0977028	-2.64468	6.17858	7.09687	6.46016	5.71969	6.18251	6.35197	7.4416	6.81517	6.61723	7.51348
Pgm1	-0.251363	11.7834	-2.36085	0.0454939	0.266056	-4.51505	11.9091	11.6577	11.9061	11.9216	11.9345	11.8741	11.7922	11.5928	11.5812	11.6645
Pglyrp1	0.0201257	6.3011	0.0533388	0.958753	0.98838	-6.86278	6.29103	6.31116	5.99769	6.10033	5.61066	7.45546	6.28869	6.09512	6.69319	6.16764
Pgk1	-0.384165	11.1729	-1.22527	0.254875	0.588339	-6.09973	11.365	10.9809	11.4467	12.1777	10.9083	10.9274	11.4096	10.7766	11.1162	10.6211
Pggt1b	-0.308632	6.54871	-0.693453	0.507402	0.786656	-6.60486	6.70302	6.39439	7.15491	6.12657	6.15468	7.37593	6.45723	6.59713	5.3429	7.18032
Pgf	0.836528	7.23953	2.13259	0.0650776	0.312297	-4.86381	6.82127	7.6578	6.59306	7.48421	5.9798	7.22801	6.96639	7.75792	8.34932	7.55757
Pgc	-0.0294518	6.88598	-0.170722	0.868626	0.95162	-6.84819	6.9007	6.87125	6.81579	7.12352	7.09365	6.56986	6.99859	6.74702	7.08624	6.65315
Pgap2	0.0247126	9.9394	0.17291	0.866961	0.950831	-6.84778	9.92705	9.95176	9.82715	9.86628	9.92578	10.089	9.95821	10.156	10.0385	9.65434
Pgam2	-0.789636	12.2659	-3.38592	0.00937136	0.110972	-2.91941	12.6608	11.8711	12.6571	12.6626	12.4733	12.85	12.3536	12.0686	11.2533	11.8091
Pgam1	0.275833	12.9603	1.97989	0.0825859	0.351295	-5.09181	12.8223	13.0982	12.8036	13.0239	12.6731	12.7887	13.0423	13.0239	13.3628	12.9637
Pfn1	-0.0602263	13.3426	-0.371041	0.720115	0.887634	-6.78851	13.3727	13.3125	13.3133	13.2681	13.4151	13.4945	13.4687	13.1715	13.6197	12.9902
Pfkp	1.24562	9.71436	7.64977	5.60133e-05	0.00523679	2.38884	9.09155	10.3372	9.16664	8.84889	9.24764	9.10302	10.0419	10.4675	10.6061	10.2332
Pfkm	-0.144333	12.8502	-1.09791	0.303777	0.6361	-6.24039	12.9224	12.7781	12.9587	12.9228	12.8748	12.9333	12.8748	12.8585	12.4757	12.9033
Pfkl	-0.0984694	10.773	-0.826434	0.432205	0.73315	-6.50014	10.8223	10.7238	10.7888	10.9691	10.8581	10.6731	10.8038	10.6518	10.8167	10.6229
Pfkfb3	-0.00683435	7.61547	-0.0261215	0.979792	0.99318	-6.86398	7.61888	7.61205	7.74957	7.2128	7.55806	7.95511	7.43228	8.2518	7.14724	7.61688
Pfkfb2	-0.105442	7.86649	-0.515533	0.61994	0.842758	-6.71907	7.91921	7.81376	7.47661	8.23222	7.92438	8.04362	7.41641	7.9137	8.00275	7.9222
Pfkfb1	0.0473157	7.68788	0.323683	0.75437	0.903472	-6.80652	7.66422	7.71153	7.62323	7.67085	7.94294	7.41985	7.62146	7.57781	7.86046	7.78641
Pfdn2	-0.180438	9.93881	-0.818282	0.436584	0.736059	-6.50701	10.029	9.84859	10.1131	9.8956	10.0704	10.037	10.4435	9.92305	9.40256	9.62529
Pf4	0.43249	11.125	1.14701	0.284099	0.62002	-6.18747	10.9088	11.3413	10.4585	10.881	11.0209	11.2746	10.9632	10.8708	12.4995	11.0315
Pex5	0.151606	9.50602	0.680228	0.515311	0.791509	-6.61439	9.43022	9.58183	9.73351	9.81285	9.28694	8.88758	9.54404	9.71141	9.34091	9.73094
Pex2	-0.0336945	8.85751	-0.253705	0.806039	0.927844	-6.82873	8.87436	8.84066	8.72933	9.07564	8.90256	8.7899	8.68088	8.83204	8.81726	9.03247
Pex19	-0.174582	9.62049	-1.1756	0.273119	0.611987	-6.15588	9.70778	9.5332	9.8302	9.70822	9.57157	9.72114	9.66563	9.79991	9.3023	9.36495
Pex14	-0.123302	10.1232	-0.370419	0.720561	0.88783	-6.78876	10.1848	10.0615	10.3136	9.79991	10.8124	9.81341	9.24262	10.1997	10.5143	10.2894
Pex12	0.244514	9.44806	1.14803	0.283702	0.619999	-6.18635	9.3258	9.57032	9.61494	9.2911	9.40837	8.9888	9.23082	9.92489	9.3023	9.82324
Pex11a	1.17545	7.96029	4.43988	0.00209832	0.0497082	-1.36656	7.37256	8.54801	7.12035	7.03097	7.64499	7.69394	7.93405	9.03811	8.597	8.62289
Pex10	-0.567038	6.7693	-0.829301	0.430672	0.73315	-6.49771	7.05282	6.48578	7.56464	7.28887	8.09609	5.26166	7.2185	6.01123	5.35231	7.36107
Pex1	-0.43973	9.37332	-2.38208	0.044003	0.26273	-4.48226	9.59319	9.15346	9.71485	9.52506	9.61022	9.52263	9.01752	9.33935	8.72849	9.52847
Pet100	-0.546045	9.31133	-3.51714	0.0077133	0.0993798	-2.71875	9.58435	9.03831	9.91412	9.51254	9.36495	9.54579	9.06529	9.1296	9.14897	8.80936
Per2	-0.886144	10.2728	-5.09701	0.000895614	0.0296279	-0.477952	10.7159	9.82975	10.7345	10.8329	10.6651	10.6311	9.79512	10.2097	9.42521	9.88896
Penk	2.5785	13.0654	10.6319	4.84523e-06	0.0016657	4.81731	11.7762	14.3547	11.516	12.4296	11.7602	11.3988	14.4659	14.1866	14.1375	14.6286
Pemt	0.143439	9.48877	0.999421	0.346482	0.669445	-6.34129	9.41705	9.56049	9.24764	9.4764	9.35825	9.5859	9.63276	9.26654	9.66764	9.67502
Pelo	0.189685	9.98522	1.27312	0.238264	0.572649	-6.04414	9.89037	10.0801	9.92305	10.0035	9.75184	9.88309	10.3828	10.1635	9.89082	9.88309
Pecam1	0.262107	11.1481	1.88408	0.0958109	0.376175	-5.23198	11.017	11.2791	10.7398	11.1916	11.1691	10.9677	11.366	11.1916	11.2015	11.3575
Pebp1	-0.385139	13.4139	-2.93307	0.0186367	0.16525	-3.62225	13.6065	13.2213	13.6862	13.6862	13.5809	13.4728	13.4728	13.065	13.1378	13.2098
Pea15	-0.372442	10.4443	-2.47395	0.0380954	0.242712	-4.33984	10.6305	10.2581	10.6556	10.3725	10.7748	10.7191	10.367	10.092	10.4828	10.0905
Pdzk1ip1	0.143843	4.28565	0.430711	0.6779	0.871176	-6.76245	4.21373	4.35757	4.60704	3.34084	4.79693	4.11009	4.53906	4.77187	4.0079	4.11144
Pdzk1	-1.77057	6.52526	-3.31113	0.0104816	0.118462	-3.03451	7.41055	5.63998	7.49825	7.19175	7.3695	7.58269	6.68891	4.34514	4.8716	6.65427
Pdzd4	1.12916	6.79641	1.81248	0.106987	0.392953	-5.33497	6.23183	7.36098	5.57533	7.81454	5.25694	6.2805	7.50984	7.81302	6.10033	8.02074
Pdzd11	0.486357	7.68973	1.11141	0.298262	0.632435	-6.22601	7.44655	7.93291	8.21901	7.50911	6.10033	7.95774	7.57087	7.95644	8.31243	7.89189
Pdyn	-0.23422	10.1193	-1.16762	0.27615	0.616461	-6.16476	10.2365	10.0022	10.1354	10.4131	10.175	10.2224	9.50244	9.89964	10.2268	10.3801
Pdx1	0.189677	6.88945	0.535102	0.60694	0.837982	-6.70803	6.79462	6.98429	6.25802	7.3443	6.13303	7.44312	6.99507	6.47856	7.40072	7.06282
Pdpn	1.07251	8.85302	2.15969	0.0623739	0.304469	-4.82284	8.31677	9.38927	8.94853	7.60057	9.34744	7.37054	9.22362	9.28489	10.1954	8.85319
Pdpk1	0.436396	8.24295	1.73685	0.12012	0.419179	-5.44195	8.02475	8.46114	7.74017	8.11597	7.70144	8.54141	8.82364	8.48421	7.94974	8.58698
Pdp2	-2.08965	8.79061	-14.3075	4.87697e-07	0.000442896	6.92754	9.83544	7.74579	10.0247	9.98308	9.54007	9.79393	7.76428	7.90719	7.69558	7.61612
Pdp1	-0.201185	10.4509	-1.61535	0.144396	0.455812	-5.60937	10.5515	10.3503	10.5581	10.5784	10.5335	10.536	10.2224	10.4889	10.1704	10.5196
Pdlim5	1.04493	8.67588	4.77288	0.00135235	0.0394112	-0.908119	8.15342	9.19835	7.82139	8.02792	8.55325	8.21111	8.81271	9.02566	9.47383	9.4812
Pdlim4	-0.67693	9.71998	-4.53541	0.00184679	0.0467131	-1.23335	10.0584	9.38152	9.98308	10.1131	10.0255	10.1121	9.73027	9.39216	9.26769	9.13595
Pdlim3	0.117242	12.4125	0.476052	0.646602	0.854918	-6.74018	12.3539	12.4712	12.411	12.2019	12.9731	11.8296	12.404	12.6882	12.1932	12.5992
Pdlim2	0.483928	7.12736	1.9841	0.0820473	0.350527	-5.0856	6.8854	7.36932	6.7689	6.63907	7.58418	6.54944	7.65282	7.3022	7.37803	7.14425
Pdlim1	-0.151809	11.8736	-1.06626	0.317024	0.645316	-6.27359	11.9495	11.7977	11.9088	12.0319	11.9287	11.9287	11.7582	11.5434	12.1125	11.7766
Pdk4	3.23064	11.8502	8.18643	3.42198e-05	0.004158	2.8884	10.2349	13.4656	10.01	10.1888	11.0898	9.65104	13.914	13.7467	12.5088	13.6928
Pdk2	-0.237964	13.8749	-1.52205	0.165998	0.489299	-5.73374	13.9939	13.7559	13.9902	14.0165	13.9401	14.0287	13.9829	13.8989	13.3499	13.792
Pdk1	-0.725027	11.3748	-2.71436	0.0261579	0.201299	-3.9646	11.7373	11.0122	11.8483	11.806	11.5928	11.702	11.1551	11.1051	10.2208	11.5679
Pdia6	-0.207079	11.5199	-1.05803	0.320543	0.647968	-6.2821	11.6235	11.4164	11.5256	11.7471	11.6696	11.5516	11.076	11.4029	11.9516	11.235
Pdia4	-0.0287428	9.31363	-0.130237	0.899552	0.963933	-6.85494	9.328	9.29926	9.05556	9.57418	9.4333	9.24897	9.1296	9.14123	9.89703	9.02918
Pdia3	-0.254356	9.44316	-1.66254	0.134476	0.439812	-5.54504	9.57034	9.31598	9.40508	9.50342	9.86283	9.51002	9.08949	9.44548	9.23758	9.49137
Pdia2	-0.226758	8.46956	-1.18287	0.270386	0.609468	-6.14777	8.58294	8.35619	8.26741	8.41528	8.86252	8.78657	8.21425	8.68576	8.10642	8.41832
Pdhx	-0.788867	9.98545	-5.20018	0.000787989	0.0269954	-0.344353	10.3799	9.59102	10.3063	10.5196	10.6126	10.0811	9.46924	9.6473	9.49918	9.74835
Pdhb	-0.502054	11.9429	-2.56865	0.032842	0.225518	-4.19236	12.1939	11.6919	12.2265	12.1932	12.2336	12.1224	11.721	12.0588	11.1444	11.8434
Pdha2	1.51394	4.02534	3.1184	0.0140288	0.139039	-3.3331	3.26837	4.78231	3.45189	2.77098	3.57179	3.27882	3.77025	4.68572	6.24406	4.42919
Pdha1	-0.361813	13.4567	-2.85596	0.0209942	0.177749	-3.74291	13.6376	13.2758	13.5809	13.7359	13.771	13.4628	13.236	13.3133	13.1313	13.4227
Pdgfrb	0.233693	8.07592	0.647177	0.535408	0.804198	-6.6375	7.95907	8.19276	8.21722	8.05777	7.11699	8.44431	7.63589	7.79077	8.60759	8.73681
Pdgfra	-0.104532	7.31668	-0.47389	0.648077	0.855316	-6.74129	7.36894	7.26441	7.3933	7.23362	7.61612	7.23274	7.85287	6.93239	7.2902	6.98219
Pdgfb	0.0965255	6.47128	0.34413	0.739504	0.898415	-6.79903	6.42302	6.51954	6.55233	5.5915	6.89915	6.64908	6.66748	6.21312	6.66148	6.53609
Pdgfa	-0.502126	8.50276	-1.57216	0.154059	0.471831	-5.66743	8.75382	8.2517	8.5335	8.60118	8.82364	9.05698	8.05777	8.68138	7.39835	8.8693
Pde7a	-0.830829	4.95596	-2.05752	0.0731788	0.328286	-4.97654	5.37138	4.54055	5.16764	6.63398	5.06865	4.61524	4.83075	4.21716	4.5885	4.52578
Pde6d	-0.0275185	9.56065	-0.21636	0.834052	0.938533	-6.83842	9.57441	9.54689	9.72624	9.69697	9.50244	9.372	9.59516	9.41137	9.58961	9.59142
Pde5a	-0.260766	5.7717	-0.689975	0.509474	0.787357	-6.60738	5.90208	5.64132	6.25685	5.18975	6.3431	5.81863	5.75785	5.66288	6.37979	4.76475
Pde4d	-0.0933272	6.11545	-0.209666	0.839101	0.938533	-6.84	6.16212	6.06879	6.78559	6.81146	5.86166	5.18975	6.00507	5.48506	5.81863	6.96639
Pde4c	-0.194491	7.61028	-0.601443	0.563979	0.816958	-6.66776	7.70753	7.51304	8.01886	7.64499	7.01149	8.15476	7.15945	8.09244	7.03238	7.76787
Pde4b	-0.116072	8.34524	-0.356061	0.730882	0.8946	-6.79446	8.40328	8.28721	8.94561	8.74839	7.91637	8.00275	8.65046	7.9603	7.75944	8.77862
Pde4a	-0.224608	10.1944	-2.02248	0.0772888	0.338926	-5.02875	10.3067	10.0821	10.3969	10.2701	10.1617	10.3983	10.0765	10.131	10.1061	10.0149
Pde3b	0.0677116	6.85806	0.401567	0.69838	0.878216	-6.77564	6.8242	6.89191	7.19668	6.87985	6.76559	6.4547	6.97227	6.76559	6.94782	6.88198
Pde3a	0.392985	8.70811	1.59406	0.149089	0.463929	-5.63809	8.51162	8.9046	8.91664	8.39109	8.32784	8.41092	8.9315	8.27808	9.06949	9.33935
Pde2a	0.284413	9.97251	2.18472	0.0599755	0.298409	-4.78488	9.8303	10.1147	9.83618	10.0449	9.79393	9.64618	10.1181	10.1981	10.192	9.95054
Pde1c	-0.0168449	6.62099	-0.0315243	0.975614	0.992644	-6.86381	6.62941	6.61256	6.9509	5.704	7.69028	6.17246	6.56462	7.52233	5.48133	6.88198
Pde1b	0.882074	8.59686	1.879	0.0965655	0.376723	-5.23933	8.15582	9.03789	9.19352	7.30047	7.18774	8.94155	9.20044	8.92319	8.92433	9.10362
Pdcl	0.34631	8.50066	2.1354	0.0647919	0.311343	-4.85957	8.3275	8.67381	8.27519	8.50593	8.35613	8.17276	8.28236	8.74042	8.87568	8.79679
Pdcd2	0.347024	7.69345	1.74303	0.118994	0.417453	-5.43329	7.51993	7.86696	7.5205	7.63534	7.79366	7.13023	7.44728	8.02121	8.08298	7.91637
Pdcd10	0.114749	9.60767	0.80996	0.441086	0.739076	-6.51397	9.55029	9.66504	9.4764	9.47118	9.82715	9.42644	9.46744	9.69965	9.83207	9.66102
Pdc	-0.150267	3.68811	-0.191507	0.852838	0.945727	-6.84403	3.76324	3.61298	5.63631	2.83855	3.05439	3.52373	3.01706	2.52937	5.4444	3.46108
Pdap1	0.648836	10.407	2.50153	0.036483	0.237204	-4.29695	10.0826	10.7314	10.3157	9.92489	10.1061	9.98384	11.0019	9.99792	11.2173	10.7086
Pcyt2	-0.79113	11.3915	-5.31566	0.000684007	0.0246243	-0.196726	11.7871	10.9959	11.8847	11.5646	11.6893	12.0097	11.0286	10.8565	11.2243	10.8743
Pctp	-0.242203	7.60221	-0.893995	0.397086	0.710554	-6.44102	7.72331	7.48111	7.96684	7.99899	7.82263	7.10477	8.00131	7.59795	7.05857	7.26659
Pcsk7	-0.282041	8.20023	-1.18504	0.269574	0.609053	-6.14534	8.34125	8.0592	8.3201	8.10497	8.68088	8.25902	8.56847	7.90528	8.2282	7.53487
Pcsk6	-1.35402	10.4842	-10.507	5.30156e-06	0.0016657	4.73074	11.1612	9.80716	11.1193	11.102	11.2543	11.1691	9.79393	10.0548	9.76964	9.61022
Pcsk5	-0.162893	6.36594	-0.514478	0.620645	0.842758	-6.71965	6.44738	6.28449	6.32941	5.91743	7.22468	6.31801	6.15904	5.87116	6.21882	6.88894
Pcsk4	0.258551	7.06568	2.21081	0.0575722	0.293008	-4.7452	6.93641	7.19496	6.88198	6.86755	7.0452	6.9509	7.12653	7.187	7.09037	7.37593
Pcsk2	-0.846881	5.93852	-2.2842	0.0513111	0.280704	-4.63301	6.36196	5.51508	5.40783	6.9736	6.75642	6.30999	6.1816	5.13012	5.38995	5.35864
Pcp4l1	-0.323818	9.43738	-2.18641	0.0598171	0.298233	-4.78232	9.59929	9.27547	9.57157	9.59711	9.40414	9.82434	9.33129	9.42681	8.99146	9.35232
Pcp4	0.958216	6.82137	1.63619	0.139935	0.448085	-5.58107	6.34226	7.30048	6.0612	5.15072	6.76261	7.39452	7.55945	7.12502	8.38204	6.13541
Pcolce	-0.527616	10.2766	-2.19855	0.0586893	0.296229	-4.76386	10.5404	10.0128	10.4573	10.3174	10.5796	10.8075	9.90368	9.52263	10.6434	9.98163
Pcnx3	0.224892	9.17858	1.62385	0.142562	0.453827	-5.59786	9.06613	9.29102	8.9814	9.15699	8.95272	9.17342	9.11542	9.35397	9.54289	9.1518
Pcna	-0.0476014	11.11	-0.260053	0.801305	0.925976	-6.82694	11.1338	11.0862	11.1378	10.7895	11.2746	11.3332	10.7677	11.3217	10.9677	11.2877
Pcmtd2	-0.0571179	8.56108	-0.316477	0.759635	0.905538	-6.80905	8.58964	8.53252	8.87443	8.38787	8.46799	8.62828	8.41427	8.77233	8.75246	8.19103
Pcmtd1	-0.342491	10.2599	-1.27553	0.237454	0.57157	-6.04131	10.4311	10.0886	10.6452	10.478	10.2918	10.3094	9.25574	10.4035	10.2918	10.4035
Pcmt1	0.0532855	7.45098	0.284783	0.78295	0.91669	-6.81952	7.42434	7.47762	7.03097	7.55708	7.50633	7.60297	7.66498	7.73702	7.23274	7.27575
Pcm1	-0.0122009	9.75726	-0.0707221	0.945332	0.983081	-6.86158	9.76336	9.75116	10.0498	9.63688	9.67502	9.69177	9.71878	10.0468	9.40163	9.83739
Pck1	-0.122402	6.24902	-0.59158	0.570255	0.820202	-6.67402	6.31022	6.18782	6.42622	6.03704	6.50149	6.27612	5.95766	5.98196	6.74075	6.0709
Pcdhga11	-0.000295395	9.33744	-0.00166627	0.998711	0.999936	-6.86436	9.33758	9.33729	9.48732	9.38589	9.33589	9.14123	9.42521	9.05556	9.73982	9.12856
Pcdhb12	0.340159	6.95768	1.03173	0.33199	0.657911	-6.30898	6.7876	7.12776	6.93935	6.65266	6.30923	7.24915	7.35654	6.2838	7.72865	7.14205
Pccb	-0.204442	8.42016	-0.50747	0.625339	0.844829	-6.72351	8.52238	8.31794	8.60309	8.65088	8.59917	8.23637	8.87691	8.73277	6.99177	8.6703
Pcca	-0.726155	11.6308	-4.45865	0.00204613	0.0493491	-1.34029	11.9939	11.2677	11.9745	12.1173	11.9592	11.9244	11.25	11.4113	10.8686	11.541
Pcbp4	-0.274402	11.6747	-2.05936	0.0729688	0.328058	-4.97379	11.8119	11.5375	11.8978	11.7553	11.8364	11.7582	11.6893	11.3852	11.3455	11.7302
Pcbd1	-0.0810567	10.0596	-0.493608	0.634676	0.849706	-6.73099	10.1001	10.0191	10.1476	10.1661	10.1496	9.9372	9.9372	9.68534	10.3745	10.0792
Pc	-2.05121	7.96111	-8.15534	3.51856e-05	0.004158	2.86031	8.98672	6.93551	9.22078	9.15408	8.80834	8.76367	7.51819	6.50214	7.15185	6.56986
Pbsn	-0.375123	4.9716	-1.85927	0.0995515	0.383481	-5.26785	5.15916	4.78404	5.30472	4.93971	4.91221	5.47999	5.0923	4.97835	4.44869	4.61681
Pax8	-0.43812	9.38692	-2.44827	0.0396617	0.248555	-4.37974	9.60598	9.16786	9.4415	9.80764	9.75943	9.41535	8.90146	8.95087	9.44945	9.36966
Pax6	-0.252541	3.1389	-0.421152	0.684587	0.872975	-6.76687	3.26517	3.01263	2.41247	5.18196	3.01706	2.44919	2.77098	3.45797	3.27882	2.54274
Pax4	-0.202977	6.92764	-0.921155	0.38356	0.703743	-6.41618	7.02913	6.82615	7.23861	7.07772	6.6035	7.19668	6.87312	7.11337	6.3143	7.00381
Pawr	0.911542	7.65601	5.89131	0.000347076	0.016393	0.509798	7.20024	8.11179	7.24711	7.28283	7.18479	7.08624	8.2895	8.06346	8.3387	7.75549
Patj	0.108895	8.49144	0.616035	0.554768	0.811877	-6.65832	8.437	8.54589	8.23461	8.36635	8.28822	8.8588	8.6475	8.52856	8.28822	8.71929
Parp2	0.9168	7.02427	2.35405	0.0459825	0.266056	-4.52555	6.56587	7.48267	6.07868	7.10428	5.91743	7.1631	8.03195	7.53681	6.67363	7.68831
Parp1	-0.282889	10.9877	-1.58084	0.152071	0.468549	-5.65583	11.1292	10.8463	11.4301	11.114	11.141	10.8316	10.6872	10.855	11.1949	10.6481
Park7	-0.358261	12.1643	-3.09505	0.0145373	0.142634	-3.36944	12.3434	11.9852	12.3371	12.3346	12.2463	12.4557	12.0686	11.8396	12.0919	11.9406
Pard3	0.46285	9.6189	3.5584	0.00725851	0.0977028	-2.656	9.38747	9.85032	9.52667	9.20044	9.43845	9.38433	9.66874	9.96523	9.97137	9.79595
Paqr7	0.105242	9.28458	0.355415	0.731349	0.894723	-6.79471	9.23196	9.3372	9.29636	9.65859	8.35519	9.61769	9.64982	9.37525	9.11817	9.20556
Paqr3	0.300244	7.88872	1.45073	0.184419	0.513019	-5.82604	7.7386	8.03884	7.90359	8.09884	7.59335	7.35862	8.00499	8.39594	7.74017	8.01427
Papss2	-0.763162	9.25868	-1.40543	0.197037	0.525796	-5.88333	9.64026	8.8771	9.66274	9.8463	9.56907	9.48292	9.42839	9.3827	7.03778	9.65952
Papss1	-0.0447595	10.4382	-0.406526	0.694876	0.877964	-6.77346	10.4606	10.4159	10.4412	10.5157	10.5447	10.3409	10.5103	10.4481	10.3429	10.3622
Papola	-0.101246	9.94787	-0.698276	0.504536	0.784983	-6.60134	9.99849	9.89725	10.1034	10.027	9.76599	10.0976	9.86445	10.0993	9.64618	9.97908
Papd7	0.130479	9.11155	0.580571	0.577306	0.823651	-6.68089	9.04632	9.17679	8.73681	8.65927	9.37307	9.41612	8.89709	9.10981	9.22078	9.4795
Pank2	0.361076	6.9035	1.73452	0.120548	0.420373	-5.44522	6.72296	7.08404	6.61384	6.31576	6.84742	7.11483	7.18336	6.84231	6.90637	7.40412
Pam	0.317704	10.1923	2.65395	0.028742	0.209406	-4.05911	10.0334	10.3511	9.80846	10.1231	10.154	10.0482	10.3993	10.3349	10.369	10.3014
Pak3	0.802695	5.81418	3.4725	0.00823953	0.103173	-2.78682	5.41284	6.21553	5.52966	5.6979	5.4635	4.96027	6.54118	6.48157	5.74839	6.09098
Pak2	0.061333	10.9985	0.328373	0.75095	0.902694	-6.80484	10.9679	11.0292	10.9632	10.7661	11.1581	10.984	10.678	10.8726	11.4536	11.1126
Pak1	0.641716	4.37599	3.19809	0.0124295	0.131341	-3.20931	4.05513	4.69685	3.71943	4.28959	4.045	4.1665	4.36791	4.70531	4.5747	5.13947
Paip1	-0.19201	8.60713	-1.02496	0.33499	0.659836	-6.31582	8.70313	8.51112	8.80936	8.70249	8.65273	8.64794	7.97034	8.63658	8.67312	8.76444
Pah	0.692034	5.45007	1.85795	0.0997538	0.383958	-5.26974	5.10406	5.79609	5.21174	5.79351	4.36791	5.04306	5.9798	5.13857	5.5405	6.52549
Pafah1b3	0.36951	7.75106	1.69745	0.127544	0.431254	-5.49687	7.56631	7.93582	7.33805	8.04639	7.62257	7.25821	8.27061	7.92765	7.95774	7.58727
Pafah1b2	0.193198	8.89543	1.07863	0.311795	0.641732	-6.2607	8.79883	8.99203	9.12688	8.47025	8.89377	8.70444	8.7317	9.24764	8.99377	8.99502
Pafah1b1	-0.149479	9.82702	-1.19303	0.2666	0.606141	-6.13637	9.90176	9.75228	9.94057	9.86445	10.0449	9.7571	9.59711	9.72624	9.75494	9.93084
Padi4	-0.253003	7.42014	-1.56254	0.156289	0.47529	-5.68025	7.54664	7.29363	7.44236	7.60573	7.4416	7.69685	7.22566	6.93636	7.52737	7.48514
Padi3	-0.0496033	9.40405	-0.23812	0.817696	0.932736	-6.83296	9.42885	9.37924	9.27237	9.88187	9.3251	9.23605	9.24538	9.01686	9.62355	9.63119
Padi2	-0.0388865	8.0867	-0.203898	0.843459	0.941098	-6.84132	8.10615	8.06726	8.2613	8.0316	7.91268	8.21901	8.02191	8.07622	8.50593	7.66498
Padi1	-0.49019	4.74461	-1.98886	0.0814424	0.349095	-5.07857	4.98971	4.49952	4.72837	5.25451	4.99182	4.98414	5.07758	4.01364	4.21002	4.69683
Pacsin2	-0.211254	10.2469	-0.892334	0.397924	0.710823	-6.44252	10.3526	10.1413	10.4701	10.6665	10.2068	10.0668	10.192	10.5581	9.55094	10.2641
Pacs1	0.130707	10.459	0.481729	0.642733	0.854185	-6.73724	10.3936	10.5243	10.7425	10.9438	9.96016	9.92813	10.5999	10.5546	10.156	10.7869
Pabpc4	0.676628	7.52287	1.69186	0.128632	0.432246	-5.50462	7.18456	7.86119	7.41092	7.79432	5.95639	7.57661	8.27808	7.44407	7.80218	7.92042
P4hb	-0.261167	11.4174	-1.68649	0.129685	0.434294	-5.51205	11.548	11.2868	11.4915	11.5751	11.5843	11.541	11.2543	11.065	11.6854	11.1425
P4ha1	-1.03515	11.3989	-4.57498	0.00175234	0.0456354	-1.17857	11.9164	10.8813	12.0097	11.8763	12.1604	11.6194	10.3535	10.8932	11.3702	10.9083
P3h4	0.947235	9.51748	1.93214	0.0889417	0.362654	-5.16198	9.04386	9.9911	7.42251	9.6157	9.57052	9.56671	10.3781	10.0165	9.75631	9.81341
P2ry6	0.502503	7.36272	1.15365	0.281516	0.619226	-6.18018	7.11147	7.61397	7.00659	7.54799	6.68891	7.20239	7.52737	7.30047	8.89769	6.73036
P2ry4	0.350243	7.8673	0.679913	0.5155	0.791509	-6.61461	7.69218	8.04242	7.23034	7.32845	7.47133	8.73859	7.49622	8.35408	9.21726	7.10211
P2ry2	-0.185118	9.72197	-1.06887	0.315918	0.644473	-6.27089	9.81453	9.62941	10.0792	9.96275	9.57894	9.63717	9.93084	9.47999	9.67392	9.43288
P2ry14	0.0278582	8.88459	0.198081	0.847858	0.943006	-6.84261	8.87066	8.89852	8.93212	8.79167	8.88758	8.87128	8.95387	8.70958	8.7317	9.19893
P2ry12	-0.897703	6.99746	-1.2813	0.235517	0.57112	-6.03449	7.44632	6.54861	7.32171	7.25986	7.40072	7.80296	6.96741	7.13023	7.86667	4.23014
P2ry1	-0.251325	6.87053	-0.742591	0.47869	0.764791	-6.56802	6.99619	6.74487	6.43932	7.38573	6.54913	7.6106	7.05529	6.96383	6.04423	6.91613
P2rx7	-1.22749	6.90878	-4.1281	0.00321315	0.0623314	-1.81061	7.52252	6.29503	7.68654	7.56261	7.65446	7.18648	5.72588	6.74702	5.81225	6.89498
P2rx6	-0.322764	7.40528	-0.640796	0.539342	0.805803	-6.64184	7.56666	7.2439	7.89889	6.50449	7.87153	7.99174	5.9647	7.64103	7.32095	8.04892
P2rx5	-0.482646	9.30657	-4.01852	0.00374492	0.0686709	-1.96995	9.5479	9.06525	9.45157	9.42941	9.71245	9.59815	9.01478	9.16664	8.95832	9.12126
P2rx4	-0.239781	8.66859	-1.46977	0.179332	0.505761	-5.80165	8.78848	8.5487	9.02009	8.53557	8.80542	8.79282	8.57366	8.21492	8.68961	8.71659
P2rx3	0.818151	7.33403	1.39529	0.199962	0.527777	-5.896	6.92496	7.74311	7.09881	6.32672	8.12041	6.15389	8.05109	8.42306	8.24026	6.25802
P2rx2	-0.405622	7.80989	-1.54802	0.159711	0.480014	-5.69952	8.0127	7.60708	8.21266	8.01427	7.67516	8.14871	8.30965	7.35802	7.63411	7.12653
P2rx1	-0.493321	6.02367	-1.25964	0.242848	0.577177	-6.05994	6.27033	5.77701	7.45005	5.63212	5.71535	6.2838	5.4056	6.0005	5.96801	5.73392
P22k15	0.456784	4.11654	1.35124	0.213113	0.544004	-5.9504	3.88815	4.34493	3.87921	3.17281	4.19249	4.30808	4.50731	3.85474	5.05577	3.9619
Oxtr	-0.433089	6.26766	-1.26484	0.241071	0.574907	-6.05386	6.48421	6.05112	5.78366	6.29214	6.75077	7.11026	6.46459	5.77832	5.47999	6.48157
Oxt	0.205794	9.01505	1.2275	0.254078	0.588112	-6.09717	8.91215	9.11795	9.11031	8.73566	8.84643	8.9562	9.29692	9.24666	8.70958	9.21863
Oxsr1	-0.00221643	7.44117	-0.00853644	0.993395	0.998289	-6.86432	7.44227	7.44006	7.40412	7.70809	7.63473	7.02216	7.60297	7.4192	6.81368	7.92438
Oxr1	-0.190397	10.6681	-0.860018	0.414485	0.724757	-6.47124	10.7633	10.5729	11.0378	10.6281	10.7354	10.6518	10.5985	11.1285	10.115	10.4495
Oxnad1	-0.275186	11.2985	-2.00216	0.0797741	0.344725	-5.0589	11.4361	11.1609	11.5533	11.3918	11.366	11.4334	11.3539	11.1885	10.8639	11.2376
Otx1	0.0419498	6.89185	0.0982052	0.924154	0.974548	-6.859	6.87088	6.91283	6.90144	6.98701	6.95229	6.64277	7.28017	7.44613	7.43903	5.48599
Otud4	0.437667	7.52989	1.11458	0.296977	0.631624	-6.22261	7.31105	7.74872	7.62583	6.29715	7.24358	8.07765	8.19562	7.92979	7.12035	7.74913
Ott	0.0587579	6.17738	0.084136	0.934989	0.97869	-6.86043	6.148	6.20676	6.11999	4.82761	6.43992	7.2045	5.4526	4.83368	7.48547	7.05529
Otc	-0.506754	6.49195	-2.2242	0.0563755	0.288718	-4.72478	6.74532	6.23857	7.10911	6.20582	6.83724	6.82912	6.31318	6.33502	5.82157	6.48451
Osbpl2	0.27506	4.46437	0.860099	0.414443	0.724757	-6.47117	4.32684	4.6019	4.59423	3.75996	4.11009	4.8431	4.53188	4.58143	4.01906	5.27525
Ormdl3	-0.211003	11.9446	-1.4276	0.19077	0.519471	-5.85543	12.0501	11.8391	12.0877	12.0919	12.0752	11.9457	12.0898	11.7733	11.5212	11.9721
Ormdl2	-0.186552	9.57539	-1.16453	0.277328	0.616655	-6.16818	9.66866	9.48211	9.55362	9.78079	9.92187	9.41837	9.64119	9.59983	9.47118	9.21625
Orm1	0.287173	8.23131	1.47128	0.178932	0.505761	-5.79969	8.08772	8.3749	7.77067	8.0484	8.18437	8.34745	8.01002	8.36994	8.76444	8.35519
Orai1	-0.785155	8.61849	-2.13966	0.0643609	0.310149	-4.85313	9.01106	8.22591	9.04683	8.12434	9.27325	9.59983	7.77847	8.18437	7.96768	8.97311
Oprm1	-0.123313	6.83566	-0.59755	0.566452	0.818097	-6.67024	6.89732	6.774	6.98555	6.94152	6.7984	6.8638	6.52875	6.65873	7.38894	6.5196
Oprl1	0.0783108	5.45299	0.106769	0.917567	0.972428	-6.85803	5.41383	5.49214	6.30999	3.20276	6.17109	5.97147	5.80481	5.19253	6.43575	4.53547
Oprk1	0.0894015	5.79848	0.239773	0.816457	0.932696	-6.83253	5.75378	5.84318	6.26435	6.10166	4.60915	6.03995	5.35625	5.97307	5.95376	6.08964
Oprd1	-0.542187	6.04527	-2.53154	0.034807	0.231857	-4.25022	6.31637	5.77418	6.62711	5.81225	6.47414	6.35197	5.46814	5.63759	5.95639	6.0346
Opn1sw	0.221899	7.59257	1.17635	0.272837	0.611915	-6.15505	7.48162	7.70352	7.80296	7.12252	7.46116	7.53983	7.38774	7.63199	7.83581	7.95854
Opn1mw	0.668497	7.28529	2.06919	0.0718582	0.324855	-4.9591	6.95104	7.61953	7.28619	7.06818	6.60068	6.84909	8.13218	6.67363	7.71722	7.95511
Oplah	0.331091	9.54078	1.56735	0.155168	0.473631	-5.67383	9.37524	9.70633	9.34446	9.21726	9.73661	9.20263	9.72624	9.91702	9.19586	9.98621
Opcml	-0.912018	7.84534	-1.77376	0.113533	0.406031	-5.38999	8.30135	7.38933	8.77553	8.56027	8.93089	6.93869	8.02498	8.00953	6.83532	6.68748
Opa1	-0.659815	9.38906	-3.85853	0.00469795	0.0793322	-2.2055	9.71897	9.05915	9.8401	9.77521	9.65284	9.60772	9.28694	9.34243	8.69578	8.91147
Onecut1	0.127796	4.91263	0.469461	0.651107	0.856794	-6.74354	4.84873	4.97653	4.64642	4.74197	4.82371	5.18284	5.38855	4.59423	4.42919	5.49414
Omp	-0.675028	6.4447	-1.48607	0.175075	0.501314	-5.78062	6.78221	6.10719	6.60601	8.23936	6.2858	5.99769	6.26878	5.79123	6.04646	6.32227
Omd	0.222967	8.58489	1.02948	0.332987	0.657911	-6.31126	8.47341	8.69637	8.69797	8.00557	8.39109	8.799	8.39004	8.90844	8.54141	8.94561
Oma1	-0.101634	9.92322	-0.893731	0.397219	0.710554	-6.44126	9.97403	9.8724	9.961	10.0976	9.95821	9.87929	10.0134	9.85088	9.76833	9.85694
Olr857	0.261923	10.1829	1.50164	0.171093	0.495957	-5.7604	10.0519	10.3138	9.78832	10.2562	10.1181	10.0449	10.275	10.1617	10.7103	10.1083
Olr837	0.0303746	8.56787	0.215375	0.834795	0.938533	-6.83866	8.55268	8.58305	8.40324	8.58698	8.75149	8.46901	8.57961	8.76127	8.65667	8.33466
Olr825	-0.076901	6.6851	-0.416061	0.688161	0.87411	-6.76919	6.72355	6.64665	6.96186	6.85692	6.27165	6.80378	6.52355	6.59493	6.53155	6.93657
Olr737	-0.277486	9.35235	-1.14404	0.285258	0.62155	-6.19071	9.49109	9.2136	9.568	9.55094	9.29547	9.54995	9.03474	9.02484	9.95146	8.84338
Olr728	-0.0703724	9.18698	-0.402012	0.698065	0.878216	-6.77545	9.22216	9.15179	9.04058	9.5763	9.10981	9.16197	8.84507	9.1634	9.42364	9.17506
Olr59	-0.155972	8.2986	-1.32835	0.220236	0.550657	-5.97824	8.37659	8.22062	8.52403	8.4521	8.22584	8.30438	8.21266	8.31552	8.20666	8.14763
Olr442	-0.231075	7.14768	-0.655768	0.530139	0.801346	-6.63159	7.26322	7.03215	6.70713	7.95333	7.28471	7.10771	6.39932	7.03042	7.82263	6.8762
Olr416	0.15042	7.94079	0.417852	0.686903	0.87411	-6.76838	7.86558	8.016	7.40072	7.71722	8.44737	7.89702	8.1186	8.26937	8.62289	7.05315
Olr337	0.00973065	5.59054	0.0315248	0.975613	0.992644	-6.86381	5.58568	5.59541	5.49254	5.46859	5.68525	5.69632	5.37718	5.19964	6.59306	5.21174
Olr287	-0.115167	10.0358	-0.670834	0.520975	0.794933	-6.62106	10.0934	9.97824	9.94221	10.226	10.01	10.1954	9.57157	9.9689	10.2715	10.101
Olr1867	1.14497	7.7694	1.82623	0.104749	0.391489	-5.31532	7.19691	8.34188	8.23936	5.24007	7.56934	7.73888	8.77553	7.55551	8.47795	8.55855
Olr1699	-0.459099	5.35996	-1.11023	0.298738	0.632744	-6.22726	5.58951	5.13042	5.37424	5.11676	5.06865	6.7984	4.60493	4.90011	5.47846	5.53815
Olr1696	0.0113154	8.51978	0.063846	0.950639	0.984626	-6.86209	8.51413	8.52544	8.33163	8.51328	8.70065	8.51094	8.69071	8.25456	8.27711	8.87938
Olr1687	-0.5495	8.18184	-2.52393	0.0352249	0.233371	-4.26209	8.45659	7.90709	8.34516	8.53776	8.55855	8.38491	7.87017	8.16778	7.3022	8.28822
Olr1654	0.0142599	8.32422	0.0792646	0.938744	0.979976	-6.86087	8.31709	8.33135	8.10153	8.28727	8.24116	8.6384	8.34745	8.03844	8.68246	8.25705
Olr1606	0.300284	8.27536	1.70905	0.125315	0.428751	-5.48076	8.12521	8.4255	8.30316	7.84189	7.93678	8.41902	8.46684	8.21345	8.67207	8.34963
Olr1523	-0.0354226	7.39898	-0.197667	0.848172	0.943141	-6.8427	7.41669	7.38127	7.33949	7.34867	7.37803	7.60057	7.31088	7.09881	7.85287	7.26251
Olr1500	0.258768	7.77358	0.990431	0.350598	0.674206	-6.35014	7.64419	7.90296	7.57087	8.17591	6.91731	7.91268	8.08298	7.77067	7.96182	7.79637
Olr1493	-0.402201	7.10487	-1.3513	0.213095	0.544004	-5.95033	7.30597	6.90377	7.53487	6.67506	7.46689	7.54705	6.77843	7.32095	7.26584	6.24986
Olr1468	-0.300806	7.6772	-0.679245	0.515902	0.791509	-6.61509	7.8276	7.52679	7.55122	8.3292	7.65535	7.77462	7.94617	6.11454	8.06061	7.98585
Olr1413	-0.196317	9.3035	-1.59801	0.148207	0.463066	-5.63278	9.40166	9.20534	9.43466	9.4415	9.41612	9.31435	9.38928	9.06421	9.29786	9.07001
Olr1404	0.0661974	9.04781	0.474057	0.647964	0.855316	-6.7412	9.01471	9.08091	8.97892	8.83294	9.27622	8.97078	9.05962	9.00714	9.28263	8.97425
Olr1370	0.455991	7.44563	1.26102	0.242376	0.576895	-6.05833	7.21764	7.67363	6.78135	6.4421	7.91034	7.73676	8.03762	7.58727	7.88627	7.18336
Olr1366	0.098747	8.52923	0.518558	0.617921	0.842758	-6.71739	8.47986	8.5786	8.23637	8.72224	8.68369	8.27711	8.36732	8.51546	8.98733	8.44431
[truncated: 3,048 more rows]

## Sheet: up_VentricleDiabetic_vs_Control
LogFC >= 1 & P.Value < 0.05
[truncated: 107 more rows]

## Sheet: down_VentricleDiabetic_vs_Contr
LogFC <= -1 & P.Value < 0.05
[truncated: 109 more rows]
