# Supplementary material for: Identification and Analysis of Hub Genes in Diabetic Cardiomyopathy: Potential Role of Cytochrome P450 1A1 in Mitochondrial Metabolism and STZ-Induced Myocardial Dysfunction
Source: Front Cardiovasc Med. 2022 Mar 21;9:835244. doi: 10.3389/fcvm.2022.835244 (PMC8977650; doi:10.3389/fcvm.2022.835244)
Supplement: Supplementary file 5 [file Data_Sheet_3.xlsx]

## Sheet: Normalized_Matrix
	GSM158589	GSM158590	GSM158591	GSM158593	GSM158594	GSM158595
	Normal_heart	Normal_heart	Normal_heart	Diabetic heart	Diabetic heart	Diabetic heart
Zzz3	8.09144	7.88599	8.07078	7.51667	7.98308	8.12715
Zzef1	5.02124	5.82178	5.3001	4.95941	4.94237	5.33231
Zyx	10.3809	10.5491	10.3196	10.7611	10.7165	10.0893
Zwint	10.9662	11.2514	10.8163	11.3981	11.2514	11.4818
Zw10	7.97697	8.47007	8.19087	8.37502	8.51062	8.68253
Zufsp	8.73906	8.76986	8.60804	8.94747	8.69163	8.6914
Zswim8	7.42585	7.62868	7.23736	7.82366	7.71883	7.81446
Zswim7	7.58966	6.97686	7.44479	7.1941	7.02319	6.72262
Zswim6	7.2694	7.38971	7.50677	7.29055	7.31089	6.719
Zswim1	7.58086	7.90994	7.41994	7.99622	8.01472	8.07281
Zscan26	8.90263	9.00418	8.8325	9.05829	9.24951	9.41581
Zrsr2	6.97653	7.25468	6.62618	6.86446	7.17198	5.05112
Zrsr1	8.28662	8.33739	6.5562	8.2379	8.19318	8.96276
Zranb2	9.94606	9.53996	9.84906	9.79225	9.52665	9.65216
Zp3	3.82832	6.1198	5.20909	3.15626	3.2298	3.28377
Zp2	5.41051	5.58509	5.57917	5.4338	4.11831	5.3505
Zp1	2.55088	2.32193	4.052	3.82145	5.12305	6.19543
Znrf2	3.96508	3.63591	5.85209	4.90682	5.24613	5.50655
Znrf1	8.8115	9.04202	8.83664	8.74793	8.85286	9.04631
Znrd1	8.74688	8.68303	8.96266	9.15569	9.21703	9.33973
Znhit3	8.15015	7.77023	8.30851	8.34287	8.14972	7.72057
Znhit2	7.26996	7.34089	6.81835	6.90474	7.55211	7.47152
Znhit1	9.77817	9.64331	9.71484	9.44002	9.39306	9.38249
Znfx1	7.96821	8.36253	8.36068	8.05127	8.53877	8.05571
Znf740	6.56379	5.05741	6.43689	6.13913	6.16883	4.99411
Znf48	7.97516	8.02504	8.32317	8.33745	8.37998	8.06528
Zmynd8	8.55898	8.98027	8.31902	8.90824	8.98392	8.8784
Zmynd11	10.5847	10.8974	10.8691	10.6129	10.6104	10.7986
Zmym4	7.58756	7.78162	7.37607	7.39106	7.85018	7.62598
Zmym3	5.28632	5.40482	5.27953	3.46172	3.06652	4.19786
Zmym2	9.41767	9.37926	9.32742	9.39981	9.18454	9.38892
Zmym1	8.07259	8.34778	8.54267	8.59638	8.27661	8.41965
Zmpste24	9.44449	9.65216	9.47517	9.22159	9.19616	9.47723
Zmiz2	8.17237	8.09087	8.54215	8.74318	8.465	8.38485
Zmiz1	10.2877	10.0095	10.0209	10.4849	10.4739	10.331
Zmat5	5.88781	3.51508	6.74688	6.00365	4.74882	6.81067
Zmat3	7.77173	7.85122	7.60255	7.14491	6.59974	7.01568
Zmat2	8.48133	8.70109	8.59553	8.65382	8.55354	9.16599
Zmat1	7.01907	7.15347	8.03195	7.30855	6.66932	7.8009
Zkscan5	7.90977	8.37379	8.24583	8.21098	8.43982	8.42268
Zkscan1	8.22782	8.04976	8.39074	7.67508	7.55689	7.85018
Zic1	4.65497	3.5946	3.63446	4.24993	3.55514	4.9301
Zhx2	8.03588	8.40002	8.02113	8.38632	8.42757	8.70839
Zhx1	7.93978	7.46091	7.53743	7.22382	7.71147	7.68006
Zh16	9.44645	9.60551	9.47816	8.99864	9.28126	9.45417
Zgpat	7.06171	7.48421	7.00559	7.20268	7.78598	7.88943
Zg16b	4.37969	5.33888	2.80371	5.61662	5.29594	3.03383
Zg16	5.39822	6.01014	5.81087	6.07295	5.78285	6.46153
Zfyve28	5.50817	3.74673	4.79069	4.95205	3.40672	4.01106
Zfyve27	6.59133	7.1587	6.87015	7.2624	6.79254	7.89927
Zfyve26	8.06996	8.53323	8.07938	8.13844	8.07498	7.87005
Zfyve21	9.77373	9.79352	9.81822	9.65686	9.71225	9.75341
Zfyve19	7.98661	7.83924	7.67489	7.53303	7.30881	8.13441
Zfr2	7.38153	7.41885	7.20922	7.63887	7.61445	7.47929
Zfr	10.2402	10.5787	10.3413	10.4039	10.3146	10.694
Zfpm1	4.28857	6.33177	4.90391	4.97117	5.21463	5.20067
Zfpl1	7.49798	7.50635	7.72596	6.90474	7.73027	7.90636
Zfp956	3.85767	4.87555	6.09742	3.69907	3.98124	5.71739
Zfp91	8.85584	9.2242	9.25854	8.65704	9.40584	8.86808
Zfp830	7.82255	7.61625	7.51214	7.49189	7.37551	7.84022
Zfp827	6.81426	6.93169	7.24655	6.65176	7.06473	6.94359
Zfp821	7.14979	6.91699	6.7419	7.15681	7.26187	6.56204
Zfp787	6.05496	6.08687	6.02729	6.65765	5.77962	6.21077
Zfp775	5.33888	7.449	6.184	7.15102	7.11801	6.84403
Zfp746	8.09257	7.34503	8.09257	8.19736	8.27057	8.39357
Zfp709	5.59788	6.09518	4.73133	6.23244	4.94561	5.83231
Zfp706	10.1543	10.0914	10.2044	10.1757	10.3393	10.2258
Zfp704	7.58756	7.90085	7.90184	7.86462	7.73752	7.63018
Zfp703	7.65495	8.24265	7.73545	8.77267	8.47847	8.30359
Zfp697	7.69383	7.61194	7.73642	7.74252	7.31982	6.9615
Zfp692	7.98961	7.96326	7.70688	8.09388	7.65992	7.56192
Zfp691	8.23501	7.85817	8.24857	8.40774	8.4318	8.23805
Zfp689	5.60871	6.0182	5.82838	2.99862	5.7066	2.89674
Zfp672	8.39508	8.72662	8.60191	8.80957	8.59159	8.51334
Zfp668	4.92229	4.04478	3.72304	4.53403	3.14133	2.32193
Zfp667	4.02536	3.8492	3.96002	2.65007	3.03491	2.32193
Zfp655	8.43253	7.92974	8.39858	8.79929	8.14122	8.5127
Zfp653	5.88488	5.94537	5.87908	5.44129	4.32089	5.62357
Zfp652	6.94546	7.15612	6.99459	7.38441	6.87099	6.43738
Zfp646	6.73103	7.56741	6.98789	5.73899	7.09317	6.8384
Zfp644	8.55691	8.1654	8.37563	8.13433	8.02412	7.90831
Zfp64	6.66216	6.7988	6.65243	6.53279	6.5343	6.99784
Zfp638	8.95446	8.41865	7.88855	8.30247	8.24829	9.25022
Zfp637	9.37218	9.201	9.20316	8.82477	9.50262	9.18897
Zfp629	7.18439	7.5256	7.06649	7.51974	7.42493	7.05926
Zfp622	7.54505	8.08271	7.72287	7.95561	8.12945	8.2058
Zfp612	7.94586	7.50235	7.11462	7.5496	7.19664	7.81946
Zfp609	6.28135	6.98515	7.24235	7.22049	7.4932	7.66795
Zfp598	8.79417	8.89682	8.82134	9.20316	9.22341	8.92518
Zfp597	5.26297	6.09873	7.14622	7.02811	5.21863	6.36635
Zfp593	6.548	6.77847	7.32102	7.43961	7.17819	7.37813
Zfp592	8.336	8.82	8.28782	8.49299	8.57398	8.87878
Zfp580	7.31696	7.53655	7.26077	7.53655	7.39464	7.67336
Zfp575	6.79129	6.84524	7.12563	7.86462	7.55408	7.15615
Zfp574	7.88549	7.85398	7.67293	7.13724	7.61808	6.9749
Zfp57	5.84885	3.74673	5.31441	4.01975	6.29252	4.81119
Zfp536	3.89721	7.06373	4.07523	6.14998	5.72652	5.33586
Zfp532	6.18465	5.59898	5.84061	6.62793	7.1399	6.47852
Zfp524	7.58582	7.731	7.66795	7.68687	7.78598	7.45399
Zfp523	5.49624	6.3671	6.53559	6.27139	6.4051	5.74442
Zfp518b	7.13887	7.14286	7.56114	6.93633	6.74922	6.43303
Zfp513	8.3027	8.50876	8.25277	7.99905	8.76755	7.48925
Zfp512	8.46272	8.89423	8.26875	8.45551	8.73906	8.49323
Zfp503	4.95113	6.77673	4.75411	6.38857	6.41931	5.39044
Zfp498	5.66168	3.5946	3.16462	3.12237	6.03461	4.72046
Zfp496	8.57702	8.37223	8.29791	8.73906	8.79073	8.86674
Zfp483	6.44057	3.5946	3.32794	4.83438	4.25669	4.08723
Zfp462	7.23226	7.34292	7.23896	7.65751	7.38087	7.22323
Zfp46	9.24828	9.5569	9.54483	9.71802	9.63975	9.8742
Zfp455	6.71135	6.19498	6.50528	6.78217	5.31577	6.75159
Zfp445	7.83147	7.55851	7.46807	7.74956	6.96266	7.70441
Zfp444	7.07279	6.81538	6.51945	6.30619	6.66805	7.28922
Zfp428	6.29391	6.27678	5.93972	6.62138	6.59133	6.65464
Zfp426	7.05588	7.6754	7.49278	7.11618	7.31471	6.88866
Zfp423	7.78574	7.88473	7.86174	7.79899	7.70804	7.69276
Zfp422	6.30684	7.98374	7.49043	7.91312	8.07938	7.83326
Zfp414	8.46951	8.16647	8.26234	7.8051	8.30726	8.18651
Zfp395	7.67316	8.27835	8.07392	8.55824	8.62541	8.51956
Zfp386	8.82975	8.67823	8.5926	8.58821	8.56314	9.01897
Zfp385b	6.28667	5.44077	3.75208	5.50655	5.13794	4.73785
Zfp384	8.26094	8.91096	8.86926	9.26533	9.1634	9.07339
Zfp382	2.32193	2.32193	2.34043	2.34918	3.01685	2.32193
Zfp37	2.32193	2.32193	2.34043	2.32193	2.32193	2.32193
Zfp36l2	7.34386	6.88395	7.18372	6.90402	8.06844	7.37353
Zfp36l1	11.8424	11.705	11.4622	12.3573	11.7103	12.3186
Zfp362	5.87176	5.08649	3.28636	2.6126	5.57037	3.59746
Zfp36	10.6963	9.68454	9.80257	10.6937	9.87942	9.37657
Zfp354c	6.25861	5.70901	5.73324	5.96622	5.5027	6.09371
Zfp354a	7.61601	7.32045	7.19995	6.36397	6.59133	7.18076
Zfp347	6.9752	6.47765	6.66589	6.29377	7.1399	6.89126
Zfp346	7.02583	5.96845	6.60757	6.51105	7.13486	6.56717
Zfp341	7.36571	6.81154	7.00939	7.28847	7.19451	7.5476
Zfp330	10.4729	10.6104	10.2708	10.0963	10.8244	10.3401
Zfp326	8.78596	9.08414	8.68303	8.78517	8.70109	8.85109
Zfp324	5.67732	5.81993	5.78603	2.98438	3.01685	5.78816
Zfp318	8.3106	8.48025	8.5081	8.12676	8.50267	8.98928
Zfp317	5.9242	5.94991	6.01883	5.32186	5.70901	5.75756
Zfp292	7.37012	6.62724	7.54416	7.5373	7.64555	7.55222
Zfp282	7.40868	7.39629	7.58756	7.62347	6.75703	7.1587
Zfp280d	6.46497	6.07825	7.4975	6.23742	6.65765	7.20034
Zfp277	8.6449	9.0509	8.59018	8.82298	8.84027	8.96945
Zfp260	8.69049	8.66318	8.52636	8.37807	7.84616	8.71859
Zfp238	7.75248	7.90831	8.30247	7.86393	7.85704	7.71282
Zfp219	9.18897	8.75441	9.39009	9.07389	9.0643	9.40933
Zfp217	7.4852	6.7719	7.20464	6.48513	6.44823	6.95917
Zfp213	7.11906	5.91584	6.46497	6.70778	7.18076	6.83065
Zfp207	6.76384	6.65765	6.45341	6.53067	6.77464	6.50418
Zfp189	7.19954	6.95214	7.18695	7.09675	7.39651	6.73761
Zfp182	5.77689	5.3214	5.14204	5.65233	6.01697	5.80609
Zfp180	10.0664	9.98694	9.66078	9.9163	9.58905	9.59329
Zfp18	7.40072	7.19272	7.10337	7.07975	7.41466	7.54657
Zfp157	6.60109	6.9376	7.11029	7.30407	6.82741	7.24152
Zfp148	9.72389	9.50541	9.77593	9.86246	9.34154	9.72576
Zfp133	6.76073	6.57623	6.96305	7.06271	7.04281	6.73168
Zfp111	6.43525	6.33937	6.45201	6.35951	6.47411	7.14876
Zfp110	9.40933	9.376	9.09037	9.65803	9.23194	9.93721
Zfp106	11.3178	11.4569	11.5257	11.3612	11.3346	11.5163
Zfp105	7.731	7.61782	7.37872	7.49774	7.11323	7.38135
Zfhx4	3.14847	2.40458	2.34043	4.04478	2.94356	3.36987
Zfhx3	6.90658	6.74809	6.44497	6.4024	6.46742	6.41525
Zfhx2	2.32193	2.32193	4.21618	3.61288	4.96077	4.81119
Zfc3h1	8.43117	8.49323	8.55313	8.40908	8.00415	8.37734
Zfand6	11.3346	11.472	11.7759	11.7657	11.4004	11.6588
Zfand5	9.07651	9.29759	8.87327	9.36993	8.86781	9.04483
Zfand4	2.83804	5.65118	5.15416	3.35686	6.27103	3.96034
Zfand3	9.38472	9.51973	9.30399	9.24784	9.68003	9.46521
Zfand2b	6.1198	5.81993	6.30689	6.22936	6.9698	6.59121
Zfand2a	6.76911	7.16489	6.98559	7.03319	7.79452	6.12728
Zeb1	9.9411	9.51336	9.34571	9.17971	9.0772	9.80828
Zdhhc9	6.77568	7.18452	7.9106	6.86578	7.82385	7.96405
Zdhhc8	8.09749	8.14477	8.02559	8.71801	8.23109	8.51231
Zdhhc7	9.49032	9.51432	9.76931	9.38472	9.24382	9.42444
Zdhhc5	8.62215	8.70362	9.00164	8.77909	9.2207	9.11027
Zdhhc4	9.30875	9.13443	9.07166	8.64856	8.95307	8.31293
Zdhhc23	4.88235	2.32193	6.40022	3.69907	3.25816	6.67197
Zdhhc20	7.5476	7.31121	7.73642	6.94734	7.6473	7.08711
Zdhhc2	8.51554	8.15797	8.75827	8.34901	7.96957	7.80699
Zdhhc18	6.68577	6.42376	5.15225	6.11871	6.58305	6.38573
Zdhhc17	7.57524	8.34492	7.82943	8.00776	8.2442	7.98253
Zdhhc16	8.28863	8.41124	8.69813	8.3911	8.68833	8.29118
Zdhhc14	4.24078	6.23145	6.67831	5.75795	5.45602	6.55535
Zdhhc13	8.05987	8.27333	8.6618	8.03231	7.83326	8.13021
Zdbf2	4.89533	3.1201	3.75208	3.19483	4.49921	3.21523
Zcchc8	7.29241	8.35559	7.67356	8.09514	8.26138	7.60086
Zcchc6	8.60179	8.63812	8.51014	8.64944	8.60297	8.75934
Zcchc3	9.02947	8.80075	8.67593	8.94228	8.49276	8.42757
Zcchc24	9.62455	9.29404	9.79352	9.75997	9.22268	9.48827
Zcchc14	7.79281	7.68276	8.29252	8.32729	8.19717	8.11215
Zcchc12	6.36765	5.82662	6.39535	6.27537	4.95322	6.69583
Zcchc10	7.04986	7.09814	7.27519	7.23105	7.19218	7.41639
Zc3hc1	8.00169	8.11474	7.67624	8.04233	8.14364	8.3327
Zc3h7b	8.55154	8.49563	8.66056	8.28966	8.4177	8.09713
Zc3h7a	8.44999	8.50968	8.54828	8.40738	8.38776	8.96016
Zc3h4	8.99829	9.29537	8.84593	8.99975	9.2081	9.05548
Zc3h15	10.387	10.1882	10.3452	9.94474	9.81037	9.82104
Zc3h14	7.76228	7.66388	7.67553	7.85999	7.89085	6.53979
Zc3h11a	9.64789	9.56662	9.30314	9.32545	9.16569	9.49071
Zc3h10	7.32239	7.06043	7.28098	7.23864	7.24584	7.50209
Zbtb9	6.1931	6.7719	4.38055	4.29176	6.66697	4.98788
Zbtb8os	8.64201	8.2045	8.47984	8.17125	8.11586	8.2354
Zbtb7a	7.80288	7.59638	7.93835	8.18543	8.47766	8.09357
Zbtb48	7.21283	6.77587	6.94388	7.19366	6.56504	6.7849
Zbtb47	9.22099	9.26353	8.87503	9.48958	9.01597	8.84635
Zbtb43	8.26733	7.68974	8.19221	8.3455	8.25849	8.25197
Zbtb4	7.96326	8.47622	8.3599	8.34626	8.27762	8.46315
Zbtb39	7.77352	7.74075	7.92092	7.69276	6.57022	8.05738
Zbtb38	7.32325	7.00026	7.52469	6.99586	7.23105	7.44465
Zbtb34	5.73899	4.88762	5.58968	5.5537	5.91288	5.83231
Zbtb24	7.37085	6.44497	6.11154	6.02668	5.88453	6.50794
Zbtb22	6.94312	7.59452	7.74975	7.45121	7.52313	6.9818
Zbtb2	6.06934	6.37542	6.43619	5.62505	6.53586	5.08673
Zbtb17	7.12735	7.42948	8.06668	7.3624	7.82783	7.54505
Zbtb11os1	5.24561	5.51431	3.7785	6.35951	4.97503	5.33933
Zbtb10	6.35756	5.97519	6.43228	7.15894	6.80242	6.68425
Zbp1	6.45201	6.14884	5.66168	6.97406	6.26288	6.42413
Zbed3	6.23781	7.35933	6.70702	6.90758	7.30338	7.17692
Zak	10.0925	10.2993	10.1549	10.1123	10.327	10.4543
Zadh2	9.20063	9.31954	9.13323	8.83223	9.11932	8.93255
Yy1	3.76428	6.2479	5.86477	6.34139	3.27108	4.4831
Ywhaz	10.5557	10.3393	10.5724	10.2191	10.1301	10.1503
Ywhaq	10.5189	10.5533	10.9974	10.1691	10.387	10.3562
Ywhah	12.0938	12.178	12.4058	11.4756	11.1298	11.0221
Ywhag	11.64	11.3981	11.587	11.3733	11.518	11.5909
Ywhae	12.5263	12.1896	12.2871	12.4952	12.4585	12.2751
Ywhab	10.6299	10.8517	10.7605	10.5347	10.7415	10.6625
Ythdf3	8.51728	8.61756	8.97967	8.89471	8.91483	8.55282
Ythdf2	7.20959	8.1362	7.63156	7.29241	9.42693	7.82849
Ythdf1	9.3213	9.19748	9.14777	9.41157	9.17399	9.1783
Ythdc1	9.71178	10.0248	10.0725	10.1301	10.1747	10.1352
Yrdc	6.81713	7.49025	6.89221	7.31395	6.80579	7.12534
Ypel5	10.3919	10.4602	10.2447	10.9054	10.9474	10.9534
Ypel4	6.47562	3.16352	3.42858	6.7158	6.62793	6.11337
Ypel3	10.6716	10.5084	9.89676	11.4357	11.4524	11.3819
Ylpm1	7.68031	8.45104	7.90865	7.62676	8.36744	8.42727
Ykt6	7.59266	7.1524	6.96402	6.58222	7.31853	7.1206
Yipf5	9.5623	9.40259	9.67044	9.60359	9.1724	9.6063
Yipf4	8.66476	8.96276	8.97124	8.69864	9.13486	9.07742
Yipf3	8.13219	7.64511	7.84497	7.93236	8.0208	7.88877
Yipf2	7.45399	7.32779	7.89687	7.37475	7.29745	7.72549
Yipf1	9.09557	8.92824	8.92839	9.16428	9.35979	9.3703
Yif1a	10.3642	10.4005	10.3891	10.2697	10.3846	10.3682
Yes1	7.83775	7.59452	7.77628	7.68687	7.18452	7.55689
Yeats4	10.0443	10.1278	9.91103	9.51258	9.58369	9.74278
Yeats2	6.32633	6.78642	7.17573	7.20411	7.22853	6.92987
Ydjc	6.16498	7.32779	5.72772	6.04041	6.52333	4.71462
Ybx3	11.069	10.9619	10.5984	11.3917	11.1598	11.0978
Ybx2	4.60156	6.15765	5.58509	5.85508	7.30338	6.59121
Ybey	6.72889	6.88056	6.35195	5.1716	4.82371	6.96591
Yars	8.76651	8.50533	8.86655	8.87503	8.77804	8.83754
Yaf2	5.18523	6.65587	6.5785	7.43449	6.77988	7.14169
Xylt2	8.04976	7.74806	7.8719	7.99281	7.78995	7.79075
Xylt1	5.6293	3.5946	5.70469	5.80609	6.43786	5.8543
Xxylt1	7.53303	7.86016	8.09899	7.83147	8.11055	7.8257
Xrn2	7.86887	8.00104	8.38443	8.78073	8.12555	8.29532
Xrn1	7.61808	7.39106	7.45314	7.76397	7.70218	7.37998
Xrcc6	6.71872	6.50702	6.81458	2.9126	6.04548	6.52838
Xrcc5	7.26996	7.67027	7.29965	7.28992	7.30881	6.7988
Xrcc4	7.07994	7.82622	7.63374	7.95645	7.32495	7.29642
Xrcc3	5.84011	5.02726	6.07184	5.22936	5.68367	3.1235
Xrcc1	8.59553	8.2386	8.67749	8.1659	9.02477	8.35559
Xpr1	8.15118	8.2386	8.17064	8.22925	8.55483	8.5796
Xpo7	9.02	9.2365	9.14252	8.87399	8.74567	8.70276
Xpo6	8.78418	8.63999	8.58795	8.92263	8.71272	8.96548
Xpo5	6.80453	6.31834	6.95433	7.59266	7.54068	7.12149
Xpo1	8.93739	9.13725	9.1695	9.29148	8.62215	9.39106
Xpnpep2	6.21961	5.26233	5.29674	6.12628	4.90391	4.4789
Xpnpep1	10.2199	10.284	9.63432	10.0725	9.77213	9.6969
Xpc	8.12289	8.32758	7.63433	8.36173	8.13921	8.49049
Xkr8	5.99223	3.54984	6.42687	5.883	3.28275	6.10785
Xkr5	6.41548	5.90763	6.14369	7.02174	6.38689	6.53533
Xirp1	10.746	10.746	10.5209	10.8128	11.1433	10.7297
Xiap	7.48378	7.60393	7.22853	7.44743	7.78257	7.77491
Xdh	11.2699	11.1458	10.8021	12.0018	11.7759	11.8901
Xcl1	5.61467	3.96034	4.0633	2.9126	3.61502	3.4296
Xbp1	10.8163	10.8321	10.8285	10.5795	10.7749	10.8748
Xab2	7.66155	7.62056	7.82648	7.44146	8.29088	8.17251
Wwtr1	9.13541	8.14294	8.68604	8.91483	9.2207	9.15474
Wwp2	6.71805	7.01293	7.20268	7.61808	7.62694	7.47485
Wwox	5.40821	6.01014	5.70099	3.06652	5.23669	5.79739
Wwc3	9.09557	9.57568	9.22243	8.73735	8.97124	8.98027
Wtip	7.64411	7.99029	7.48504	7.2503	7.45348	6.80306
Wt1	7.78958	7.2503	7.37393	7.57877	7.47704	7.23646
Wscd1	7.90085	8.27333	7.66882	7.38183	6.3126	7.44743
Wsb2	9.86174	9.88112	10.2352	10.3511	10.1398	10.3751
Wsb1	8.12408	7.33952	7.38423	6.95359	7.55408	7.23544
Wrnip1	8.49076	8.09001	8.21859	8.71479	8.73721	8.83888
Wrb	9.23451	8.75164	9.0411	9.22084	9.23283	8.65653
Wrap73	7.00939	7.20544	6.91759	7.3597	7.16389	7.17079
Wrap53	6.66787	7.09365	7.08558	7.29124	7.27319	6.41202
Wnt6	6.39644	6.88662	6.6812	6.94606	7.11323	5.85791
Wnt5b	7.14809	5.63273	5.82662	7.53519	6.60473	6.2234
Wnt5a	6.11222	6.1843	6.39535	6.33369	6.15819	6.32428
Wnt4	2.88566	2.83725	2.34043	2.7773	2.32193	2.46646
Wnt2b	7.72743	7.26961	7.43436	7.88535	7.98108	7.69319
Wnk2	8.62495	8.34265	8.37973	8.84287	8.61097	8.59706
Wnk1	7.16928	7.0098	7.31555	6.87601	7.05059	7.80334
Wls	8.52455	8.76496	9.0095	8.23892	8.25849	8.47024
Wiz	6.60301	6.71547	6.37542	7.44465	6.6891	6.30651
Wisp2	6.09415	4.14602	5.46194	4.95205	6.20975	5.67971
Wisp1	3.14133	4.50283	3.91255	2.65007	5.37335	2.93662
Wipi2	8.61667	8.03307	7.47178	7.7568	9.25679	8.18423
Wipi1	8.27049	8.60688	7.88736	8.24299	8.48671	8.46554
Wipf3	8.43791	8.21834	8.46474	7.47044	8.32003	7.27245
Wipf1	9.4838	9.14965	9.29981	9.42693	9.04001	9.31854
Wif1	6.02606	6.48824	5.9075	6.0843	6.02604	4.75374
Whsc1l1	8.40745	8.37685	8.44921	8.38845	8.43743	8.67363
Whsc1	5.97528	5.37454	5.99924	4.89882	5.9801	5.90395
Whamm	7.44384	7.70749	7.18151	7.88855	8.29466	7.82512
Wfs1	8.40424	8.51554	8.32656	8.11522	8.31108	8.02342
Wfdc6a	6.35951	6.3872	6.71944	6.3308	6.24713	6.71449
Wfdc3	2.32193	3.2873	2.34043	2.32193	3.16462	2.32193
Wfdc18	4.87776	5.28632	2.34043	4.82886	5.32999	3.45865
Wfdc1	9.4124	9.92426	10.6554	8.41865	8.65567	7.72684
Wee1	5.42965	5.52529	6.18232	5.90297	6.20401	5.81392
Wdtc1	8.63264	8.88848	8.41379	8.72495	8.78937	8.57017
Wdr92	7.3295	7.5194	7.71655	7.45718	6.78807	7.38459
Wdr91	6.33325	7.29499	6.63019	7.31035	6.74922	6.99113
Wdr90	7.0585	7.5422	7.21594	6.34961	7.11491	7.1406
Wdr89	5.56416	6.08862	5.87176	5.88459	5.64426	6.59472
Wdr83os	11.159	10.9329	11.2829	11.1661	10.9014	10.8974
Wdr82	9.30314	9.18169	9.25912	9.13931	8.73963	9.21721
Wdr74	7.78118	7.42433	7.90865	7.33768	7.57646	6.71135
Wdr73	6.54624	5.93509	5.72772	7.17598	6.67898	7.18494
Wdr70	7.52072	7.83435	7.72409	7.60869	8.25537	7.79014
Wdr7	7.21623	7.48036	6.80149	7.40021	7.17819	7.65163
Wdr62	5.02905	6.51304	4.3501	7.90977	7.79899	7.82316
Wdr61	10.1543	10.3196	10.2169	9.84231	10.1858	10.2756
Wdr60	7.1176	6.9621	6.62758	6.83545	7.45874	7.45947
Wdr6	9.24557	9.28213	9.81955	8.93307	8.44345	8.85622
Wdr5b	6.81713	6.74688	6.81789	6.55561	6.38823	6.29353
Wdr59	8.34521	8.42727	8.36173	8.29028	8.27333	8.08876
Wdr54	6.716	6.76855	6.67112	7.04168	6.59714	6.67197
Wdr5	9.06193	9.10713	9.02913	9.17285	9.48958	9.35195
Wdr48	7.01907	6.97066	7.19092	7.09317	6.87883	6.88709
Wdr47	7.09496	7.14688	7.43115	6.70713	7.1385	7.26961
Wdr46	7.03247	6.9188	6.57673	7.08479	6.58781	6.57224
Wdr45	10.3226	10.3253	9.6914	10.8244	11.0915	11.1458
Wdr43	8.32317	7.83795	8.31159	8.22373	8.26234	8.65426
Wdr41	6.62424	7.75591	7.4706	7.55771	7.48227	7.97096
Wdr4	5.30966	3.84141	3.82327	2.70312	2.97274	4.45177
Wdr35	6.12195	6.02761	5.00224	5.0919	5.49926	5.56416
Wdr33	7.39918	7.41982	7.54359	7.62911	7.59638	7.62092
Wdr31	3.40815	5.33888	5.3391	4.21046	4.77914	6.46681
Wdr3	7.21623	6.65924	6.35601	7.19366	6.09664	7.39651
Wdr26	9.59398	9.55586	9.56205	9.69728	9.66171	9.5843
Wdr24	7.78162	8.41325	7.89758	8.47508	8.2412	8.50956
Wdr20	7.32848	7.16681	7.36909	7.4801	6.71805	6.90627
Wdr19	5.867	6.28317	3.82327	5.16359	4.63825	5.91272
Wdr18	8.78701	8.79357	8.77603	8.85584	8.65186	8.83528
Wdr17	2.32193	5.02093	2.83675	5.76565	2.32193	2.32193
Wdr13	9.72073	9.45494	9.85345	9.5575	9.36249	9.60297
Wdr12	8.03279	8.49049	8.2442	8.56775	8.22645	8.06774
Wdr11	8.30159	8.47138	7.89642	8.18156	8.16879	8.17533
Wdr1	10.7053	10.5961	10.8841	10.6264	10.5002	10.3526
Wdpcp	6.25296	6.26655	4.67714	5.299	5.73804	6.4265
Wdfy3	9.41581	9.36249	8.957	9.25679	9.30678	8.92596
Wdfy2	8.61286	7.98742	8.3385	8.14856	8.30151	8.05911
Wdfy1	7.12534	7.79942	7.91856	7.63102	7.55989	7.95637
Wbscr22	8.6438	7.29423	8.46971	8.7784	7.49956	8.28933
Wbp4	7.80667	7.2834	7.09867	7.46309	6.95924	7.46116
Wbp2	7.72073	7.76822	7.32747	8.01801	7.90777	8.12802
Wbp1l	10.2293	9.68706	9.8221	10.8892	10.534	10.5724
Wbp11	7.74089	8.50417	7.19641	7.69475	8.81167	7.89806
Wbp1	9.33051	9.65803	9.44783	9.54487	9.65636	9.69073
Wasl	9.05745	8.85665	8.93773	9.23729	9.50769	9.4359
Wash1	8.19342	7.95746	7.97096	8.49445	8.07769	8.15819
Wars	9.2365	9.43421	9.5575	9.05548	8.78073	9.07422
Wapl	7.70033	8.09514	7.69906	7.46891	7.8009	7.82991
Wap	4.87776	3.61502	2.34043	5.94782	5.96227	3.23085
Vwf	10.2268	9.74854	9.25679	9.72797	10.4427	9.86389
Vwa9	8.66431	8.85563	8.82477	8.66476	8.74211	8.97792
Vwa8	9.05606	8.88685	8.83462	9.73489	9.58842	9.61873
Vwa1	7.53743	8.2949	7.27368	8.33922	7.87661	8.01969
Vtn	9.38319	9.6386	9.44544	8.70864	8.80957	8.82254
Vti1a	7.30855	7.09675	7.30641	7.20411	7.23226	7.29055
Vtcn1	2.32193	4.11619	3.63446	5.67813	4.55627	2.32193
Vta1	9.11005	9.29022	9.32892	9.35697	9.48499	9.47219
Vstm4	5.70847	6.70691	7.15846	5.82662	5.49321	5.90482
Vsnl1	4.67696	6.14998	5.19721	5.44553	5.11694	5.15502
Vsir	6.7409	6.61441	7.26702	7.19995	7.77119	7.46843
Vsig10l	8.09257	8.01717	8.28541	7.79174	7.99783	7.79965
Vsig10	7.59972	8.54649	8.15471	8.69503	9.09408	8.83055
Vrk3	9.50811	9.31844	9.33548	9.73916	9.56896	9.61193
Vps9d1	8.26198	8.35093	8.14226	7.70441	8.15541	8.21132
Vps72	9.4084	9.40507	9.40036	9.74301	9.44919	9.60433
Vps54	8.52372	8.28095	8.30004	8.33124	8.03432	8.82918
Vps53	8.79728	8.22867	8.56926	8.35309	8.894	9.16116
Vps52	7.22382	6.99648	6.36397	7.54018	7.67293	6.59263
Vps4b	8.86442	8.54456	8.90804	8.35103	8.92419	8.83055
Vps4a	9.92209	9.86639	9.86278	9.31172	9.45255	9.63337
Vps45	7.84337	7.53271	7.93278	7.49268	7.11246	7.52799
Vps41	9.39235	9.41725	9.50953	9.29297	9.34543	9.48827
Vps39	8.28533	8.17915	8.4105	8.08424	8.15819	8.12159
Vps37b	8.65458	8.90824	8.77786	8.81509	9.43163	8.62156
Vps37a	7.9703	8.45104	8.58378	7.30407	8.53395	8.36496
Vps36	7.96641	8.13947	8.43068	8.2259	8.28782	8.02895
Vps35	10.0997	10.4336	10.4051	10.2943	10.1087	10.0424
Vps33b	8.13972	8.03924	7.83844	8.39835	8.48445	8.17409
Vps33a	7.28615	7.86277	7.74334	7.62085	7.6656	7.41358
Vps29	9.79578	9.77109	10.1818	10.038	9.75629	9.59764
Vps28	10.2174	10.2156	10.2061	10.1509	10.2877	10.1278
Vps26a	9.30211	9.20254	9.14965	9.04155	9.376	8.94507
Vps16	8.35013	8.47572	8.04121	7.90778	8.05474	8.42819
Vps13c	7.53898	6.76384	7.04281	6.21801	7.04951	7.17956
Vps13b	7.71147	7.60752	7.95746	7.92264	8.10763	8.27962
Vps11	9.1745	9.23145	9.0886	9.49177	9.23145	9.18182
Vopp1	10.6566	10.3146	11.2365	10.678	10.5632	10.6741
Vom2r-ps45	2.32193	3.61502	3.21523	5.76565	2.32193	2.82579
Vom2r75	6.48127	2.51519	5.06536	6.29745	5.5027	4.96178
Vom2r53	5.01786	2.32193	5.54597	5.76047	4.84542	3.90527
Vom2r40	5.47974	3.87833	3.35795	3.28695	6.21469	3.58237
Vom2r31	4.2832	2.32193	4.09452	4.85964	3.2298	3.10589
Vom2r27	2.32193	4.14602	3.21523	5.82662	2.32193	2.60893
Vom2r18	5.97275	4.97687	4.29602	3.49437	5.22405	4.07875
Vom1r97	6.28236	5.92514	5.5682	6.18631	4.67191	6.79579
Vom1r93	6.14352	5.69235	2.34043	6.01462	3.30095	5.67278
Vom1r90	3.35686	6.54455	3.30812	6.0316	3.2298	5.70007
Vom1r102	2.4389	4.38573	4.85946	5.5184	4.53926	3.90527
Vom1r101	5.04625	3.7379	4.62871	2.32193	2.32193	5.16419
Vom1r100	3.26057	2.99862	3.86626	5.0919	5.39044	5.11764
Vof16	5.09662	5.72873	2.93662	5.66062	3.33868	5.78527
Vnn1	8.90709	9.20768	9.35907	8.87636	9.08048	9.18348
Vmp1	8.63872	8.12594	7.93395	8.48884	8.84922	8.49445
Vmac	7.67316	7.81151	8.00972	8.81874	8.1522	7.74269
Vldlr	9.51336	9.34675	9.41944	9.0461	9.06204	8.92752
Vkorc1	10.0567	9.7769	10.1838	9.92402	9.80301	9.57833
Vipr2	5.36786	5.75491	6.67112	4.74704	7.30006	5.84136
Vipr1	3.77685	2.32193	2.34043	2.34043	2.32193	2.74466
Vipas39	9.74373	9.4967	9.47752	9.29524	9.41944	9.71963
Vip	5.44464	4.45403	5.03206	6.16166	6.21594	6.05982
Vimp	9.65324	9.81712	9.8304	9.75953	10.0582	10.0037
Vim	12.5918	11.8076	12.5263	12.5918	12.6408	12.0592
Vhl	8.58391	8.81349	8.55824	8.80413	8.59746	8.59171
Vgll4	7.36411	7.5599	7.70776	7.36895	7.41982	7.82716
Vgll3	5.45569	6.1843	5.98177	6.81777	4.87285	6.24322
Vgf	4.65497	4.5636	3.51508	4.25894	3.76387	5.3001
Vezt	7.62092	7.52784	7.20411	7.27819	7.99065	8.02207
Vezf1	9.59476	9.56896	9.34854	9.6667	9.84787	9.6662
Veph1	8.75732	8.1762	8.876	8.41865	8.41965	8.55132
Vegp2	6.09731	3.18075	5.78048	6.86666	4.68435	3.61502
Vegfc	8.27762	8.50072	8.47984	8.2099	7.91207	7.56526
Vegfb	11.7739	11.6746	11.705	11.3277	11.2946	11.3668
Vegfa	11.6675	10.983	11.1106	11.0291	10.8267	10.7053
Vdr	5.56082	6.84726	5.43709	6.84009	6.41783	6.30249
Vdac3	13.6274	13.8022	13.9679	13.5002	13.4657	13.5057
Vdac2	13.3626	13.4473	13.4331	13.3716	13.0836	13.2281
Vcsa2	3.28275	2.32193	4.54329	3.69907	2.32193	2.32193
Vcp	12.0592	12.35	12.0227	11.9063	12.0837	12.1896
Vcl	11.2946	11.2165	11.1888	11.2207	11.2365	11.4105
Vcan	5.6881	6.46398	6.04966	5.49321	4.75756	4.85727
Vax2	8.44605	8.62119	8.01478	8.69049	8.11371	8.16046
Vax1	2.99862	3.30095	2.34043	2.32193	3.16462	3.32122
Vav2	5.92135	6.01253	6.90197	5.81534	6.47228	6.50564
Vav1	5.81431	6.69847	5.89919	6.3444	5.64426	5.68509
Vat1	8.24888	7.65364	8.29779	8.25974	8.1911	7.6769
Vasp	9.56392	9.6526	10.0307	9.52991	9.35518	9.30233
Vasn	6.94042	7.79216	7.59972	7.30407	7.63887	6.93858
Vash2	5.4022	6.91599	5.93165	5.51059	6.30418	5.85547
Vash1	9.04591	8.68069	8.28982	9.21268	7.48965	8.74537
Vars2	5.97275	6.87601	7.67061	7.3339	7.57646	7.34075
Vars	7.70297	7.73027	8.04577	7.85354	8.10372	8.11474
Vapb	9.2059	9.42153	9.27862	9.22341	9.04571	9.07783
Vapa	12.2793	12.1199	12.4024	12.0094	11.9827	12.0253
Vangl2	5.81077	4.38573	5.8361	6.16245	2.63521	4.77434
Vamp8	8.09861	8.83446	8.80239	9.07233	9.13258	9.27202
Vamp7	9.03241	9.67373	9.1682	9.55329	9.49531	9.64566
Vamp5	6.30689	6.37054	6.39917	8.45721	7.20115	8.06264
Vamp3	10.193	10.4463	10.4306	10.0182	10.0037	9.85125
Vamp2	6.24307	6.76492	6.31444	5.51972	6.01559	6.57524
Vamp1	7.37813	7.66155	7.06077	7.8119	7.22206	7.19626
Vac14	8.19648	8.41523	8.13219	8.21098	8.19318	7.9396
Uxt	9.46438	9.11368	9.56831	8.75487	9.0559	8.97077
Uxs1	8.00635	7.71791	8.04976	7.60262	7.537	7.57673
Uvrag	8.68544	8.77909	8.78517	9.04064	8.89137	9.08337
Uts2r	2.32193	2.32193	2.34043	2.9373	2.90077	2.32193
Uts2	3.03301	3.77685	3.45338	3.5944	2.79799	2.86524
Utrn	7.24655	7.01509	7.59439	8.1984	8.27723	7.6815
Utp4	9.40366	9.51493	9.26173	9.45706	9.60494	9.75629
Utp3	9.28717	9.40584	9.02988	9.18674	9.38541	9.29625
Ust5r	4.79201	2.37996	4.96743	4.17237	2.97274	5.86421
Uspl1	8.71351	8.70109	8.65168	8.67507	8.87712	8.81415
Usp9x	9.4814	9.4838	9.57881	9.23897	9.24612	9.37218
Usp8	7.50689	6.96717	7.13155	6.99135	7.26623	8.06996
Usp7	9.5157	9.4878	9.23194	9.0886	9.39981	9.45603
Usp54	8.02047	7.96703	8.02559	8.00494	7.95099	7.37393
Usp48	8.36147	8.15201	7.85704	7.38375	7.81921	8.07111
Usp47	9.58757	9.70559	9.80911	9.25085	9.51258	9.52737
Usp46	7.81896	8.23109	8.32909	8.2099	8.0791	8.29348
Usp42	7.09365	7.16353	6.08333	5.85742	6.29097	5.9245
Usp40	4.18521	3.91032	4.18521	3.39694	2.85534	5.87632
Usp4	10.4676	10.1416	10.0044	10.4284	10.1494	10.0829
Usp39	8.67507	8.60804	8.85035	8.49491	8.72515	8.75164
Usp38	8.74318	8.79292	8.53157	8.2949	8.6673	8.65653
Usp37	7.68508	7.95652	7.5712	7.01746	7.49043	7.02848
Usp36	9.73843	9.60137	9.48867	10.5125	10.2302	10.3196
Usp34	9.78969	9.77109	9.60746	9.62414	9.14595	9.72041
Usp33	9.0877	9.54157	9.314	9.2638	8.93809	9.95673
Usp32	7.32518	7.14121	7.4324	7.5044	7.37325	6.92742
Usp30	8.04313	8.23166	8.05397	7.97645	7.92114	8.2099
Usp3	8.43958	8.27531	8.15962	8.47779	8.48818	8.6265
Usp28	9.25235	9.5216	9.51868	9.16569	9.50997	9.24018
Usp25	4.7711	2.86799	6.02343	5.92495	6.1843	5.79564
Usp24	10.3161	9.95044	10.0691	9.97592	10.3782	10.3544
Usp21	8.75732	8.416	8.62904	8.96033	8.42219	8.67461
Usp20	8.75827	8.72385	8.90602	7.87241	9.05055	8.39152
Usp2	9.6372	9.47658	9.73519	10.3464	10.2243	9.69945
Usp19	8.62033	8.7571	8.44759	8.80752	8.73659	8.69368
Usp18	8.75004	9.02295	9.2768	8.52933	7.03864	7.48677
Usp15	8.14049	7.65467	8.12676	7.8287	7.60678	7.77658
Usp12	7.0436	6.35951	7.52091	7.34545	7.13708	6.8357
Usp11	8.27109	8.44311	8.43326	9.04307	8.50267	8.56591
Usp10	9.37577	9.30314	9.54596	8.83087	9.19028	9.24806
Usp1	7.27245	7.68529	7.54683	7.55895	7.4232	7.82135
Uso1	9.17215	9.32707	9.45706	8.96945	9.44614	9.22671
Usmg5	14.4801	14.3285	14.4801	14.2605	14.0893	14.2364
Ush1c	3.39148	2.32193	3.80993	3.63494	3.40672	2.93662
Usf2	8.67635	8.56644	8.92144	9.20254	9.17306	8.68372
Usf1	7.82316	7.88798	7.83326	8.06805	7.89566	7.73349
Use1	10.7957	10.3071	10.4391	10.5028	10.3664	10.5567
Usb1	7.08491	7.52437	6.95649	7.43729	7.73886	7.42526
Urod	10.8372	10.5837	11.1259	10.9921	10.9376	11.074
Urm1	7.8719	7.79522	7.88358	8.27799	8.01219	7.89549
Uri1	5.6345	5.64141	6.65439	6.4051	6.8693	5.39446
Urgcp	9.46843	9.59534	9.52216	10.2447	10.2374	10.1757
Urb2	6.08822	4.70001	6.18553	6.57447	6.55217	6.47562
Uqcrq	13.9679	13.9175	13.9328	13.6888	13.4853	13.4853
Uqcrh	13.7842	13.7501	13.8861	13.7244	13.6888	13.8765
Uqcrfs1	14.179	14.1417	14.2846	14.2684	14.0394	13.8467
Uqcrc2	14.0893	14.1533	14.2364	14.0059	14.0757	14.179
Uqcrc1	14.1144	14.1315	14.0893	14.0394	14.0664	13.7501
Uqcr10	14.1533	14.1144	14.0394	13.4933	13.9175	14.0503
Uqcc2	11.5488	11.6132	11.678	11.1598	11.1033	11.379
Uqcc1	10.5961	10.6222	10.8057	10.481	10.6464	10.4977
Upp1	9.56524	9.41767	9.39235	10.4204	9.2638	10.0861
Upk3bl	3.49934	2.94849	4.36861	2.33136	3.56625	2.44972
Upf3b	8.76546	7.75047	8.45088	8.47779	8.69535	8.69535
Upf2	8.9509	9.0886	8.95874	8.85109	8.92855	9.17037
Upb1	2.32193	2.83725	2.34043	2.34918	2.32193	2.89674
Uox	7.24424	5.87524	6.18861	7.39298	6.57224	7.21056
Unkl	6.28093	6.31655	6.11769	5.34281	5.16419	6.13033
Unk	6.04399	7.14032	6.22126	5.83421	4.48644	4.68611
Ung	6.94546	6.95342	7.03174	7.85089	7.61221	6.33311
Uncx	6.76661	5.63572	5.75371	5.62907	5.81777	5.83231
Unc80	5.91256	5.93199	5.2866	5.45207	5.89749	5.17419
Unc5cl	7.52784	7.60936	6.76345	8.34078	6.6911	7.98614
Unc5b	8.07881	7.84264	8.10064	8.12802	8.08294	7.8289
Unc5a	2.83804	5.96538	3.38902	3.94108	2.79799	3.61502
Unc50	9.26759	9.33548	9.37326	9.63048	9.30314	9.66078
Unc45b	10.6942	10.7389	10.8892	10.7645	10.7213	10.6359
Unc45a	8.98631	8.92454	8.96586	9.19191	9.28417	8.77171
Unc13d	3.26057	2.56883	4.3847	2.7773	2.7661	2.6288
Unc13c	3.40815	4.91326	5.3207	5.94782	4.74212	5.81777
Unc13b	7.51725	7.2586	7.49171	7.77868	7.60728	7.47648
Unc13a	4.56899	3.51508	5.49063	5.1788	5.79919	5.7612
Unc119b	9.11996	9.34878	9.1724	9.51432	9.65216	9.56104
Unc119	9.91977	9.97029	9.96974	10.0701	9.81955	9.81251
Umps	8.91082	8.82701	8.72805	8.62985	8.55111	8.75604
Umod	4.24854	3.0931	4.17558	4.26979	6.69367	4.46721
Ulk2	9.39833	9.55478	9.16708	9.14552	8.80279	8.8325
Ulk1	10.0095	9.24557	9.66171	9.77302	9.13814	9.34154
Uimc1	9.50584	9.70393	10.2463	9.79068	9.2036	9.60698
Uhrf2	9.03466	8.99683	9.07773	9.24557	9.47445	9.48927
Uhrf1bp1	7.90888	8.11398	8.04074	8.18156	8.10555	8.11274
Ugt8	2.85534	2.35815	4.83096	4.45276	3.88968	4.76232
Ugt2b7	4.96951	5.37706	4.8148	3.28695	5.45602	4.93628
Ugt2b35	2.32193	3.61502	4.21618	4.55021	2.32193	3.3444
Ugt2b17	2.32193	2.32193	2.34043	2.32193	4.92229	5.25618
Ugt2b1	5.75288	4.75913	2.34043	5.42552	4.5323	5.3133
Ugt2b	3.88431	3.47116	5.1823	3.99475	3.3106	2.49092
Ugt2a1	5.09662	5.93509	4.78151	6.15498	4.14216	6.26476
Ugp2	12.4624	12.4175	12.2555	11.9275	12.0654	12.2468
Uggt1	6.3126	7.18027	6.87906	6.77464	7.32788	7.36645
Ugdh	8.27762	7.69276	8.21575	8.08024	7.86684	7.5599
Ugcg	7.57259	7.72549	7.60135	7.33249	7.71696	7.59129
Ufsp2	9.73519	9.61931	9.60137	9.79434	9.6372	9.70892
Ufsp1	8.73735	8.43253	8.60521	8.69163	9.1553	8.88028
Ufm1	9.09557	8.82918	9.16116	8.62425	9.0182	9.17065
Ufl1	6.40484	6.58958	7.22853	6.5157	7.12214	7.31696
Ufd1l	10.4584	10.6368	10.5254	10.4962	10.284	10.3619
Ufc1	9.23778	9.48153	9.46462	9.09852	8.98759	9.3782
Ucp3	10.1106	9.78469	7.89927	9.41826	8.98027	9.45706
Ucp2	11.4083	11.1057	10.9563	11.8351	11.7417	11.3733
Ucn2	4.00962	4.39864	2.34043	2.37125	2.63521	4.06194
Ucn	5.87176	5.79403	5.93001	6.35951	6.7627	5.99296
Uckl1	9.12958	9.21386	9.11105	9.7654	9.63643	9.4814
Uck2	8.05127	8.01126	8.07938	8.1991	8.51894	8.35559
Uck1	8.06871	7.71936	7.8283	8.44145	7.74437	8.05571
Uchl3	10.279	10.0052	10.0472	9.55204	10.1673	10.1858
Uchl1	3.6513	5.03013	2.98023	3.28695	4.01106	5.81077
Ubxn6	9.5232	9.75997	9.42343	9.41296	9.38976	9.36133
Ubxn4	10.2982	10.3326	10.3146	10.1456	10.3555	10.449
Ubxn1	10.8582	10.9188	10.449	10.7552	10.9054	10.8433
Ubtf	7.09437	7.02673	7.3406	7.16015	6.99881	7.49491
Ubtd2	7.10834	6.84914	7.4418	6.91418	7.24584	6.83976
Ubr7	7.36185	7.64265	7.07721	7.57349	7.49134	7.60703
Ubr5	10.7496	10.8748	11.1185	10.815	10.618	10.5002
Ubr4	9.48827	9.74157	9.41826	9.95673	9.87238	9.54483
Ubr2	8.05284	8.17409	7.96386	8.01126	7.98253	8.38298
Ubr1	8.44345	8.40774	8.06346	7.90457	7.90865	8.09881
Ubqln4	8.78418	8.97967	8.74537	8.95041	8.68574	8.86397
Ubqln2	5.72342	7.43911	6.0706	7.65085	7.54359	6.46788
Ubqln1	9.14965	9.38387	9.42874	9.19278	9.02757	9.30641
Ubp1	7.33787	6.41571	7.33498	7.57699	7.68946	7.14491
Ubox5	7.75828	8.18846	7.76021	7.75497	8.38517	7.81946
Ubn1	7.49728	7.60514	7.81652	7.41034	7.79622	8.04536
Ublcp1	9.44481	9.29625	9.24104	8.96554	9.38019	9.60137
Ubl7	6.06276	6.50493	6.33473	6.57224	7.95751	7.73837
Ubl5	8.19397	8.04869	8.10627	9.0658	8.15042	8.46174
Ubl4a	9.84089	9.31746	9.8362	9.21527	9.0411	9.18674
Ubl3	10.0244	9.7654	9.95726	9.83509	8.63538	9.9557
Ubiad1	7.21761	7.3358	7.88103	7.36923	7.38953	6.63556
Ube4b	8.76612	8.73446	8.20893	9.17515	9.59329	9.46666
Ube4a	7.89758	8.3124	8.27723	7.58546	7.67737	8.05127
Ube3c	9.52602	9.57488	9.62929	9.78969	9.22456	9.07933
Ube3b	9.03414	9.26291	9.6154	8.94164	9.5661	9.24104
Ube3a	6.81297	7.13708	6.49534	5.69762	7.4852	6.3594
Ube2z	8.68137	9.30641	8.68069	8.54456	8.53766	8.47197
Ube2v2	7.83775	8.52848	7.16546	7.60776	8.29466	8.16879
Ube2t	3.44834	2.9283	5.19434	3.12237	2.70925	2.55088
Ube2s	10.2463	10.3761	10.4103	10.2224	10.2144	10.2144
Ube2r2	9.69728	9.23416	9.20737	9.5091	9.81491	9.43163
Ube2q2	8.63725	9.06472	8.90162	8.85643	8.77267	8.79357
Ube2q1	9.45019	9.22243	9.23636	9.5486	9.47517	9.53672
Ube2o	8.92189	9.20706	8.7402	8.77141	8.76336	8.63842
Ube2n	8.49603	8.23267	8.54806	8.25621	8.37138	8.0884
Ube2m	11.0557	11.0867	11.2195	11.0361	11.083	10.9662
Ube2l6	7.45399	7.56526	8.04577	7.04724	6.70093	7.01198
Ube2l3	10.7115	10.6056	10.7209	10.5425	10.5438	10.3963
Ube2k	9.08254	8.7149	8.97848	8.5451	8.76176	8.83602
Ube2j2	10.2756	10.559	10.5476	10.6024	10.6639	10.5837
Ube2j1	8.61024	8.91892	8.64201	8.87574	9.04757	8.81509
Ube2i	8.80714	8.83754	8.86442	8.89423	8.83528	8.9092
Ube2h	9.26677	9.19683	8.83836	9.11247	9.32445	9.22159
Ube2g2	8.90544	8.78937	9.00679	9.43681	9.39833	9.44678
Ube2g1	10.4983	10.4108	10.5011	10.285	10.4275	10.4665
Ube2f	7.19272	6.89981	8.24171	7.67293	6.44054	7.73545
Ube2e3	8.51972	8.44829	8.70777	8.30375	8.8735	8.26846
Ube2e2	8.85948	8.76396	8.88952	8.69258	9.16047	8.782
Ube2d4	3.7102	2.63888	2.34043	3.5944	2.32193	3.23085
Ube2d2	8.9098	9.03757	9.06651	8.98027	9.29404	9.32231
Ube2d1	9.19278	8.94311	9.16456	9.68409	9.60551	9.02228
Ube2c	6.95214	7.19272	7.17966	6.67922	5.86497	3.20441
Ube2b	9.73801	9.677	9.0687	10.073	10.0027	10.0241
Ube2a	9.13486	9.45633	9.59651	9.15457	9.63306	9.31746
Ubd	6.94168	7.5485	6.21585	7.78834	7.98005	8.18228
Ubash3b	5.92728	6.84142	5.99296	5.98704	6.04548	6.76459
Ubap2	9.98791	9.86006	9.7585	9.90152	9.71329	9.6646
Ubap1	8.37533	8.20226	8.03007	8.37734	8.2056	8.00065
Ubac2	9.0231	9.31844	8.95576	9.49531	9.62735	9.5999
Ubac1	10.7744	10.6963	10.6823	10.3226	10.4499	10.4081
Uba6	7.04986	7.219	7.79174	7.61265	7.49134	7.63611
Uba52	12.7794	12.9178	12.8134	12.7898	12.8219	13.0127
Uba5	8.22677	8.70041	8.64166	8.40283	8.52286	8.70496
Uba3	9.88819	9.98212	10.4357	9.6021	9.72752	9.6295
Uba2	9.5306	9.66329	9.43163	9.62735	9.63048	9.89279
Uba1	11.0265	11.538	11.3869	11.4569	11.2584	10.9619
Uaca	10.1612	10.3187	10.0127	10.5051	10.3886	10.37
U2surp	9.03974	8.84138	8.85673	8.92488	8.50586	8.99383
U2af2	10.0758	10.6893	10.6275	10.5453	10.3124	10.1576
U2af1l4	9.22525	8.90177	8.76015	9.04307	8.92824	8.61202
Tyw5	7.28084	7.21243	7.26369	7.36411	6.20301	7.17535
Tyw3	7.12735	7.82023	7.83598	7.55657	7.64446	7.21878
Tysnd1	8.17724	8.02795	8.08876	8.06574	8.01801	8.16403
Tyrobp	7.72743	8.29252	8.27087	8.30004	8.02728	7.6742
Tyro3	6.11769	5.84061	4.96743	6.01883	2.32193	2.89674
Tyms	4.58064	4.81434	5.19063	3.5944	5.71372	5.04296
Tyk2	6.75678	7.0694	7.37475	7.05059	7.52588	7.64533
Txnrd3	8.99587	8.96586	8.6765	9.24828	9.36993	9.16191
Txnrd2	9.37926	9.65146	9.5802	9.3724	9.47164	9.2518
Txnrd1	9.60137	9.71329	9.46621	10.6554	10.5771	10.1139
Txnl4b	6.26258	4.40682	6.8957	6.92987	6.73034	7.76154
Txnl4a	9.51152	9.69801	9.67488	9.58757	9.76288	9.80584
Txnl1	8.88915	8.44616	9.19121	8.97225	8.66277	8.99683
Txnip	14.0757	14.0664	13.1922	14.5833	14.5931	14.6886
Txndc5	10.3619	10.4722	9.91586	10.0085	10.2016	10.327
Txndc17	9.62013	9.72993	9.68409	9.6646	9.60433	9.45169
Txndc15	9.74254	9.91334	10.0159	9.99964	10.1624	10.1398
Txndc12	9.62621	9.60065	9.20564	9.79794	10.0141	10.3187
Txndc11	6.79668	3.78984	6.55389	7.00579	6.80242	7.03462
Txn2	11.4306	11.2391	11.2991	11.1106	10.943	11.2651
Txn1	12.5022	12.4024	12.3666	12.5729	12.6274	12.4776
Txlng	7.70535	7.87472	7.46116	8.38758	7.90085	8.03924
Txlna	8.73551	8.94248	8.51682	8.71028	8.49323	8.18515
Twsg1	9.19071	9.03571	9.52891	9.10128	8.85584	8.79292
Twist2	2.32193	2.32193	2.34043	2.32193	2.32193	2.32193
Twist1	5.08487	4.90982	3.06652	5.94448	6.29745	5.20884
Twf2	12.3815	12.2603	11.1283	12.1602	12.2678	12.1409
Twf1	6.81154	6.44843	6.3308	5.91256	5.49788	6.9971
Tvp23b	7.8119	7.2873	7.50138	7.60691	7.56013	7.63126
Tut1	7.29396	7.46859	7.73027	7.2447	7.09814	7.53098
Tusc5	6.22495	5.59294	6.51796	7.85975	7.84022	7.24788
Tusc3	6.90658	6.93169	7.32194	6.29851	6.53942	6.77326
Tusc2	7.731	7.49931	7.54505	7.98685	7.75697	7.52469
Tulp3	8.92046	8.93137	9.30186	9.04807	8.79573	9.15474
Tulp1	3.44834	3.04254	3.25603	6.05982	3.55514	3.89411
Tug1	8.68906	9.04689	8.70117	8.66985	8.73331	8.71741
Tufm	11.8155	12.0592	11.9063	11.5704	11.9784	11.8258
Tubgcp6	7.97857	8.31482	7.96158	8.00133	8.11371	8.47024
Tubgcp4	6.81597	6.71169	7.86357	7.49043	6.82429	6.7298
Tubgcp3	6.33951	6.32758	5.79403	3.11848	6.37098	4.76858
Tubgcp2	8.68996	8.70109	8.69163	8.54049	8.70839	8.6682
Tubg1	8.62541	8.82324	8.89096	8.69732	8.9681	8.92116
Tubb6	7.52876	6.35778	7.61756	6.72706	7.13486	5.84452
Tubb5	9.40298	9.14057	10.1416	9.53111	9.41581	9.14057
Tubb4b	11.6101	11.5257	12.1602	11.7185	11.5795	11.8543
Tubb3	5.74194	3.44322	4.60977	5.20858	5.72994	4.92146
Tubb2b	5.37529	4.89648	6.56076	6.10471	4.51086	5.55155
Tubb2a	9.71802	9.04343	9.82311	9.07978	8.76125	8.81615
Tuba8	11.3659	10.8871	11.802	10.4219	10.2544	10.8713
Tuba4a	11.4489	11.509	12.6499	10.4063	10.342	11.2132
Tub	2.32193	2.32193	2.86663	2.32193	2.59364	2.7773
Ttyh3	9.0658	9.67014	9.37131	9.6177	9.16781	9.1695
Ttyh1	5.42965	6.40814	5.65073	6.29983	5.64039	5.867
Ttr	9.86174	9.60226	9.74854	9.77932	9.7654	10.0914
Ttn	14.5833	14.5359	14.6171	14.5618	14.2684	14.4252
Ttll9	5.13292	5.97519	4.0188	4.85964	5.26287	5.80142
Ttll7	7.66882	7.35383	7.35104	7.37964	7.14094	7.75141
Ttll5	7.43007	7.16928	6.75678	7.61714	7.1745	7.13967
Ttll3	3.43061	4.07348	4.26729	4.59287	3.62739	3.44404
Ttl	8.57028	8.59146	8.26073	8.34426	8.44674	8.50104
Tti2	6.91073	6.75309	6.719	6.51912	7.02563	6.7305
Ttc9c	7.8563	8.09177	8.08117	7.54632	7.70068	8.202
Ttc9b	6.68003	5.08167	6.04057	6.49024	5.84511	4.60378
Ttc9	7.2568	7.53139	7.12876	6.77868	6.04166	4.76858
Ttc8	2.32193	4.31015	4.56309	5.90757	2.32193	3.26609
Ttc7b	10.6143	10.7734	10.4781	10.3367	10.7136	10.4889
Ttc7a	8.49323	9.20852	7.83234	9.02182	8.22985	8.05252
Ttc5	7.58582	8.05902	7.77895	7.94878	7.32495	7.85786
Ttc4	7.4456	7.51558	7.06283	7.31919	6.84969	6.77789
Ttc39c	7.00003	7.28028	7.27009	7.15813	7.28847	6.56379
Ttc38	6.70934	7.54544	7.7284	7.56013	7.93978	7.77952
Ttc37	5.5392	6.68009	6.49044	5.18002	6.31655	5.72342
Ttc36	2.93214	6.35778	5.88781	5.45569	3.80475	2.44972
Ttc34	3.49934	3.04254	3.57714	3.37148	5.43641	2.71441
Ttc3	10.5462	10.6299	10.6437	10.5223	10.4706	10.4988
Ttc28	7.49579	7.8289	7.93835	7.44669	7.64951	7.61625
Ttc27	7.4706	8.41977	7.74608	6.90098	8.07326	7.09343
Ttc23	8.17983	8.5726	8.52783	8.17533	8.36744	8.36529
Ttc19	9.18265	9.28343	9.14777	9.10428	9.02988	9.42321
Ttc17	8.58054	9.01292	8.93383	8.76612	8.13857	8.32699
Ttc13	8.6686	8.70992	8.58041	8.48939	8.48168	8.465
Ttc1	10.3861	10.4859	10.4944	10.7744	10.2893	10.5494
Ttbk2	8.23107	8.36068	7.81425	7.82316	8.09295	7.6902
Tsx	5.4187	5.38927	5.03206	6.37047	6.14998	6.48422
Tstd3	7.27095	7.17756	8.30606	8.20378	7.83516	8.35837
Tstd2	6.96979	6.91517	6.53895	6.64051	7.21697	6.96324
Tsta3	7.90417	8.42839	8.6673	8.5983	8.3709	8.58189
Tst	9.27501	9.24643	9.37261	9.28166	9.38976	9.2595
Tssc4	7.65351	7.96158	7.60514	7.89031	7.97659	8.03676
Tsr3	7.30093	7.91535	7.53743	8.08248	7.98994	7.68912
Tsr1	8.91186	9.38284	9.18348	8.81579	8.77541	9.1358
Tspyl4	7.73027	7.94957	7.62056	7.65207	7.0793	7.11528
Tspyl2	8.37935	8.39555	7.9106	7.79671	8.21738	8.27762
Tspyl1	9.30551	9.64866	9.77338	9.24977	9.34262	9.38646
Tspy1	2.32193	5.25295	3.63446	3.80458	2.32193	2.32193
Tspo	10.9285	10.8779	10.9114	11.0059	10.9188	11.0197
Tspan9	10.1693	10.1506	10.8267	9.55088	9.27001	9.03094
Tspan8	9.68706	9.38596	9.29005	9.54157	9.15406	8.87728
Tspan7	9.76744	9.53316	9.8557	10.0872	9.75527	9.31112
Tspan6	8.73862	8.69352	8.91507	8.4502	8.18006	8.2838
Tspan5	5.1586	6.0091	5.76669	7.29487	7.04382	6.46949
Tspan33	6.4591	5.74072	5.12241	4.96687	5.46531	6.60012
Tspan31	8.91851	8.84085	9.17848	8.92671	8.6686	8.8036
Tspan3	11.1484	11.2435	11.2207	11.0162	10.8433	10.9932
Tspan2	9.23043	8.65976	9.28539	9.18649	8.87248	8.74178
Tspan18	8.46068	8.74637	8.69714	8.28684	8.43826	8.42431
Tspan17	5.67567	5.79157	6.3444	5.6096	5.12426	5.33008
Tspan15	6.50686	7.57259	7.82385	7.20824	7.17928	7.25087
Tspan12	10.941	10.7247	11.0121	10.6416	10.5834	10.6603
Tspan1	6.32233	6.48824	3.7785	6.42601	7.34993	7.10844
Tsnax	10.1319	10.3283	10.193	9.95075	10.0801	9.90683
Tsn	8.20276	8.29059	8.3216	8.19318	8.18138	8.3051
Tshz2	8.88732	8.66476	8.56181	8.84027	8.31734	8.48466
Tshr	5.42428	5.38431	5.02726	6.0658	4.70635	3.1235
Tshb	5.20067	4.88263	5.53763	2.37996	4.73099	6.31542
Tsga10	5.90437	4.63819	6.03549	5.71372	5.41635	5.27379
Tsg101	9.11567	8.68212	8.95516	8.95208	9.34866	9.02851
Tsen54	7.90779	8.09731	7.73027	8.44455	7.72343	8.32377
Tsen15	8.8686	9.48847	9.44919	9.49032	9.32055	9.68767
Tsc22d4	9.62779	9.80828	10.1747	9.72752	9.53412	9.24734
Tsc22d3	10.4838	10.0489	9.91042	11.2012	10.6625	10.8057
Tsc22d1	12.7298	13.0581	13.2683	12.7486	12.0724	12.3423
Tsc2	9.13185	9.33768	9.23636	9.30641	8.99616	9.21796
Tsc1	7.84114	7.23736	7.62629	7.42585	7.79281	7.5044
Trrap	7.87738	8.01375	8.12029	8.21683	8.31625	7.45184
Trpv6	3.46748	4.41922	4.41865	4.31726	3.81861	3.96768
Trpv5	6.32072	4.3329	5.18745	6.01559	6.06632	6.40544
Trpv4	3.16223	5.49468	3.61583	3.10539	5.44301	5.39952
Trpv2	5.93523	4.50283	5.81981	2.49092	6.68812	5.13083
Trpv1	4.20625	3.81724	3.92084	5.08129	4.43999	4.20337
Trpm8	2.60729	3.343	2.34043	3.03219	4.16591	2.60893
Trpm7	7.27929	7.10301	7.65085	7.6656	7.35801	7.23422
Trpm4	6.9946	7.01644	7.13745	7.59987	7.49774	6.36252
Trpm3	5.49063	5.3188	4.01329	3.75912	5.69042	4.91235
Trpm1	6.57248	6.22888	6.71332	6.1931	7.55052	6.96591
Trpc6	5.327	2.78729	2.74236	5.81635	5.43136	5.39182
Trpc5	2.63143	3.61502	3.44322	5.07468	3.32756	2.41534
Trpc4ap	10.0402	10.1583	9.87238	10.1963	9.88965	10.0297
Trpc4	3.07841	4.01329	2.81827	3.65376	2.83505	2.51519
Trpc3	6.86549	5.57094	6.57673	7.07975	6.68015	7.48504
Trpc2	5.36932	5.5892	6.20736	5.63241	4.79542	6.25296
Trpc1	7.6232	7.87712	7.87712	8.21927	7.4852	7.90041
Tro	6.19767	6.09189	6.096	6.67522	5.29205	6.63839
Trnau1ap	10.5375	10.6482	10.518	10.3326	10.6278	10.746
Trmu	7.99831	6.63138	7.35623	6.96717	6.90131	7.13136
Trmt61a	6.61184	6.79505	7.08031	7.03687	6.73337	6.96758
Trmt6	7.39651	6.81789	7.03622	6.84582	7.53639	7.53844
Trmt5	8.10439	8.37633	8.15346	8.20251	8.43236	8.11474
Trmt44	3.99932	6.16929	5.78285	5.97714	5.6345	4.60378
Trmt112	10.3345	10.3544	10.4146	10.502	10.4554	10.6716
Trmt1	8.79877	9.0687	8.80279	8.71517	9.15089	9.18053
Trit1	7.50053	7.64555	6.94503	7.783	7.07279	7.83535
Trip6	7.90085	8.24522	8.55191	8.01062	8.21927	7.85865
Trip13	6.63978	4.53787	5.16813	6.42264	6.28093	5.66671
Trip12	8.98511	9.20657	9.24411	9.0683	8.97728	9.11704
Trip10	9.46256	9.73155	9.89948	9.69652	9.33439	9.28929
Triobp	9.0044	9.42693	9.17848	9.44265	9.12847	9.04571
Trio	7.97775	8.26375	8.19471	7.22382	8.23186	7.80145
Trim9	2.95332	5.63273	4.57437	3.87265	3.95579	4.67156
Trim8	8.61433	8.3591	8.75827	7.67657	8.48387	8.59944
Trim72	11.8752	11.7608	11.9217	11.8752	11.8155	11.538
Trim66	3.69612	3.5946	3.03886	3.24554	3.18441	2.37996
Trim63	10.1943	10.1452	10.0504	10.8856	11.0583	11.1833
Trim54	12.0284	12.3125	11.7434	12.6535	12.8688	12.7209
Trim5	9.8283	9.73223	9.41488	10.0903	9.81406	9.97029
Trim47	8.55313	8.48083	8.81184	8.83602	8.4189	8.67908
Trim41	8.12236	8.06013	7.80175	8.15707	7.99622	8.09995
Trim37	6.64766	6.68009	7.19395	7.28922	6.65765	7.51647
Trim36	3.39148	3.5946	3.72304	4.35352	2.93343	2.59364
Trim35	11.6145	11.6794	11.7417	11.4489	11.2326	11.3286
Trim33	8.09434	7.83067	8.23166	8.65157	8.10025	8.75403
Trim32	7.92302	8.24202	8.37713	7.97264	7.5195	8.13528
Trim3	8.53766	8.16705	8.43475	8.52585	8.46602	8.38434
Trim29	6.15077	3.0931	3.30812	3.61288	6.85155	6.05343
Trim28	10.1308	10.2882	10.1882	10.5708	10.3795	10.5347
Trim27	9.07836	9.3085	8.91025	9.5802	9.18182	9.61524
Trim24	7.62629	7.82255	8.17946	7.41263	7.27047	7.97805
Trim23	7.56212	7.03	7.47178	7.37339	7.77882	7.783
Trim2	8.5182	7.86174	8.24636	8.77551	7.99685	8.41433
Trim17	4.34879	2.6138	2.34043	5.08487	2.32193	2.71441
Trim11	7.43678	7.02341	7.17692	7.56609	7.10769	7.18597
Tril	8.59345	9.07625	8.40463	8.69163	8.42178	8.85274
Trib3	5.05148	4.93276	4.39852	5.01652	5.68848	6.10946
Trib2	9.68296	10.0921	9.69995	9.16116	9.29625	9.65363
Trib1	4.96053	4.87846	6.03804	5.62121	6.47122	6.6345
Trhr	3.72662	5.16419	3.52313	5.21863	3.42306	3.04949
Trh	5.6981	4.84188	4.70115	4.90341	5.25679	4.53556
Treh	2.32193	2.44972	2.86663	2.32669	3.18441	3.7102
Trdn	7.89927	7.70033	7.68209	7.35018	7.01338	7.45524
Trdmt1	5.9166	6.33768	5.86477	2.32193	5.4014	6.98559
Trappc9	8.61549	8.20758	8.29631	8.53841	8.4822	8.06722
Trappc8	8.9485	8.42656	8.62382	8.68132	8.44055	8.81107
Trappc6b	9.76664	9.72233	10.0847	9.7185	9.6412	9.47399
Trappc5	8.37851	8.01855	8.33944	8.11345	8.24829	8.39683
Trappc4	9.10061	9.41143	8.94786	8.98197	9.31288	9.32093
Trappc3	9.60297	9.64185	9.51352	9.53849	9.75792	9.71826
Trappc2	8.52914	8.34492	8.57702	8.56644	8.39381	8.14117
Trappc13	9.8772	10.2703	9.95673	10.2081	9.90401	10.5084
Trappc12	8.62882	8.78449	8.58268	8.87219	8.61421	9.11633
Trappc11	7.5537	8.40745	7.78958	6.80489	7.61576	7.66625
Trappc10	7.78598	7.13767	7.67783	7.20713	6.68577	6.88093
Trappc1	9.395	9.05438	9.12056	9.36906	8.97	8.95367
Trap1	10.9994	10.7884	10.6839	10.7779	10.9259	10.8567
Tram1	8.50533	8.59893	8.29693	8.57006	8.52372	7.77895
Trak2	11.6853	11.5336	11.7875	11.1508	11.3039	11.1967
Trak1	9.5486	9.12425	9.75267	8.78449	8.48133	8.6438
Traip	5.38777	5.22184	2.34043	5.28612	5.42428	4.42578
Trafd1	10.038	10.2374	9.65324	10.3524	10.5152	10.4631
Traf7	8.03279	8.12986	8.15346	8.31159	7.76228	8.24439
Traf5	7.05247	7.32779	7.55873	7.28587	7.11074	7.1817
Traf4	7.52375	6.98559	6.96454	7.86872	7.15052	7.07442
Traf3ip2	7.20607	6.82978	6.82866	7.25974	7.05021	6.37464
Traf3	7.78762	7.79075	8.43958	7.60393	6.46742	7.18271
Traf2	6.17757	5.85284	6.50686	6.89126	6.67532	7.22372
Tradd	5.4529	5.82662	6.71332	5.71604	5.39044	6.6249
Trabd	9.05943	9.13768	9.1745	8.93636	9.0491	8.89328
Tra2b	9.08017	9.26023	9.47319	9.27104	9.28456	9.35993
Tra2a	7.36749	7.30679	8.00076	7.4878	7.25739	7.13136
Tpst2	9.42343	9.60698	9.55862	9.20394	9.337	8.92671
Tpst1	6.34139	5.39317	5.79157	6.16745	5.64592	5.42428
Tpsb2	7.4878	7.60101	7.26961	7.96181	7.6645	5.60938
Tpsab1	5.36277	2.60373	6.08822	7.41263	5.83177	5.03206
Tprn	6.10224	7.03319	6.63911	6.74922	6.73034	6.8475
Tprkb	7.65898	7.08316	7.14286	6.32561	6.33399	6.81812
Tprg1l	10.4407	10.8007	10.2954	10.9563	10.9815	11.0915
Tpra1	6.75132	5.7017	7.24008	7.80061	6.64162	7.28615
Tpr	8.72688	8.5461	8.7149	8.17237	9.04651	8.78449
Tppp3	9.26291	9.19592	9.12226	8.65057	8.82216	8.68519
Tppp	9.22493	9.65324	9.74785	8.7924	8.01091	8.64501
Tpp2	9.22011	9.41268	9.42153	9.05606	9.56217	9.77837
Tpp1	9.95741	9.95726	10.2708	10.033	10.2156	10.1897
Tpo	2.69903	4.29058	3.68407	3.79855	4.0633	3.86731
Tpmt	9.19977	8.75279	9.68136	9.15918	8.84506	8.5909
Tpm4	10.5347	10.487	10.9014	9.83114	9.88608	9.87504
Tpm3	7.29055	7.15813	7.35399	6.88283	6.71278	7.24981
Tpm2	9.20285	8.74906	8.87123	7.83422	8.38219	8.38845
Tpm1	10.3511	10.5114	9.59179	10.2734	10.6014	9.90152
Tpi1	13.6725	13.419	13.7501	13.4283	13.4473	13.419
Tpgs2	8.21436	7.88103	7.83147	7.71227	8.00415	8.16565
Tpgs1	7.49579	7.86591	7.4089	6.7158	7.97887	7.5378
Tpd52l2	8.1177	8.18228	8.0858	8.19063	7.96641	8.21436
Tpd52l1	10.9437	11.0445	10.0955	10.9437	11.8405	10.5916
Tpd52	7.20297	6.84403	7.26702	6.60269	7.12056	7.19451
Tpcn2	6.27562	4.57392	5.60971	4.38457	3.68393	3.86108
Tpcn1	9.44583	9.32572	9.21059	9.04389	9.34543	9.0534
Tpc1808	2.32193	2.32193	2.34043	2.32193	2.32193	3.1685
Tpbpa	4.51763	4.06444	4.65037	5.70874	6.88412	3.58237
Tpbgl	7.2856	7.24306	7.23105	7.64975	7.43936	7.60969
Tpbg	5.07429	6.08333	5.21874	6.22822	5.36922	5.37798
Tp63	3.8403	3.79855	4.37603	5.20183	4.34156	3.97179
Tp53inp2	11.9572	11.7156	12.1694	11.6571	11.805	11.713
Tp53i13	8.77352	8.11145	8.40424	7.78913	9.09915	8.35635
Tp53i11	7.87472	8.4732	8.41433	7.43389	7.9322	7.23178
Tp53bp1	7.35801	6.2234	7.38375	7.65519	6.27303	7.88082
Tp53	8.244	7.22416	8.12938	7.16681	6.8668	7.7972
Tox4	8.26982	7.95345	7.93674	8.02192	8.28348	8.4489
Tore	4.6068	4.21618	5.2866	6.08165	2.32193	5.02579
Tor4a	7.09639	6.01446	6.58625	6.34778	6.86478	5.77147
Tor3a	7.39918	7.80311	7.72409	7.71159	7.65062	7.49982
Tor2a	6.73939	6.68373	7.20624	7.78422	6.90597	7.51295
Tor1b	6.74922	6.57248	7.17819	7.4932	7.28698	6.35572
Tor1aip2	6.99566	7.31555	7.30164	7.90708	7.6886	7.79838
Tor1aip1	10.419	10.2683	10.0963	10.2608	10.5708	10.6655
Tor1a	8.21575	8.10161	8.38967	8.30767	8.03532	8.44952
Top3b	8.50417	8.54049	8.36892	9.23534	8.33751	8.77786
Top2b	8.93372	8.48533	8.99864	8.71479	8.83939	8.81305
Top2a	6.26195	5.72235	6.48403	3.57517	3.16462	4.85554
Top1	7.78793	8.25428	8.20173	8.35013	8.336	8.16798
Tomm70	10.1368	10.2061	10.2683	9.94885	9.85669	10.1718
Tomm7	11.5019	11.5664	11.4371	11.3869	11.4818	11.7634
Tomm6	10.4914	10.8903	10.7496	10.6329	10.6251	10.5748
Tomm5	10.4616	10.3317	10.502	10.5494	10.4509	10.5468
Tomm40l	5.81672	4.85392	5.58647	5.36755	5.5892	6.14451
Tomm40	9.0685	9.02182	9.27709	9.49274	9.14389	9.36447
Tomm34	8.72083	8.74318	8.38443	8.12495	8.77323	8.66629
Tomm22	10.5468	10.8619	10.7668	10.2418	10.5602	10.7332
Tomm20	11.4336	11.4068	11.5075	11.4193	11.7409	11.8585
Tom1l2	9.19715	9.46438	9.4373	9.76879	9.24324	9.40422
Tom1	10.5787	10.5415	10.3386	10.7366	11.1458	10.8871
Tollip	9.41725	9.39925	9.41058	9.46621	9.34037	9.46982
Toe1	7.34328	7.56381	7.17819	7.0589	7.62598	7.93615
Tob2	9.8417	9.41268	9.78838	9.66222	9.28967	9.0615
Tob1	9.99136	9.92559	10.0792	10.2378	10.1733	10.0231
Tnxb	9.62526	9.82926	9.97204	9.18169	9.2799	8.68166
Tns3	9.95012	9.93709	9.71963	9.83227	9.6526	9.63419
Tns2	9.65686	9.72389	9.53183	10.3437	10.4306	10.0273
Tns1	12.4449	12.1984	12.2405	12.1456	12.4624	12.1857
Tnrc6c	7.28257	7.05636	7.63301	6.26258	7.71541	7.61576
Tnrc6b	8.95576	8.90434	8.97586	8.94088	8.94088	9.32003
Tnrc6a	5.05741	4.90002	5.42257	5.37335	6.15347	5.87769
Tnrc18	7.94685	8.15076	6.9234	8.30292	8.54993	7.72172
Tnr	4.09452	5.25424	4.92851	2.32193	3.92528	2.68975
Tnpo3	7.6815	8.01045	8.20055	7.49625	8.10245	7.87449
Tnpo2	8.32377	8.46602	8.74178	8.88048	8.53303	8.32516
Tnpo1	8.93666	9.15918	9.18798	8.26598	8.23985	8.94311
Tnp2	4.88817	2.51519	2.34043	3.28695	3.33868	2.56687
Tnp1	5.25151	3.04254	2.34043	2.55166	2.86799	2.60893
Tnnt3	5.27532	6.27946	4.77357	2.65007	2.32193	5.44301
Tnnt2	10.5832	10.7308	10.2867	10.6275	10.9595	10.8389
Tnnt1	4.23399	3.54227	5.50371	6.05982	5.53897	3.07123
Tnni3k	11.1458	11.2767	11.3943	10.9677	10.7709	10.5936
Tnni3	15.095	15.1265	15.095	15.0199	15.0687	15.0199
Tnni2	7.31891	7.26531	6.39071	7.15034	7.09195	7.43449
Tnni1	6.92559	6.663	6.81765	7.24655	6.59263	6.77673
Tnnc2	5.69042	4.16746	5.49063	2.68629	4.27822	6.02343
Tnnc1	15.1265	15.2671	15.2075	14.9618	14.9618	15.0687
Tnn	2.86663	2.78729	2.34043	2.96815	3.62739	3.88431
Tnmd	7.20922	6.5966	5.92341	7.45761	6.34054	6.28068
Tnk2	7.68813	7.92797	7.80815	8.01669	7.50916	8.34654
Tnip1	9.48532	9.44645	9.43287	9.61125	9.69652	9.66754
Tnik	7.731	7.08479	7.45947	7.48487	7.97151	7.44016
Tnfsf4	5.23971	5.4378	4.95941	3.96243	2.86799	5.33933
Tnfsf13	7.39021	7.27788	7.19995	7.46827	7.63512	7.33343
Tnfsf12	9.05512	8.97697	8.81498	9.33051	9.13768	8.66318
Tnfsf11	3.94108	3.42858	2.34043	4.69562	2.52818	2.32193
Tnfrsf9	2.41919	2.32193	3.14035	3.28695	2.32193	2.32193
Tnfrsf8	6.00365	5.58302	6.10054	5.62592	6.1883	5.71739
Tnfrsf4	5.95518	5.86646	6.3594	7.02107	6.69719	7.35391
Tnfrsf21	2.95332	6.0698	6.02852	6.04653	6.1671	6.28068
Tnfrsf1b	2.32193	5.40482	4.33938	2.32193	2.32193	2.71441
Tnfrsf1a	8.91416	9.14595	9.19861	9.0237	9.45829	9.22341
Tnfrsf14	6.09226	5.80314	5.0125	4.33238	5.44965	5.35459
Tnfrsf12a	8.65168	8.62289	7.71554	7.98308	8.45289	7.78936
Tnfrsf11b	5.4338	5.75094	6.26097	5.63503	5.55822	5.21628
Tnfaip8	6.58207	6.92826	7.08479	6.501	5.87161	6.18293
Tnfaip6	6.10516	6.20913	6.27175	6.20834	5.80915	6.18232
Tnfaip2	5.42696	6.45109	4.10836	5.92092	5.1257	4.55021
Tnfaip1	10.7213	10.768	10.6794	10.7237	10.5011	10.6368
Tnf	3.13005	3.89527	4.53665	3.60057	3.39148	4.30831
Tnc	4.96743	5.1782	3.41202	4.03818	6.31655	4.18909
Tmx4	11.8443	12.2169	11.805	11.8901	12.1456	12.046
Tmx3	8.06996	8.19342	8.36763	7.97264	7.87488	8.25428
Tmx2	10.3377	10.1633	10.6342	9.87161	9.86789	9.99181
Tmx1	8.98345	9.14762	9.13486	9.1823	8.82454	8.89569
Tmub2	9.12259	8.53134	9.22011	9.36447	8.94747	8.7046
Tmub1	7.50857	7.53414	7.80103	8.00204	7.63102	7.61994
Tmtc3	8.35103	7.40535	7.80518	8.07348	7.29055	7.30392
Tmtc1	9.88744	10.4739	9.79935	11.1283	11.3869	11.0007
Tmsbl1	2.32193	5.12775	3.7785	2.7773	5.32465	2.32193
Tmsb4x	13.2224	13.3007	13.4853	13.1794	13.2057	13.4619
Tmprss2	5.57616	5.0597	5.21053	5.37171	3.53326	4.24176
Tmprss11d	5.56082	4.11619	5.54387	4.82205	3.68393	5.78283
Tmpo	7.83267	7.18231	7.66114	7.9522	7.74089	8.22455
Tmod4	9.66918	9.71802	9.18674	9.59764	9.72797	8.25557
Tmod3	8.92952	9.00275	8.73239	7.99803	7.70169	8.30209
Tmod2	6.46788	5.92341	5.51059	6.08339	6.11295	5.19244
Tmod1	11.518	11.3917	11.5217	11.1378	11.069	11.2261
Tmlhe	8.79073	8.68132	8.58378	8.60204	8.82298	8.62406
Tmigd1	2.75292	2.68451	3.53619	6.01883	5.17288	3.3444
Tmie	6.44516	5.64039	5.37454	6.24469	5.59788	6.32043
Tmf1	7.75482	7.44146	7.44669	7.50476	7.66625	7.41032
Tmem9b	8.19036	8.29574	9.22159	8.69337	8.60937	8.35697
Tmem98	9.01168	8.90083	9.21268	8.69503	8.28095	8.21588
Tmem97	6.501	6.32213	6.6652	6.56662	4.11831	4.17595
Tmem9	7.4197	7.71445	7.45649	6.54434	7.45458	6.91467
Tmem8a	4.62271	4.60001	4.67371	3.93665	5.26145	4.57951
Tmem88	9.82926	9.9541	10.1263	9.84998	9.34342	9.39925
Tmem87a	8.41523	8.63661	8.56392	8.63124	8.72662	8.50654
Tmem86a	7.1456	7.41398	7.52345	6.77326	7.61332	7.03733
Tmem82	6.69031	6.16169	6.70123	7.47676	2.83505	3.4296
Tmem80	8.94164	9.07978	8.98921	8.9782	9.04807	8.88161
Tmem79	5.43951	4.26729	5.77147	5.74442	3.49844	5.43622
Tmem72	4.95557	5.84452	2.34043	2.32193	3.99782	3.60893
Tmem71	9.2012	8.58725	8.79929	9.2789	9.5486	9.71009
Tmem70	6.15981	3.26084	5.62907	5.18697	5.90614	3.74475
Tmem69	9.15854	9.18454	9.51973	9.20967	8.97586	9.47816
Tmem64	8.76431	8.75215	8.75164	8.66015	8.19063	8.38657
Tmem63b	7.44991	7.67982	7.29276	7.26996	7.46116	7.10981
Tmem63a	7.5321	6.05903	6.52333	4.07265	7.21546	7.12292
Tmem59l	7.03247	5.67435	6.50911	7.44942	7.10933	6.67072
Tmem59	11.4622	11.2501	11.5558	11.5632	11.6002	11.7582
Tmem57	8.48636	8.56724	8.58189	8.46447	8.36278	8.07924
Tmem55b	8.94767	8.55191	8.65757	9.27478	8.84364	8.96212
Tmem53	7.18885	7.08096	7.26077	6.78966	7.27047	7.47648
Tmem50b	10.5024	10.4616	10.5051	10.1242	10.082	10.0605
Tmem50a	9.4193	9.25296	9.61193	9.82767	9.07651	9.45562
Tmem5	8.20978	8.28095	8.28541	8.20055	8.25226	8.45441
Tmem47	9.82444	9.82732	10.0127	9.79515	9.40394	9.62323
Tmem45b	6.39518	4.86568	6.16063	5.89881	6.5343	5.35911
Tmem44	6.22218	6.05684	5.54387	6.25382	5.90297	6.39949
Tmem43	9.63926	9.51765	9.66329	9.69829	9.47816	9.57335
Tmem42	7.14622	7.15417	7.11491	7.65661	7.41358	6.24388
Tmem41a	9.06062	9.09145	8.82726	9.02121	8.48636	8.74793
Tmem39b	6.73799	7.55201	7.37964	7.65039	7.47929	7.80503
Tmem39a	7.438	7.80719	7.31682	7.64082	7.59295	7.75768
Tmem38b	3.74463	5.14326	5.36029	5.57094	3.30095	2.37996
Tmem38a	10.1069	10.3204	10.239	9.9845	10.2211	10.1612
Tmem37	3.31395	6.03549	5.3391	4.09452	6.75418	7.00939
Tmem33	6.27039	6.74153	6.90686	6.17154	6.29432	5.45476
Tmem30a	9.90933	10.0584	9.98165	9.59923	10.1601	10.1562
Tmem27	3.99639	3.87509	3.53619	2.9283	5.069	2.32193
Tmem265	6.78588	7.11618	7.28521	7.13486	7.449	6.52838
Tmem263	8.48025	9.01652	8.86741	8.6686	8.29232	8.85784
Tmem261	10.0052	10.0402	9.94949	9.73155	9.97029	10.0052
Tmem259	8.70125	8.86397	8.8235	8.58378	8.98287	9.0095
Tmem256	10.11	10.5644	10.4926	10.0443	10.3682	10.4804
Tmem255b	7.29883	7.69816	7.47456	4.43884	4.96482	7.44967
Tmem248	8.02146	8.57553	8.74906	8.4512	8.60688	8.58027
Tmem246	8.77786	8.54828	9.17306	8.62729	8.72385	8.68971
Tmem245	9.3014	9.51868	9.677	9.57786	9.45633	9.19683
Tmem242	10.5292	10.6554	10.6299	10.6625	10.5898	10.6097
Tmem237	3.99475	3.26609	3.84907	3.88185	4.04617	3.95644
Tmem234	7.38399	7.75047	7.33897	7.13145	7.77882	7.58057
Tmem233	7.02319	5.55927	6.41951	6.40156	6.00574	6.53118
Tmem230	9.68588	9.42722	9.62414	9.41849	9.32545	9.4084
Tmem229b	4.97503	5.91338	5.88781	7.14782	4.36684	5.26462
Tmem223	9.51675	9.26852	9.62323	9.37499	9.20706	9.43445
Tmem222	9.14777	8.93809	8.57379	8.37685	8.54241	8.54456
Tmem221	6.83961	6.50564	6.77297	6.92672	6.32468	6.92559
Tmem218	8.38793	8.26798	8.56518	8.83691	8.87972	8.60901
Tmem216	7.77868	7.88651	7.08888	7.37607	7.16519	7.25493
Tmem214	8.2448	8.54712	8.73808	8.4664	8.66659	8.62541
Tmem208	8.30861	8.29693	8.52533	8.24171	8.2713	8.34265
Tmem205	8.97586	8.95999	9.03846	9.17681	9.46048	8.95313
Tmem204	9.38646	9.58552	9.38704	9.48827	9.09368	9.37261
Tmem201	7.08933	7.66592	7.34829	7.47558	7.33566	7.05926
Tmem199	9.92426	9.47399	9.79434	9.94885	10.0071	9.7908
Tmem192	8.20627	7.56526	7.30392	7.38281	7.88855	8.2386
Tmem189	7.41036	7.71266	7.8423	7.24079	7.12749	7.16632
Tmem185b	9.24049	9.44938	9.42707	9.58094	9.43223	9.47445
Tmem185a	7.71239	7.96836	7.89421	8.26198	7.92197	7.45399
Tmem183a	7.3406	7.14169	7.38252	7.26859	7.28257	7.28098
Tmem179b	6.8439	7.69368	6.79668	7.11906	7.09387	6.85876
Tmem179	9.78121	9.83405	9.73703	9.76458	10.0977	10.1017
Tmem178a	6.19767	5.82414	5.20483	5.42552	5.51429	3.80475
Tmem176b	9.6662	9.63545	9.21651	9.53412	9.16428	8.76604
Tmem176a	8.84635	8.81349	8.37008	8.90253	8.45169	8.83997
Tmem173	6.47562	6.70443	6.43228	6.23244	7.24008	6.64162
Tmem171	8.28982	7.31225	7.97631	8.42203	8.02895	7.91487
Tmem168	8.16805	8.37771	8.3591	8.15808	8.27284	7.9699
Tmem167a	9.36249	9.3617	9.55204	9.08017	9.20254	9.1745
Tmem165	9.18195	8.85973	8.85182	8.74552	8.8062	8.42431
Tmem164	9.24612	9.12645	8.80856	8.77086	8.87618	8.92929
Tmem163	6.58581	6.81597	5.77443	3.76847	2.63521	5.09268
Tmem161b	6.59687	6.62793	6.88504	6.2043	6.74649	6.68847
Tmem160	9.71912	9.76458	9.56579	9.91248	9.88367	9.41656
Tmem159	9.89754	9.77593	10.0354	9.89472	10.0626	10.0847
Tmem158	4.334	3.01758	2.85588	2.66245	3.1273	2.79168
Tmem151a	7.95099	7.67982	6.77607	7.80724	7.80655	5.88781
Tmem150c	5.46054	6.15131	5.72235	2.86799	5.299	5.75459
Tmem150a	9.13863	9.45169	9.50133	9.41944	9.68661	9.24806
Tmem14c	10.1974	10.073	10.3527	10.0284	10.0241	9.62779
Tmem147	10.5315	10.3161	10.6449	10.2893	10.2352	10.0658
Tmem141	9.0502	9.0061	8.56617	8.84942	8.73862	9.15321
Tmem140	11.4222	10.921	9.16854	11.7314	11.7739	11.8351
Tmem138	7.75078	7.39526	7.57806	8.06722	7.86033	7.729
Tmem136	7.77736	7.74608	7.31189	8.09195	7.67508	7.69728
Tmem134	10.6756	10.9721	10.5375	10.5898	10.8372	10.7073
Tmem131	8.05698	7.41358	7.90497	8.32119	7.60902	7.691
Tmem128	8.87636	8.89086	8.9656	9.19396	8.73551	8.94786
Tmem127	8.82	9.11567	9.0877	8.75604	8.90602	8.70109
Tmem126b	10.0792	10.2597	10.2186	9.64473	10.0052	9.88212
Tmem126a	11.713	11.6516	11.7966	10.9578	11.2012	11.0094
Tmem123	8.85035	8.72435	8.67426	8.93102	8.73033	8.97665
Tmem121	5.42965	5.36099	4.93385	5.73324	6.17627	6.28068
Tmem120a	7.87622	7.27245	8.26711	7.46563	7.83267	7.29455
Tmem119	5.98304	4.92575	5.04625	5.31577	5.86827	5.66168
Tmem116	8.6682	8.59286	8.5713	7.17977	8.46951	8.42859
Tmem115	8.77674	8.84299	8.80413	9.24514	9.36906	9.07742
Tmem110	7.94386	8.04325	7.49956	7.0431	7.45399	7.55342
Tmem11	9.63241	9.67799	9.5216	9.86789	9.91295	9.71747
Tmem109	10.0989	10.2798	10.2802	10.134	10.1537	9.86789
Tmem106c	8.08447	7.79594	7.99065	8.21533	8.35926	7.45184
Tmem106a	5.02905	6.2991	6.76651	6.57524	6.39367	6.04399
Tmem101	8.83087	8.90784	8.50533	9.18504	8.69813	8.87549
Tmem100	6.4245	7.18027	6.50911	7.64571	7.33566	6.36252
Tmeff1	4.15132	3.63001	4.89533	5.5688	5.28055	5.2059
Tmed9	9.47219	9.37326	9.73459	9.34342	9.70821	9.68809
Tmed8	7.88214	7.78393	7.95466	8.08906	7.4445	8.16711
Tmed7	6.63775	7.46226	7.69241	7.13234	6.57648	7.33566
Tmed4	9.31172	9.39664	9.45633	9.25403	9.26533	9.29981
Tmed3	7.44384	7.24638	8.12263	7.85672	7.88693	7.40245
Tmed2	10.848	10.6756	10.9595	10.7951	10.8967	10.9021
Tmed10	10.5514	10.3897	10.8309	10.5832	10.2734	10.1192
Tmed1	8.26733	7.77146	8.69035	7.93802	7.81519	8.16171
Tmco6	7.99459	7.47523	7.40714	7.07662	7.61735	7.89331
Tmco3	8.24662	8.33886	8.53766	8.0296	7.9503	8.23805
Tmco1	9.35779	9.80171	9.74	9.68767	9.86278	9.91248
Tmcc2	9.87017	9.79547	9.80998	10.0001	9.67568	9.65032
Tmc6	7.36306	7.8563	7.5496	8.42727	8.25088	7.5793
Tmbim6	11.6256	11.5888	11.4756	11.4857	11.3981	11.5945
Tmbim4	9.32404	9.70892	9.57653	9.73489	9.58168	9.68097
Tmbim1	8.20866	8.47942	7.99764	9.43531	9.53183	9.19818
Tma16	5.77061	6.87268	6.9518	7.41398	6.28222	7.28232
Tm9sf4	8.9092	8.89353	8.81003	8.8702	8.80531	8.78868
Tm9sf3	8.91186	8.50156	8.73906	8.15808	8.33496	8.53323
Tm9sf2	10.9921	11.0045	11.0762	11.2767	10.7849	10.9205
Tm9sf1	9.55146	9.46486	9.45884	9.08546	9.2768	9.36133
Tm7sf3	8.80934	8.58041	8.62678	8.80302	8.68881	8.82751
Tm7sf2	3.77685	5.95575	4.99307	4.08434	5.35523	4.44204
Tm4sf4	6.09111	5.68583	4.12271	6.45873	4.51763	5.12131
Tm4sf1	9.89343	9.74254	9.62735	9.27405	9.326	9.7079
Tm2d3	9.09989	9.49123	9.22561	9.18897	9.02121	9.36597
Tm2d2	9.94647	9.97375	10.4477	10.3345	10.1517	9.8362
Tm2d1	8.88068	8.69864	8.86329	8.76063	8.84128	8.72296
Tlx3	6.48273	3.1201	4.8271	3.80458	4.23981	4.36684
Tlx2	5.02093	4.21046	5.86961	5.00006	4.66373	4.1692
Tlr7	5.67732	5.98352	4.76754	2.32193	4.63009	2.32193
Tlr4	6.02606	5.6457	6.22126	5.77516	6.2448	6.62107
Tln2	4.84961	5.3948	6.88948	5.15311	5.91163	4.23361
Tln1	10.6236	10.4427	10.2335	10.5683	11.3137	11.0078
Tlk2	8.485	8.9098	9.05424	8.8653	9.29206	8.79417
Tle6	3.41669	3.68451	4.8498	3.07977	2.32193	4.53556
Tle4	7.08316	7.05469	7.20783	7.1176	7.3129	7.50677
Tle3	7.41036	7.22323	7.64511	7.12563	7.81097	6.89946
Tle2	7.69383	7.449	7.09639	7.53001	6.9555	7.15554
Tle1	6.34497	6.37344	6.46666	6.50418	6.07295	5.99803
Tlcd1	6.23938	5.57788	5.96626	5.77516	5.88453	5.44464
Tkt	6.21864	6.29614	6.42264	6.06934	6.36169	6.38253
Tkfc	7.24655	7.61003	6.91275	7.12243	7.3338	7.14286
Tk1	7.25519	7.47258	7.00814	6.86872	7.00366	7.08834
Tjp2	7.93339	7.95746	8.09063	7.98994	7.74879	7.82366
Tjp1	11.0978	11.297	11.2229	11.2578	11.1484	11.2909
Tjap1	8.37807	8.1067	8.10504	8.56912	8.37633	7.86778
Tirap	7.8199	7.64118	7.72778	7.69669	7.15242	7.78466
Tiprl	6.53533	6.99091	7.51056	6.8991	6.46447	6.65826
Tipin	5.13292	6.62385	5.4505	5.39922	5.88453	6.76681
Tiparp	8.9233	9.25022	9.24977	9.6063	9.27253	8.95313
Tinagl1	9.30771	8.62586	8.38219	10.6741	11.0078	10.3386
Timp3	9.01292	8.84666	9.41362	9.90527	10.0637	9.22849
Timp2	9.96581	9.83781	10.0141	10.0466	9.91373	9.65636
Timp1	7.47929	8.14372	8.19605	7.16173	7.55408	7.49728
Timmdc1	9.60297	9.28126	9.4359	9.81197	9.66585	9.45884
Timm9	9.12847	9.02596	9.36414	8.63627	8.88161	8.7278
Timm8b	12.4776	12.3953	12.5344	12.3329	12.5816	12.1808
Timm8a1	8.60297	8.39284	8.80004	8.28062	8.58725	8.34854
Timm50	9.80363	9.75439	9.64153	9.77798	9.69073	10.0903
Timm44	7.37499	7.20624	7.58981	7.45947	7.00658	7.51111
Timm22	8.00823	8.17468	8.26298	7.71568	8.47654	8.22677
Timm21	9.98563	10.3672	10.4433	10.2811	9.96881	9.97084
Timm17a	11.7417	11.6643	12.1034	11.6839	11.4068	11.4357
Timm13	10.8831	10.9021	11.0035	10.9401	11.1185	11.167
Timm10b	8.32633	8.02342	7.83535	8.54306	8.01472	8.24145
Timm10	11.6887	11.9006	11.9846	11.5964	11.8828	11.771
Timeless	5.82958	6.39576	5.31441	4.84188	3.44404	6.501
Tie1	9.6381	10.1482	9.92559	9.06713	8.92518	8.89377
Ticam1	4.48054	5.05077	4.70984	5.75602	4.65179	5.65639
Tiam1	3.24868	2.32193	2.34043	3.91191	2.32193	2.32193
Tial1	9.45417	9.6063	9.48225	9.50499	9.63643	9.53927
Thy1	6.76492	6.02361	6.66388	5.00217	6.58958	5.70131
Thumpd3-as1	6.81835	6.37464	6.32888	6.48757	6.24027	5.51808
Thumpd2	7.04128	6.17828	6.86703	5.18002	6.65153	6.45551
Thumpd1	9.05573	9.11105	9.0427	9.13541	8.89541	9.25235
Thtpa	9.02139	9.30512	8.97359	9.42606	8.15602	9.42232
Thsd4	8.49563	8.57379	9.01448	8.38956	7.53985	7.28028
Thrsp	6.42687	5.13061	4.8464	3.44834	5.08624	5.55927
Thrb	7.34969	7.51437	7.38213	7.88358	8.48036	7.84858
Thrap3	10.7044	10.7182	10.5141	10.8748	10.5106	10.4825
Thra	8.19221	8.08024	8.54493	8.18807	8.16811	8.15577
Thpo	3.17562	3.30095	5.33084	5.36716	2.32193	2.32193
Thop1	6.98141	6.03233	7.0504	6.84009	7.07604	6.77789
Thoc7	9.08119	9.1682	9.0534	8.68726	8.97342	8.85584
Thoc6	8.4177	8.11145	8.66985	7.87763	8.54474	8.21683
Thoc5	9.36315	9.68843	9.71086	9.46761	9.55974	9.38319
Thoc3	5.15068	4.68045	5.21379	5.31968	6.02423	4.67518
Thoc2	5.24561	2.32193	5.17353	2.32193	4.5459	4.59959
Thoc1	7.91466	7.97096	8.2493	7.65274	7.94856	8.30292
Thnsl2	7.48227	7.85122	7.54186	7.22494	7.56456	7.79522
Them5	6.87623	6.09718	5.63589	6.07073	5.97275	3.18254
Them4	8.89856	8.98601	9.21721	8.93773	8.87327	8.63842
Thbs4	6.48477	5.89324	5.70741	6.0574	7.33749	4.41618
Thbd	7.98748	8.07111	7.91598	7.50065	7.49434	7.78265
Thap7	7.49728	7.58179	7.23105	7.44465	7.44838	7.34819
Thap4	10.0903	10.0443	10.0172	9.51973	9.63406	9.61524
Thap3	8.9272	9.28456	9.00077	9.0023	9.20967	9.27315
Thap12	8.90083	9.17015	9.15684	8.54049	8.63124	8.99587
Thap11	5.74775	4.96687	5.63055	6.63047	5.72084	6.5885
Thada	8.416	8.10919	8.52286	8.27057	7.93674	8.53543
Th	5.63878	3.24868	5.84885	6.67522	4.92229	6.41613
Tgoln2	9.51493	9.0288	8.92272	8.80573	9.44265	9.78121
Tgm4	5.5688	4.09313	4.68648	4.46483	4.89734	5.29378
Tgm2	10.9424	10.9114	10.4407	11.0535	10.9021	11.0445
Tgm1	5.0628	5.26233	6.3262	4.64658	2.85534	2.6288
Tgif2	5.95518	6.65924	6.34872	6.54682	6.31444	6.663
Tgif1	7.51104	6.84009	6.32014	8.3343	8.12197	8.91234
Tgfbrap1	6.78175	7.7117	6.97686	7.79086	7.16848	7.37325
Tgfbr3	6.67466	6.04753	6.68315	7.04645	7.43092	7.79281
Tgfbr2	9.52539	9.10428	9.36249	9.83703	9.54118	9.76615
Tgfbr1	7.87969	8.25298	7.68766	7.19492	7.52784	7.61756
Tgfbi	9.448	9.63545	9.57059	9.26938	9.67044	9.30577
Tgfb3	8.87932	8.69182	8.81305	8.54693	8.67635	8.43884
Tgfb2	5.9987	7.33057	6.83297	7.37124	7.44287	7.19381
Tgfb1i1	9.16047	9.20141	8.7149	8.69695	8.76631	8.30851
Tgfb1	8.31866	7.94251	8.14938	7.73038	8.21308	7.91566
Tgfa	5.50294	3.91032	2.34043	4.46849	3.60169	4.78533
Tg	6.96127	6.47562	6.15565	6.58015	7.52091	6.96591
Tfrc	8.44409	7.88521	10.7366	7.79452	7.81732	7.36571
Tfpt	7.22915	6.71547	6.47765	7.03532	7.38233	6.75691
Tfpi2	7.02319	6.81458	5.68367	6.68283	6.08339	6.1765
Tfpi	9.45633	9.58995	9.44818	9.56896	9.67643	9.84906
Tfip11	8.43688	8.48966	8.43809	7.80288	8.74082	8.6673
Tfg	9.70559	9.84998	9.9636	9.86389	9.90916	9.919
Tff3	7.21623	7.09233	6.40589	7.73933	7.40868	7.62218
Tff2	3.99932	6.15591	5.069	5.98053	3.94265	5.49751
Tff1	6.74425	5.62228	4.40212	5.06835	6.31655	4.56233
Tfec	2.86663	2.51519	2.34043	2.32193	5.15259	3.03383
Tfeb	8.80573	8.87618	8.68493	9.29397	8.85817	8.54883
Tfe3	7.57304	5.94782	7.79899	7.13411	7.70315	6.87099
Tfdp1	8.80604	8.53795	9.1232	8.37685	8.28282	8.30144
Tfam	9.21685	9.14359	9.26718	9.2825	9.18182	9.46128
Tex40	5.57405	2.32193	4.26729	5.97479	2.56288	4.95085
Tex264	9.09037	8.96773	8.46139	9.23622	9.34398	9.51367
Tex261	8.89086	8.62224	9.08337	8.44409	8.6902	9.03846
Tex2	9.21423	9.29148	9.54118	8.61618	8.6047	9.05745
Tex19.2	5.63572	6.0308	3.60492	4.11514	6.20975	6.32428
Tex101	4.11514	6.94072	4.53046	5.79781	3.89273	4.56233
Tet2	8.48818	8.84253	8.79292	7.98815	8.29785	8.26548
Testin	4.47127	4.79069	5.14204	6.45379	6.21185	4.96864
Tesk2	6.64656	6.39405	6.86415	6.02668	5.00224	3.30095
Tesk1	7.46665	6.7305	7.53065	7.23665	7.23665	7.3597
Tesc	12.6985	12.5101	12.361	12.7398	12.6499	12.839
Tes	6.89624	5.20512	6.87015	2.99862	2.56288	5.13083
Tert	5.6424	4.77629	4.28357	3.63494	2.32193	4.88482
Terf2ip	8.67238	9.02457	8.65394	9.69459	9.6154	9.40163
Terf2	5.42965	6.65524	5.81087	5.3391	6.62138	5.69784
Tepsin	8.28212	8.71128	8.49076	8.78337	8.35837	8.90326
Tep1	9.00357	9.27604	9.04742	9.24643	9.08207	9.21527
Tenm4	3.24868	5.6096	2.34043	4.85117	2.63521	2.59364
Tenm2	5.35619	2.86799	4.94116	5.78806	3.49844	4.46721
Telo2	7.96445	7.62694	7.49434	7.2624	8.2346	7.37213
Tekt1	4.14602	4.25732	5.35105	6.14884	6.27103	5.05741
Tefm	9.34479	9.44938	9.63926	9.44167	8.99206	9.15854
Tef	6.01559	6.60847	7.20839	6.7158	7.17598	6.87678
Teddm1	4.36867	2.86799	3.01722	3.49437	4.52502	3.82064
Tecpr2	6.52921	7.297	7.219	7.17463	7.04146	7.20922
Tecpr1	6.66881	7.81046	7.29423	7.21056	7.89532	7.96158
Tec	8.14372	8.381	8.35368	8.59159	8.34742	8.78517
Tead3	7.10301	6.82203	6.84467	6.84882	7.27757	6.91275
Tead2	7.4878	8.10804	8.07149	6.52312	7.98209	8.13895
Tead1	10.5476	10.7162	10.6104	10.4357	10.4616	10.759
Tdrd7	8.73239	8.75576	8.70888	8.3385	8.43982	8.02559
Tdrd3	7.63688	7.63807	8.21927	8.11456	7.82943	8.19627
Tdp2	7.44384	7.43521	7.5028	8.01943	7.3295	8.14313
Tdp1	6.3621	6.68216	6.69057	7.33249	6.21469	7.38459
Tdo2	5.80672	5.66747	2.34043	5.69375	3.47017	5.53956
Tdh	5.861	2.98516	4.30917	2.66832	3.20951	5.05741
Tdg	7.2747	7.36873	8.10161	7.40846	6.75987	6.29953
Tcta	11.6068	11.6887	11.5632	12.2106	12.2555	11.7921
Tcrb	4.84224	6.3368	5.50655	5.08749	4.61349	4.84224
Tcp11l2	11.802	11.5293	10.5936	12.208	12.1562	12.361
Tcp11	5.29522	4.54397	4.69506	5.42552	4.24854	4.02609
Tcp1	11.1661	11.4857	11.3436	11.3819	11.0275	11.3713
Tcof1	6.2688	7.10674	6.73907	6.53736	6.92387	6.84467
Tcn2	9.55586	9.29297	9.3352	9.34919	9.49531	9.297
Tchp	7.59087	7.45418	7.45418	7.77529	7.57824	7.74731
Tchh	5.23589	5.68031	4.78468	5.49751	4.84188	4.74923
Tcf7l2	6.66388	6.69554	6.93658	7.12268	7.35399	7.19971
Tcf7l1	8.49924	8.00645	8.28982	8.67461	8.8062	8.38956
Tcf7	6.87835	6.68009	6.0915	6.40658	7.08632	6.24101
Tcf4	11.3213	11.4285	11.3009	10.9024	10.9233	10.8768
Tcf3	3.35686	2.32193	2.34043	2.35343	3.30095	3.61502
Tcf25	9.72993	10.3826	10.1733	10.3204	10.1427	10.6286
Tcf21	8.49769	8.07326	8.56181	7.90024	8.25226	8.09032
Tcf20	6.65675	7.92092	7.06283	7.25879	7.70469	7.83099
Tcf19	6.82528	7.08858	7.36638	7.12052	6.80242	7.36114
Tcf12	8.09917	7.62629	7.66478	7.70994	7.48765	7.93395
Tcerg1	7.6322	6.891	7.98748	7.87241	7.27047	7.42526
Tceb3	7.12415	6.11181	6.48513	6.47018	6.94359	5.38623
Tceb2	12.0094	12.2405	12.1857	11.989	12.1106	12.1171
Tceb1	11.5632	11.6767	11.6339	11.4105	11.4622	11.3191
Tceanc2	6.76911	6.70691	7.19995	6.56109	7.24152	6.50327
Tceal9	10.0725	10.5166	10.2243	11.6025	11.6355	11.6973
Tceal8	8.98759	8.70545	8.95064	9.27709	9.59584	9.58094
Tcea3	11.2651	11.3411	11.0188	10.9788	10.9362	11.0347
Tcea2	2.44972	3.27755	3.16462	2.52993	2.32193	3.49079
Tcap	13.5911	13.863	13.6274	13.9568	14.2364	13.7244
Tcam1	6.91517	7.32688	6.5205	5.56486	6.32043	5.49751
Tcaim	8.56775	8.33574	8.78073	8.60318	8.18494	8.04127
Tcaf1	7.53985	7.77895	7.77054	7.06758	7.2856	7.04047
Tc2n	5.40282	5.18793	3.72304	2.80499	6.13915	5.83231
Tbxas1	7.1705	7.56986	6.85387	7.3477	7.10488	7.32045
Tbxa2r	4.09452	3.63591	5.70099	3.84141	2.53934	4.38999
Tbx5	7.68701	8.42413	8.00345	8.4625	8.97196	8.28533
Tbx3	6.12253	5.77443	5.58754	6.08862	6.49423	6.41013
Tbx2	6.3984	6.40357	6.58427	6.349	6.78995	5.19721
Tbx19	6.72434	7.28615	6.50174	5.92759	6.5157	6.43107
Tbx1	6.1717	4.33186	4.53046	3.82145	6.13339	4.57348
Tbrg4	9.6063	9.57133	9.23089	9.46521	9.3617	9.41488
Tbr1	6.3104	3.63591	3.84141	4.52879	4.01106	5.1987
Tbpl1	8.16403	8.63892	8.87096	8.32279	8.27195	8.54061
Tbp	7.73323	8.3216	8.01168	8.00776	7.87488	8.29179
Tbl3	7.49462	7.7117	8.20391	8.08906	7.77471	8.37633
Tbl1xr1	8.1189	7.9345	7.34665	7.61961	8.27454	7.89085
Tbl1x	7.56854	7.59762	8.18996	7.34239	6.99705	7.38459
Tbkbp1	7.79281	8.46752	8.1189	8.21683	8.2056	8.59787
Tbk1	8.65204	8.58821	8.44921	8.38452	8.48913	8.33739
Tbcel	8.97848	9.00164	8.83528	8.87574	8.77909	8.61402
Tbce	9.35518	9.51675	9.01302	9.49603	9.74373	9.70223
Tbcd	8.45348	8.77685	8.47508	8.79496	8.2929	8.65275
Tbcb	9.56104	10.1757	9.51493	9.79992	9.80545	9.73703
Tbca	10.8748	11.0381	11.0059	11.0867	11.2431	11.2288
Tbc1d9b	9.24421	9.62621	9.42707	9.49071	9.88902	9.43445
Tbc1d7	7.66114	7.71676	7.67122	7.95746	7.69276	7.36306
Tbc1d31	6.31655	5.90484	5.90242	6.0574	5.32186	6.29614
Tbc1d2b	8.85682	8.82701	9.27164	8.32559	7.8249	8.23139
Tbc1d25	6.61299	5.62228	6.82241	6.98789	7.42799	7.41639
Tbc1d23	8.58681	8.73778	8.61854	8.67635	8.8686	8.77267
Tbc1d22b	7.45718	7.52129	7.27095	7.45314	7.14622	7.80997
Tbc1d2	4.80932	6.14884	6.19808	6.8518	5.80672	6.12407
Tbc1d14	9.19616	9.25709	9.31954	8.97509	9.28574	9.18674
Tbc1d13	8.9429	8.80259	8.77141	8.86701	8.87743	8.97077
Tbc1d10b	7.85122	7.80719	8.01394	8.0618	7.59295	7.44101
Tbc1d10a	8.44605	7.9503	7.80815	8.13972	8.08106	7.59724
Tbc1d1	8.13921	7.90386	7.72229	8.21098	7.94611	7.9194
Taz	8.76967	8.96438	8.82837	8.48671	8.65983	8.87123
Tax1bp3	10.039	9.88367	9.99883	9.91103	9.88296	9.96786
Tax1bp1	10.815	10.8967	10.8995	10.9133	11.0344	10.9578
Tatdn3	10.409	10.4844	10.2654	10.6655	10.7481	10.8021
Tatdn2	8.50602	8.76015	8.78937	8.80513	8.78126	8.52585
Tatdn1	5.65073	5.28632	5.93509	2.7877	6.08852	5.47704
Tat	4.20365	2.85723	2.34043	2.83505	2.32193	2.32193
Tas2r13	2.32193	5.53668	4.97802	4.73498	5.83722	3.32122
Tas2r126	3.63943	6.30593	5.19434	6.25102	3.88185	6.70383
Tas2r123	2.52905	3.40405	2.34043	2.72022	3.72386	3.03383
Tas2r121	5.86961	5.84061	5.11662	6.40991	6.0318	5.41747
Tas2r119	5.03873	5.66747	4.66373	5.22503	2.32193	5.23669
Tas2r118	6.00618	5.30683	5.16813	5.43056	5.92122	5.40825
Tas2r114	4.66129	2.46646	4.79557	2.37996	2.32193	2.46646
Tas2r107	5.08673	5.55344	5.21874	5.93061	5.069	6.0016
Tas2r105	4.93507	2.96815	2.34043	5.10083	2.32193	2.51519
Tas1r3	5.84738	5.45968	5.34414	6.05299	6.00797	5.27784
Tarsl2	8.85665	8.9488	9.01709	8.83773	8.93167	8.54649
Tars2	8.39683	8.46068	8.56314	8.2284	8.20304	8.13556
Tars	8.44007	9.19592	8.81392	8.88161	8.76431	8.90824
Tardbp	8.50786	8.87189	8.88108	7.21651	8.05284	8.54493
Tarbp2	8.92454	8.77449	9.2095	8.81184	8.49769	8.87878
Tapt1	9.41849	9.61193	9.5999	9.50619	9.31818	9.60806
Tapbp	8.82776	8.69732	8.70362	8.65889	8.37998	8.85479
Tap2	7.00559	7.15612	7.08164	6.48361	6.86615	7.03687
Tap1	6.66356	6.67112	5.68583	6.28753	5.39627	6.63881
Taok2	8.5215	9.17375	8.9909	8.80684	8.75907	8.85784
Taok1	9.20537	8.60081	8.99464	8.95516	8.99532	8.9681
Tank	7.96821	7.69383	7.5829	7.20115	7.51174	7.76854
Tango2	9.3938	9.21944	9.06015	9.71009	9.81197	9.66329
Taldo1	10.5024	10.6394	10.3071	10.2024	10.8582	10.502
Tal1	8.10145	8.12197	7.58208	7.60393	7.61735	7.54068
Tagln3	5.61717	6.09189	6.12728	6.55561	6.12371	6.17235
Tagln2	11.2677	11.2878	11.3294	11.2466	10.97	10.8404
Tagln	8.80652	8.33496	8.68692	6.94503	8.08969	8.48405
Taf9b	6.05011	5.87908	5.69109	5.21594	5.60949	6.60714
Taf9	10.4433	10.4284	10.7403	10.5984	10.3476	10.6437
Taf6l	6.91638	6.02852	7.31947	7.50781	7.54683	6.99942
Taf6	8.35083	8.86561	8.61097	8.92361	8.61	8.63913
Taf5	6.06543	6.60966	7.23373	7.19723	6.68618	7.52588
Taf1c	6.51304	6.41166	7.6128	5.57094	6.36052	7.43729
Taf13	8.2379	8.04212	8.0325	8.23186	8.24233	8.07111
Taf10	10.5778	10.4838	10.4983	10.7182	10.5972	10.5254
Taf1	4.34047	3.01411	3.12123	4.88755	5.3126	5.28632
Tada2a	7.65207	7.75798	7.63932	7.19863	6.80688	6.84882
Tada1	7.16371	7.48378	7.40508	7.44317	7.05414	7.16632
Tacstd2	6.66787	5.20909	4.8498	6.52447	6.24307	6.01883
Tacr3	3.17562	3.92669	3.08187	2.9126	3.35686	3.18254
Tacr2	3.46748	2.32193	2.34043	2.46646	2.83505	3.1235
Tacr1	5.78048	5.81884	4.63147	4.98536	5.64831	4.29294
Tacc3	3.06096	5.05213	4.93385	5.1134	4.85641	2.37996
Tacc2	11.6516	11.6485	11.2345	11.9646	12.2793	12.0555
Tacc1	9.52813	9.66918	9.63199	10.019	10.0006	9.57059
Tac3	3.28275	3.67919	4.38055	3.47279	2.32193	2.91808
Tac1	5.96152	5.0129	5.67105	6.14243	3.94265	5.7612
Tab3	6.64124	5.91338	5.81502	6.25102	5.9636	6.70746
Tab2	9.99883	10.2912	9.87286	9.59651	9.96728	9.6395
Tab1	8.60973	8.63892	8.49423	8.84416	8.8465	8.37851
Taar1	7.18669	7.00687	5.98177	6.45584	6.30932	5.98643
Szrd1	9.04001	8.98345	9.30211	9.08337	9.14099	8.8686
Sytl4	5.10956	6.59175	5.05112	6.59747	5.46531	4.96864
Sytl2	8.41922	8.1981	8.15059	8.18651	7.93132	7.40846
Syt9	6.30087	6.54645	5.38826	5.80271	6.14884	4.62081
Syt8	7.23607	6.76143	7.31425	7.30083	7.86684	8.202
Syt7	4.3847	4.67191	5.06354	4.45807	5.00006	4.03718
Syt6	3.80458	4.30213	5.55258	5.78225	4.77914	5.55819
Syt5	6.37505	4.91326	6.08822	4.82886	6.36909	5.09268
Syt4	3.22238	3.08187	4.94431	4.07875	3.07427	5.60637
Syt3	5.1739	4.09452	5.84061	5.91597	6.32468	5.67501
Syt2	6.06042	2.89563	4.89942	6.26655	6.37542	6.06197
Syt17	4.69562	4.50974	5.25034	3.80748	4.21046	5.1823
Syt13	3.26057	5.08649	5.49063	5.3036	6.15591	4.80027
Syt12	4.32433	5.47181	5.15416	5.55927	2.79799	5.37396
Syt11	6.716	7.02174	6.69692	6.77026	5.18697	6.49658
Syt10	3.84275	3.52211	2.34043	4.35352	2.32193	3.73198
Sys1	9.59662	9.79068	9.29625	9.99829	10.0721	10.0775
Sypl2	4.58064	4.15257	5.50245	2.35343	4.45563	4.64488
Sypl1	10.4204	10.7709	10.9237	10.526	10.3931	10.4463
Syp	7.31225	7.07496	7.35295	5.72822	8.14364	7.78227
Synrg	7.71774	7.72416	7.75313	7.72726	7.52469	7.70104
Synpr	3.08741	2.32193	3.40815	3.24907	3.75511	2.98593
Synpo2l	10.3057	11.0609	11.0491	10.1221	10.3971	9.8957
Synpo2	7.66721	7.10769	7.9503	8.60973	8.58277	8.31501
Synpo	8.49992	8.21266	8.1458	8.82658	8.58558	8.55991
Synm	6.19867	5.88303	5.80205	6.43525	7.67553	6.26797
Synj2bp	10.2472	10.034	9.87869	10.0095	10.3629	10.2597
Synj2	7.30613	7.49665	7.87633	8.00953	7.90977	7.75026
Synj1	8.92454	8.9488	8.75075	8.99794	8.82254	8.65157
Syngr3	5.99223	4.69461	5.05809	3.34091	5.07527	5.24106
Syngr2	10.2191	10.2211	10.6222	10.1838	10.2232	10.3042
Syngr1	8.18983	8.45988	8.58725	7.69319	8.20226	7.933
Syngap1	2.86663	2.46646	2.34043	2.41296	2.95455	2.47869
Syne1	8.98848	8.59787	8.66882	8.55191	8.51312	8.83144
Syndig1	6.96402	7.56653	6.88112	6.60269	5.60949	6.1765
Syncrip	8.84829	8.6902	9.21448	8.34654	8.86499	8.73156
Syn3	3.61502	4.25732	3.9367	3.0931	3.54009	3.20441
Syn2	5.14928	4.7071	5.25151	5.51543	5.25472	4.68745
Syn1	4.62735	5.54554	4.78841	5.41465	5.47863	6.10798
Sympk	6.5885	7.24981	7.32788	6.56399	7.03981	7.57304
Syk	6.74551	7.89952	6.48911	7.11451	7.1561	7.10586
Syf2	9.84469	9.81491	9.99244	10.4859	9.78838	10.2073
Syde1	8.88161	8.83195	8.7571	9.16708	9.48867	8.92855
Sycp3	5.07429	5.51873	3.73413	5.40257	5.68654	5.55155
Sycp2	3.61502	2.78729	4.41865	2.34485	5.46531	3.32122
Sycp1	2.32193	4.59866	2.34043	3.61288	2.32193	2.32193
Sycn	5.99573	3.343	4.18521	5.12775	5.89276	2.95464
Swsap1	8.18735	8.23501	8.0618	8.2574	8.55579	8.65102
Swi5	9.19944	8.95661	9.20254	8.65794	8.93578	9.09989
Svs6	2.32193	2.32193	2.34043	2.33136	2.32193	2.32193
Svs5	4.66129	4.96908	3.10336	5.76047	4.69534	2.6288
Svs4	3.16223	6.37464	4.62081	6.30509	5.27151	6.06616
Svs3a	5.80672	5.75795	5.54387	5.60638	5.56486	5.5682
Svs1	6.48824	5.46505	5.39545	6.36909	6.52739	5.83773
Svop	3.24868	3.27755	2.34043	2.32193	3.63734	3.53372
Svip	8.01375	7.85672	7.55689	7.09412	8.23717	7.89549
Svil	6.58521	7.97276	7.04466	6.80983	8.61395	7.94204
Svbp	8.46677	8.41865	8.09415	8.14294	8.26579	8.43236
Sval2	5.38777	5.18523	3.7785	4.2441	2.32193	3.79093
Sval1	3.89721	2.37996	3.25603	4.30171	4.73441	4.4831
Sv2c	6.06385	5.96152	3.90258	6.27919	5.5027	6.45551
Sv2b	7.48965	6.63047	7.23833	7.0782	6.10183	6.71691
Sv2a	2.64574	5.18793	5.46884	2.32193	3.45865	2.82579
Suz12	6.1931	5.49714	5.86073	6.8957	5.98618	6.40357
Susd6	8.67189	9.09721	8.70276	8.85541	9.35907	9.09408
Susd4	5.05574	6.41986	5.67105	6.95145	6.86478	6.22187
Susd3	2.52905	5.17147	6.28453	6.35141	6.33399	4.94176
Surf6	8.12538	8.3224	8.17237	8.08556	8.6682	8.3641
Surf4	9.78624	9.78765	9.96728	9.61873	9.49336	9.28751
Supv3l1	9.59584	9.91334	9.68706	9.32346	9.59662	9.35324
Supt6h	8.95816	8.70713	8.70443	8.83542	8.99422	9.06924
Supt5h	10.4643	10.6729	10.3464	10.6449	11.297	10.9463
Supt4h1	9.42874	9.48704	9.02228	9.88819	9.54612	9.53412
Supt3h	7.83924	7.95746	8.09186	8.18006	7.75199	8.01028
Supt20h	9.22341	8.41415	8.70955	9.2081	9.52216	9.4844
Supt16h	7.75512	7.93278	8.42178	8.07009	7.36411	7.90865
Suox	8.99147	8.4594	8.68132	8.16805	8.52992	8.64501
Sun2	9.53412	9.62013	9.6526	10.284	9.84501	9.78568
Sun1	9.97592	9.9541	9.90527	9.97987	9.93886	10.3578
Sumo3	10.8727	10.8648	10.9237	10.9474	10.7247	10.7951
Sumo2	11.3764	11.365	11.3584	11.3436	11.369	11.1813
Sumo1	10.3367	9.82104	10.0675	10.0354	9.87286	9.93369
Sumf1	6.45379	6.84142	5.51873	6.11649	6.6345	6.45765
Sult5a1	8.02342	7.63611	7.76555	8.12802	7.33847	7.87633
Sult4a1	4.59959	3.85767	4.36861	6.30509	3.66338	3.3444
Sult2b1	3.40405	4.00962	3.47116	3.29898	2.81827	4.54397
Sult2a6	2.70989	2.32193	2.34043	2.32193	3.14133	2.7773
Sult2a2	2.32193	4.70904	4.66373	5.47758	4.26979	2.95464
Sult2a1	3.37624	4.98311	3.7083	4.23204	2.32193	4.61064
Sult1e1	4.66129	5.54396	5.94448	5.80996	5.67086	6.32888
Sult1d1	3.92747	2.32193	4.59959	4.67714	2.32193	4.58431
Sult1c3	2.86663	3.1201	4.75996	5.90533	2.32193	5.20426
Sult1c2a	2.80371	5.12775	2.34043	2.74466	3.49844	3.7785
Sult1b1	5.10956	4.275	2.86663	2.32193	2.32193	2.32193
Sult1a1	10.6611	10.1838	8.94088	11.6839	11.2635	11.8501
Sulf2	10.2662	10.4706	10.3294	10.228	9.95075	9.77798
Sulf1	4.77914	5.64831	6.04674	4.71824	5.42257	6.42362
Sugt1	8.89682	8.61549	9.30963	8.7818	9.15628	9.27478
Sugp1	8.72276	8.80752	8.665	8.36173	9.18809	9.06451
Suds3	8.35534	8.341	8.3302	8.73566	8.43529	8.38898
Suco	5.16246	6.13863	6.07656	5.80609	5.03514	5.72772
Suclg2	11.9307	12.2871	12.039	12.2337	12.0687	12.1312
Suclg1	13.1147	12.8872	12.8992	13.0127	12.9918	13.145
Sucla2	13.1671	12.8618	13.0349	12.7159	12.8483	12.7064
Sub1	10.3464	9.95944	10.3562	9.91754	9.78246	9.89384
Stxbp6	10.7389	10.3809	10.79	9.71542	10.5791	10.589
Stxbp5	7.30663	6.39328	6.72056	7.33847	7.20824	6.29432
Stxbp3	10.0118	10.0364	9.93732	9.95726	9.9473	10.1525
Stxbp2	6.88056	7.03	6.75418	6.9986	6.96418	7.37012
Stxbp1	7.49207	6.65464	6.99648	8.02612	7.01131	6.57341
Stx8	8.96586	8.58343	8.59944	8.80513	9.06182	9.00497
Stx6	6.62618	7.57962	7.84151	7.82991	8.11522	8.07802
Stx5	8.81769	8.8255	8.57908	8.54306	8.86701	8.73978
Stx4	10.4484	10.164	10.4554	10.1562	10.1583	10.4063
Stx3	6.28181	4.49165	5.44819	5.39138	6.31014	6.40635
Stx2	5.66168	3.9007	6.14369	5.74598	5.87632	6.32233
Stx1b	2.32193	3.03219	2.34043	3.15626	5.30599	2.88451
Stx1a	3.77154	3.3106	3.74452	3.87885	3.2873	3.24359
Stx18	8.31482	8.45205	8.25621	8.56912	8.52783	8.49865
Stx17	5.77443	5.04625	5.27289	3.15626	6.16456	3.6312
Stx16	9.04483	9.19096	9.1942	9.34854	8.96871	9.16569
Stx12	10.0632	9.93301	10.0011	9.93	9.57521	10.0414
Stub1	11.0341	11.2195	10.9619	10.7916	10.9563	10.9054
Stt3b	9.89036	9.4824	10.1693	10.0122	10.4685	10.3003
Sts	9.97831	9.86389	9.1232	9.62971	9.61931	9.58674
Strn4	8.91564	8.74462	9.71747	9.12291	8.67893	8.73721
Strn3	11.0121	11.0396	10.9021	10.9424	11.194	11.2391
Strn	6.78304	5.75967	7.30574	5.77962	7.60801	6.37978
Strip1	8.44069	8.44209	8.94747	8.69864	8.18395	8.15481
Strbp	6.75222	7.18597	6.891	7.08962	7.05414	6.80306
Stradb	9.12999	8.84962	8.8074	9.2081	9.35578	9.56855
Strada	8.08876	7.70535	7.84078	7.68296	7.01681	7.76722
Stra6	4.41922	4.734	5.1152	4.08824	4.23609	4.84825
Stra13	8.18053	8.00776	8.08024	8.30359	8.20627	8.09881
Stox2	4.21489	5.24872	5.14204	4.60107	3.8403	5.50655
Stoml2	9.51258	9.67838	9.45255	9.28092	9.60028	9.39152
Stom	9.23842	9.09223	8.85109	9.35479	8.98921	8.82501
Stmn4	5.99223	7.10586	5.47482	4.80217	7.34328	4.17595
Stmn3	5.93784	6.90758	5.37872	3.53814	6.40226	5.87268
Stmn2	5.34627	4.40117	4.1692	5.86361	3.07427	5.40698
Stk40	8.85109	8.86674	8.70713	8.99911	8.60338	8.62752
Stk4	7.00048	7.35623	7.85358	7.77043	7.78365	7.8719
Stk39	9.20479	8.86808	9.04001	9.40698	9.53349	9.62455
Stk38l	7.81446	8.08693	7.71239	8.32497	8.26953	8.01237
Stk38	8.68906	9.01897	8.72754	8.40851	7.64821	8.50848
Stk35	6.02325	6.57623	6.3704	7.09576	6.60714	5.96376
Stk32c	3.12237	6.66163	4.94116	6.17859	5.20426	3.37748
Stk3	7.71365	7.30235	7.95136	7.56192	7.27655	7.59579
Stk25	8.64446	8.79047	8.5461	8.28533	8.57017	8.21927
Stk24	8.56775	8.81651	8.90709	8.88952	8.53643	8.69337
Stk19	5.4724	5.4218	3.28636	4.44655	6.98789	6.67731
Stk17b	7.89977	8.11438	7.87472	7.75141	7.46175	7.76663
Stk16	8.4594	8.5501	8.75441	8.14122	8.24717	8.66547
Stk11ip	7.45153	8.32821	7.486	7.9414	8.03998	7.92373
Stk11	4.51383	5.92728	5.29039	5.72873	5.55155	4.70229
Stk10	8.19698	7.8719	8.34707	8.07094	7.387	7.74473
Stip1	10.3326	10.4543	10.5491	10.0836	10.2946	10.1296
Stim1	8.67908	7.96641	8.19736	8.47955	8.54817	8.17468
Steap3	7.8283	7.28957	7.57946	7.35623	8.21717	7.72172
Steap2	8.83446	8.88584	8.692	9.0044	9.18897	9.10965
Stc2	5.81431	6.25445	6.69829	7.16768	6.35915	6.93607
Stc1	6.1995	5.48009	6.33564	5.29039	6.4591	5.00704
Stbd1	7.43449	8.18846	8.13368	7.59533	6.91923	7.30908
Stau2	9.08207	8.91069	8.91564	8.77487	8.40147	8.42187
Stau1	10.1503	10.1308	10.0385	9.99883	9.82467	10.019
Stat6	6.67238	6.84991	6.62183	6.94219	6.9295	6.9818
Stat5b	8.26875	7.58179	7.86393	8.79047	8.48728	7.76002
Stat5a	7.79622	8.08469	7.9701	8.30106	8.00261	8.32808
Stat3	10.0258	9.87443	9.83703	9.84402	9.9636	10.0792
Stat2	7.84151	8.14226	7.98253	8.24857	7.54416	7.69669
Stat1	10.1661	10.3134	10.2943	10.1023	9.73703	9.99136
Stard9	6.91226	7.78393	7.13234	7.565	7.22561	6.91817
Stard8	9.27405	9.22655	9.73239	9.326	9.01168	8.89682
Stard7	4.64542	4.43025	6.88112	7.55282	7.21934	7.1178
Stard3nl	8.49769	8.81509	8.8243	8.40654	8.01091	8.33739
Stard3	9.07422	8.21588	8.30159	9.27164	8.90177	8.44516
Stard10	7.40266	5.99924	5.81382	7.24045	7.10586	6.03804
Star	4.8201	4.32912	2.80987	5.55624	4.95113	5.69696
Stap2	6.74727	7.93996	7.65378	7.51929	7.21311	7.57426
Stambp	8.31761	8.15602	8.15181	8.55705	8.17468	8.32808
Stag3	4.03701	5.1363	6.09742	3.56647	5.7066	5.20426
Stag2	9.73208	9.53927	9.43074	10.1221	9.70821	9.7932
Stag1	7.80001	7.00215	7.06171	7.23864	7.65181	7.3295
Stab1	7.53065	8.05428	7.60444	7.73446	8.30359	7.55788
St8sia4	6.68003	6.21077	5.51316	6.8957	6.37098	6.20873
St8sia3	6.20873	4.97687	6.76199	5.35619	5.81993	6.663
St8sia2	3.31395	2.54309	2.34043	5.38826	4.62136	3.96768
St8sia1	6.23344	3.88851	5.03704	6.00365	5.70494	5.77147
St6galnac6	8.05941	7.95585	7.50476	8.47847	8.32678	7.9591
St6galnac4	6.45231	6.21218	6.74789	6.3872	6.58581	6.32494
St6galnac3	6.33325	6.21961	5.98177	5.97165	6.13607	6.44215
St6gal1	7.61961	7.49207	7.75068	7.69587	7.66964	7.41885
St5	8.52081	8.57617	8.75215	8.82714	8.39131	8.21504
St3gal5	10.5533	10.4926	10.5099	10.1139	10.2815	10.1123
St3gal4	5.82958	7.54683	4.5915	3.75912	4.81119	4.40117
St3gal3	6.29391	6.19867	6.54682	6.11769	5.99858	6.6019
St3gal2	8.21575	8.65704	8.47984	8.37874	8.15306	8.11683
St3gal1	8.52725	8.50072	8.50442	8.41647	9.00397	8.9464
St18	5.171	3.91032	4.36861	6.76199	6.39071	5.9245
St14	6.98389	6.48403	6.23565	3.61288	5.92791	6.78166
St13	9.48958	9.27798	9.61235	9.58552	9.54376	9.46785
Ssx2ip	7.30613	6.8693	7.51929	6.6665	7.00939	7.27732
Ssu72	8.75215	8.53623	8.28348	8.39521	8.46879	8.56798
Sstr5	5.61182	6.4476	6.03166	5.95379	5.36119	6.18696
Sstr4	3.39148	3.03219	3.06652	3.32021	4.01106	6.16204
Sstr3	6.00618	6.5157	6.63019	6.70691	7.09317	7.45947
Sstr2	3.30699	4.05161	3.55946	3.8403	5.12176	4.22788
Sstr1	4.99676	4.29419	3.87265	3.95454	4.46593	4.36207
Sst	5.43622	5.68848	2.91808	3.44404	5.55822	5.92109
Sssca1	8.73331	8.99794	9.0369	9.01004	8.88068	9.0166
Ssrp1	9.38976	9.39106	9.49336	9.38646	9.54307	9.52602
Ssr4	11.4971	11.1484	11.3398	11.2304	10.9788	10.9956
Ssr3	9.66037	9.61873	9.64985	9.5216	9.85345	9.64084
Ssr2	9.01668	9.41096	9.24382	9.25022	9.16599	8.92272
Ssr1	9.08337	9.65324	9.92901	9.2059	8.79785	9.75866
Sspn	11.771	12.0528	11.9366	12.223	12.1171	12.2306
Ssna1	8.14372	8.782	8.54151	7.79377	8.17946	8.56327
Ssh3	6.39102	7.35933	7.05469	7.01436	7.37656	6.8255
Ssh2	10.5114	10.8347	10.7734	11.2288	10.6024	10.5387
Ssc5d	7.48246	7.86924	7.61863	7.52254	7.49774	7.31471
Ssbp4	7.40508	7.35383	7.30641	6.60906	7.90636	7.33444
Ssbp3	7.38233	7.77765	5.98177	7.81865	7.58564	7.40406
Ssbp2	6.80242	5.78616	6.59552	4.83438	6.34639	5.75288
Ssbp1	7.84817	7.97831	7.93319	7.13486	7.87113	8.31784
Ssb	9.75953	9.58369	9.38472	9.04985	9.20934	9.68684
Ss18l2	10.753	10.5832	10.481	10.4125	10.2982	10.5141
Ss18l1	3.68291	2.32193	2.34043	3.74452	2.32193	3.8547
Ss18	9.61193	9.4003	9.86726	9.02988	9.11526	9.51152
Sry	6.39644	6.18799	5.97216	6.30509	5.21611	5.75756
Srxn1	9.45335	7.0668	7.04014	10.3273	8.96033	8.02485
Srsf9	7.52072	7.47894	7.62377	7.28084	7.79899	7.67267
Srsf6	9.29512	9.38646	9.51432	9.1358	9.17065	8.96586
Srsf5	11.9784	11.5529	11.6132	11.8972	11.7921	11.7814
Srsf2	10.091	10.045	10.409	10.0136	9.99964	9.82698
Srsf11	9.51077	9.51152	9.68003	9.46438	9.66078	9.63843
Srsf10	4.06057	4.65179	5.61606	5.36466	4.64542	5.36716
Srsf1	8.87864	8.77551	9.23283	8.61814	8.62033	9.0838
Srrt	8.23013	8.30658	8.5926	8.13382	8.32119	8.68425
Srrm2	10.0521	9.75527	9.61931	9.59329	10.0861	10.3253
Srrm1	8.79929	8.81874	8.75879	8.77042	9.38472	9.30525
Srrd	7.25992	7.15007	7.30392	7.34386	7.11491	7.38607
Srpx2	2.99862	5.29199	4.73133	5.68436	5.18697	2.32193
Srpx	9.40628	9.33934	9.15854	9.14172	9.20429	9.09852
Srprb	6.17405	6.13142	7.54273	5.93637	5.74051	6.2043
Srpra	10.7942	11.0188	10.9932	11.0347	10.6437	10.8831
Srpk2	8.41841	8.62506	8.5215	8.18585	8.43464	8.50586
Srpk1	6.47254	7.35691	7.33749	7.03013	7.3983	7.6043
Srp9	10.3092	10.7616	10.6394	10.0815	10.4125	10.3939
Srp72	8.16198	7.97305	8.11046	8.16879	8.09415	8.22239
Srp68	10.79	10.9595	10.5285	10.8923	10.9024	10.5533
Srp19	9.94556	9.96117	10.3057	9.87443	9.7185	9.60551
Srp14	11.404	11.4933	11.6316	11.6171	11.3584	11.4222
Srl	11.538	11.7921	11.8937	11.0994	11.1082	10.8892
Sri	8.70362	9.00756	8.74602	9.09223	8.98921	8.9656
Srgn	10.3711	10.0494	10.5683	10.3912	9.82133	9.98091
Srgap2	8.14636	7.6473	8.1653	8.07009	7.53985	7.42857
Srf	8.64269	8.83305	9.05573	8.67997	8.41841	8.64109
Srek1	7.4801	7.40224	7.40072	7.58951	7.6629	7.30855
Srebf2	6.46696	5.42257	6.1571	6.39133	5.35838	6.22853
Srebf1	7.79377	8.01201	7.85883	8.49783	8.33394	8.24265
Srd5a3	8.67071	8.79157	8.98456	9.10061	8.48339	8.76015
Srd5a2	5.42428	5.74577	4.57437	4.95205	4.89221	3.66261
Srd5a1	8.13528	7.07662	6.92187	6.93633	7.35151	7.44869
Srcin1	4.30247	4.62735	4.8201	4.78533	3.82554	4.94605
Src	4.81059	4.5325	5.64141	4.54651	4.58554	4.92855
Sra1	9.85225	9.57881	9.64331	9.81955	9.78969	10.0182
Sqstm1	8.18367	8.88397	7.62099	9.03757	8.93383	8.59479
Sqrdl	9.8221	9.65079	9.5909	10.0758	8.75338	9.81448
Sqle	4.97802	5.23621	6.2991	2.32193	2.32193	2.32193
Sptssa	8.49076	7.94386	8.54883	8.02014	7.95846	8.96119
Sptlc2	8.43688	8.6914	8.57379	8.40201	8.39564	8.48281
Sptlc1	9.40221	9.27183	9.16326	9.21721	9.21251	9.43025
Sptbn4	5.03873	2.49568	5.46884	5.47758	2.32193	5.33308
Sptbn2	5.94991	6.56693	6.80632	5.11625	6.38823	6.51205
Sptbn1	10.073	9.44311	9.66037	9.54241	9.7617	9.59534
Sptb	9.16456	9.53849	9.39664	9.13185	9.091	8.53781
Sptan1	11.6132	11.7409	11.5605	11.4933	11.6767	11.6454
Spta1	5.3188	8.60443	7.78257	8.40085	3.63734	8.19175
Spsb3	8.72637	8.82815	9.05424	8.81802	8.97196	8.81615
Spsb1	7.92373	8.07021	7.3092	8.72637	8.70478	8.00494
Spryd7	11.7434	11.6824	11.1833	12.4913	12.7971	12.3666
Spryd4	9.08931	9.2825	9.41532	9.73581	9.53961	9.28646
Spryd3	7.6769	7.41034	7.47374	7.58174	6.83065	6.85206
Spry2	7.18885	6.56156	7.10769	6.38266	7.07279	6.29614
Spry1	9.3412	9.31697	9.61479	9.62277	9.45884	9.31854
Sprtn	8.1549	8.40967	8.25277	8.15042	8.2442	8.40745
Sprr3	2.58433	3.88851	2.34043	2.49092	5.36716	2.44972
Sprr1a	6.02138	6.73761	2.34043	3.74452	6.58669	5.75288
Sprn	5.11694	6.89151	5.69109	6.87932	6.51928	6.02567
Spred3	6.97036	5.91753	6.96072	7.20115	6.93228	6.64874
Sppl3	9.22763	9.36906	9.37554	9.75304	9.28967	9.88367
Sppl2b	7.09365	6.6345	7.33749	7.59337	7.13486	7.13452
Sppl2a	7.87661	8.26516	7.94433	6.91023	7.49625	7.97959
Spp2	4.36867	4.16746	3.65253	3.47279	3.40672	4.09452
Spp1	7.35504	5.41902	7.19641	6.92987	6.84467	5.80609
Spop	10.3846	10.6449	10.5438	9.87942	10.3134	10.4262
Spon2	6.25597	7.33316	7.09639	6.73853	7.35151	7.21283
Spon1	7.62533	7.82156	7.7851	7.25304	7.29455	7.30641
Spock1	4.97117	2.99862	2.91808	2.65007	2.83505	3.4296
Spns1	8.39751	8.21504	8.27284	8.48424	8.67635	8.6686
Spn	5.08673	7.35018	6.40022	7.22884	3.92528	5.93038
Spire1	7.12056	7.23646	6.92887	7.16714	7.46529	6.80177
Spint2	5.72132	8.06528	8.00972	9.11526	8.53134	8.63489
Spink8	11.7314	11.6002	11.918	11.0509	11.403	11.069
Spink3	3.42306	3.35785	3.53116	3.6513	3.57033	2.99867
Sphkap	9.43163	10.0989	10.7753	9.82894	9.677	9.87942
Sphk2	7.52764	7.57349	6.99784	5.64731	7.22124	7.05588
Sphk1	7.02583	6.26155	6.86703	6.39328	6.96072	6.58015
Spg7	9.56896	9.5843	9.26834	9.47445	8.95748	8.61148
Spg21	8.20055	8.39508	8.11193	8.24636	8.53795	8.5836
Spg20	7.37162	8.0154	8.2099	7.08711	6.8957	7.50513
Spen	8.19583	8.66002	8.37076	8.46174	8.31048	8.30988
Speg	6.99839	6.6345	7.10834	7.10061	5.36922	6.78261
Spef2	6.21114	5.91753	2.34043	5.22184	5.62192	4.17595
Specc1l	7.60486	7.95424	8.24202	8.48259	8.30726	8.26375
Specc1	7.0123	6.95917	7.03687	7.31395	6.32043	6.93858
Spdya	6.2888	5.81777	6.01746	4.78403	5.5674	4.53872
Spcs3	10.6625	10.9563	10.7318	10.7165	10.8103	10.8967
Spcs2	10.2009	9.98969	10.1517	10.0102	10.1897	10.4376
Spcs1	12.0724	12.0227	11.9716	12.1199	11.867	12.1034
Spc25	6.18799	6.28573	6.36909	2.44972	5.24106	2.99862
Spc24	6.85733	7.1524	6.90824	6.23565	7.18452	6.92187
Spats2l	9.14552	9.14793	9.04742	8.92263	8.44302	8.53877
Spats2	7.94981	8.46139	8.25428	7.99444	8.10614	7.79965
Spata9	5.83285	5.59898	4.23779	3.7102	6.0492	5.92109
Spata7	7.0782	7.22165	7.12342	7.08374	7.77023	7.52193
Spata6	6.08687	6.18014	6.59781	5.37396	4.96743	4.91017
Spata5	6.31332	7.14837	6.65623	6.42981	7.18896	7.2747
Spata24	8.0618	8.06668	7.35672	7.87633	7.73618	7.97252
Spata2	6.23565	6.85777	6.31594	6.91275	6.64342	6.79668
Spata19	6.8228	5.78327	6.63274	6.35951	6.94674	6.12224
Spata13	8.30658	8.87972	8.10504	8.47737	8.92695	7.99444
Spast	6.50528	6.92005	7.58115	6.28195	6.94674	6.42264
Sparcl1	12.7486	12.6408	12.7486	12.6499	12.6353	12.688
Sparc	12.3272	11.7434	11.8784	12.0964	11.3943	11.8405
Spam1	5.52205	3.91032	5.20909	5.13712	4.95884	4.99647
Spag9	10.7027	10.2089	10.7027	10.4983	10.5462	10.6275
Spag5	4.56258	5.17372	5.20067	5.70067	5.03143	3.82064
Spag11a	6.1237	4.82233	5.82339	6.91275	5.90763	6.37098
Spa17	6.63334	5.74577	6.59552	7.12392	7.07033	6.58222
Sp4	4.12921	3.54227	6.3126	5.27532	3.77459	5.58509
Sp3	2.32193	4.6219	5.64781	3.5944	4.99135	2.32193
Sp140	8.47024	8.08088	8.45988	8.48036	8.32989	8.2271
Sp110	9.67906	9.28539	9.42606	9.34623	9.21858	9.33548
Sp1	8.61409	7.96423	8.37103	8.74082	8.77365	8.71959
Sox6	6.64462	6.40814	6.61939	6.60966	5.9166	5.19063
Sox4	7.39298	7.52091	7.38311	6.97549	6.92672	6.88412
Sox3	4.67056	5.55927	4.72537	4.9827	5.74143	2.32193
Sox2	3.70547	2.4389	2.79168	2.80302	4.22788	3.50722
Sox17	6.73017	6.03233	6.81393	6.59974	7.47456	6.86703
Sox13	6.91638	8.06871	7.86251	7.90024	8.32317	8.34358
Sox12	3.46748	4.43025	3.27541	4.97435	4.07169	3.73198
Sox11	2.32193	2.32193	2.74236	2.32193	4.70115	4.83336
Sox10	5.95252	6.43303	5.92341	6.49024	6.34832	6.55079
Sowaha	3.86626	4.84274	4.4248	4.71222	6.10109	4.21541
Sostdc1	7.29241	6.81862	6.7988	5.71756	6.50671	6.47852
Sost	4.99917	4.6152	5.21874	5.14207	3.30095	3.08985
Sos2	8.96971	9.02497	9.14595	8.48818	8.81736	9.12581
Sos1	9.2595	9.83703	9.49071	9.51336	9.32671	9.57653
Sort1	7.71484	7.5038	7.96807	7.9703	7.84497	7.2259
Sorl1	5.55197	4.99917	5.83337	6.07184	6.63489	5.58393
Sord	9.72797	9.64789	9.65574	9.82467	10.0494	10.0085
Sorcs3	5.13292	2.32193	2.34043	2.89674	5.78942	4.4789
Sorcs2	6.59781	6.55362	6.96454	6.81154	6.8781	6.72559
Sorbs3	9.68994	9.35324	8.90804	9.92426	9.75866	9.71697
Sorbs2	11.7978	11.3819	11.9827	11.8715	11.9646	11.918
Sorbs1	13.338	13.2898	13.1794	13.7109	13.6412	13.7109
Son	9.36529	9.54307	9.16569	9.67014	9.54241	9.69371
Soga1	7.68929	7.99029	8.06996	7.68687	8.00645	8.13688
Sod3	10.4914	10.5033	10.1531	10.7213	10.759	10.7403
Sod2	11.6973	11.424	11.8901	11.2651	11.3277	11.4306
Sod1	13.6412	13.5756	13.6412	13.7574	13.5637	13.4933
Socs7	7.95637	7.63374	7.89253	7.60169	7.91445	7.92674
Socs6	9.52737	9.34342	9.88744	9.71484	9.65686	10.094
Socs5	8.50662	8.33207	9.13323	8.39284	8.38443	8.3641
Socs3	7.28084	5.99105	6.9518	7.49982	6.8477	6.66932
Socs2	8.17857	8.03924	8.48445	7.94878	8.23256	7.63751
Socs1	5.28447	3.78255	3.20759	5.31084	3.78255	5.36982
Soat1	5.17759	5.4528	5.38623	6.04382	5.09857	4.64982
Snx6	8.10666	8.04127	8.64269	8.1659	8.1777	8.38776
Snx5	9.89676	9.79093	9.91481	9.8071	9.06785	9.80911
Snx4	9.29711	9.31005	9.38892	9.22084	9.34806	9.12893
Snx33	8.68833	8.43826	8.68857	9.00164	9.19028	9.39981
Snx3	12.0413	12.0837	12.2947	11.721	11.6711	11.8116
Snx27	7.53519	8.07736	8.29875	7.32339	6.71449	7.66422
Snx21	5.57807	4.99514	6.32014	5.5027	6.79254	6.45986
Snx2	8.75427	9.15457	8.52972	8.66089	8.81415	9.17132
Snx19	6.30369	6.33311	6.80264	6.8609	6.61153	6.74227
Snx18	6.34645	6.08095	5.86751	6.28068	7.06354	6.14264
Snx17	10.0691	10.2877	10.0394	9.92122	10.1072	9.94606
Snx16	6.48731	7.01186	6.3872	6.37645	5.22077	6.51205
Snx15	8.78852	8.63755	8.44069	8.84138	8.39381	8.72203
Snx14	7.29241	7.51667	7.43911	7.64713	6.64399	7.5324
Snx12	8.42431	8.70443	8.80668	8.57822	8.50417	8.37981
Snx1	8.51231	8.34492	8.36401	8.26822	7.81808	8.45988
Snta1	8.92952	9.04689	9.09123	8.75338	9.04389	9.0808
Snrpn	6.10224	6.46185	6.9762	4.60107	3.92528	6.67522
Snrpe	10.4804	10.7809	10.423	10.2829	10.6129	10.9742
Snrpd3	9.68368	9.68059	9.79288	9.58842	9.75834	9.9482
Snrpd2	10.1257	10.1952	10.2993	10.0424	10.2912	10.2557
Snrpb2	8.82501	8.08088	8.61808	8.58027	8.98661	8.49477
Snrpb	10.604	10.285	10.7564	10.2882	10.445	10.4947
Snrpa1	6.77568	7.62533	6.89854	7.32135	7.09714	7.38744
Snrpa	4.52502	3.51508	5.97714	5.5892	4.14216	6.55079
Snrnp70	9.73946	10.3939	10.3317	10.6236	10.2901	10.3273
Snrnp40	6.94219	7.08834	7.45121	7.18177	6.85462	7.05747
Snrnp27	10.7691	10.8768	11.2326	10.7765	10.8517	11.4004
Snrnp200	9.47752	9.56549	8.83556	9.11833	9.52991	9.46366
Snrk	9.12645	8.85182	8.4728	8.64764	8.89183	8.60804
Snph	6.73017	6.51304	6.47018	7.24306	6.23781	6.95376
Snn	8.73963	8.97509	9.04571	8.89868	8.83793	8.50047
Snhg11	3.29996	2.94849	5.27289	5.14207	5.75459	4.78977
Snf8	10.2359	10.1438	10.1757	9.93094	10.0544	10.1039
Snd1	9.5802	9.34992	9.80545	9.36666	9.68296	9.28213
Sncg	6.88112	6.9971	5.89323	6.26097	6.72217	6.91467
Sncb	3.87265	3.14117	3.81453	5.00804	5.33888	4.51383
Snca	5.69042	5.80828	5.16298	5.84538	2.86799	5.57199
Snapin	10.0244	10.0141	10.0102	9.72516	9.68994	9.51675
Snapc4	6.23781	6.20132	6.18761	5.54404	6.14184	5.9245
Snapc2	8.12572	7.8761	7.79377	8.25056	8.05397	8.61834
Snap91	4.63147	3.52736	5.39317	4.86161	5.5724	5.95177
Snap29	6.46185	6.98622	6.82346	6.78622	7.12315	6.90098
Snap25	2.32193	2.81672	3.37288	2.65007	4.79023	5.72492
Snap23	9.30963	9.2548	9.09408	8.98921	8.43791	8.63464
Snai1	8.27661	7.81568	7.23607	8.0296	7.44094	7.92761
Smyd5	7.84662	8.32547	8.01717	8.55452	8.28819	8.08046
Smyd2	10.8967	11.0516	11.0045	10.9854	11.0007	11.194
Smurf2	8.3343	8.36496	8.16046	8.66277	8.06503	7.93868
Smurf1	8.336	8.33739	8.47984	8.50417	8.61299	8.68166
Smu1	9.15343	9.33152	9.27478	9.52665	9.22159	9.39306
Smtn	9.80519	10.2307	10.3048	10.3839	10.3732	10.2089
Sms	6.81067	6.44497	7.01606	6.96053	7.57281	7.09233
Smr3b	4.97503	5.29806	4.54329	5.67404	4.91017	4.59219
Smr3a	5.86497	5.51873	6.00949	6.2015	3.16462	5.85018
Smpx	13.3935	13.187	13.4737	13.4853	13.5911	13.4016
Smpdl3b	8.12029	7.96028	7.90354	7.78834	7.36185	7.53519
Smpdl3a	9.9789	10.0307	9.84402	10.4427	10.4844	10.8547
Smpd4	7.05247	7.42433	7.68555	7.58015	7.48796	7.25344
Smpd3	5.99784	5.62746	5.65717	6.37464	5.54641	6.12407
Smpd2	7.37908	7.37124	6.63692	7.78027	8.10341	7.2436
Smpd1	11.083	11.2466	11.4336	11.293	11.2042	11.1794
Smoc1	6.56577	7.30932	5.56491	6.38266	7.22853	6.08339
Smo	5.99924	6.3126	5.72435	5.74194	6.25523	5.2001
Smn1	8.322	8.09434	7.91959	8.26393	8.13219	8.37121
Smim8	6.71278	5.83773	6.08547	5.77704	6.72535	6.01293
Smim7	10.4825	10.5051	10.4838	10.4108	10.604	10.6024
Smim5	7.50262	7.16353	8.17468	6.91023	6.71805	6.73457
Smim4	8.65609	8.39751	8.54088	8.00645	8.10504	7.84337
Smim3	9.19861	8.74178	9.46761	9.44465	9.54069	9.1114
Smim24	7.214	7.14688	7.01509	7.35623	7.29511	7.09941
Smim20	11.7165	11.6675	11.8433	11.472	11.5945	11.3346
Smim19	10.2901	10.7937	10.3732	10.3902	10.0273	9.96143
Smim15	8.46777	8.53543	8.6682	8.69864	8.78785	8.56736
Smim14	8.74537	8.87327	9.08397	8.83773	9.03757	8.88732
Smim13	8.3632	8.15161	7.96445	7.87526	8.70109	8.38485
Smim12	9.31782	9.09901	8.92419	9.18971	9.04064	9.21268
Smim11	9.27761	9.15628	9.1724	8.89541	9.04727	9.44449
Smim10l1	10.1863	9.95252	9.97375	9.47752	9.62113	9.6295
Smg9	8.66985	8.02835	8.22044	9.16599	8.42877	8.79627
Smg8	7.08096	6.74153	7.21795	7.03013	7.14218	6.85031
Smg6	8.3632	8.18651	7.91445	8.80239	8.35103	8.20627
Smg5	7.70169	6.76957	7.5195	7.38971	7.38423	7.43092
Smdt1	11.9694	11.9827	12.0284	11.8317	11.6171	11.8443
Smcp	4.86786	3.43434	4.75996	3.18441	6.14369	3.87582
Smco4	7.60936	7.88214	7.49491	7.12563	6.18014	6.05343
Smc5	4.8857	4.93507	6.30418	6.31983	5.86385	5.39627
Smc4	5.26779	5.26597	5.47482	5.86457	6.46447	4.86757
Smc3	6.10946	7.486	7.15242	7.53803	7.03481	7.62911
Smc1a	8.63725	8.47508	8.63913	8.76612	8.58681	8.44674
Smarce1	9.96117	9.72041	10.1651	9.56499	9.91042	9.909
Smarcd3	9.99491	10.1692	10.3795	9.62621	9.73208	9.5486
Smarcd2	8.09971	7.99029	7.6593	8.50997	7.8787	8.40654
Smarcd1	7.22289	7.28098	6.86378	6.8609	7.03687	6.55535
Smarcc2	6.34422	5.72084	7.22124	6.3671	7.14837	6.14884
Smarcc1	8.30159	8.48884	8.21859	8.58027	8.74256	8.43826
Smarcb1	8.48728	8.35534	8.52725	8.28684	7.98742	8.36278
Smarcal1	7.62092	7.8556	7.44838	7.58174	7.92573	7.19698
Smarcad1	4.96101	5.68758	5.39044	4.1555	4.15884	4.70984
Smarca4	9.23534	9.297	9.24612	9.30211	9.21306	9.09775
Smarca2	6.72559	6.10183	7.41358	6.39552	7.52405	6.97191
Smap2	9.57881	9.43327	9.58369	9.30525	9.53528	9.26325
Smap1	9.74785	9.44783	9.03192	9.67906	9.33114	9.34219
Smagp	8.40654	8.22044	8.18341	8.3911	8.33153	8.4822
Smad9	6.29034	3.48984	5.16813	4.32433	2.32193	2.32193
Smad7	6.73385	6.70778	6.75543	7.03824	7.28208	6.9489
Smad6	5.44766	5.72022	5.80534	5.83285	6.22045	6.97406
Smad5	7.06542	7.42258	7.3571	7.46944	7.63807	7.55052
Smad4	9.29039	8.9703	9.19028	9.67073	9.48287	9.52265
Smad3	6.70111	6.86727	6.6496	7.43092	6.65309	7.54416
Smad2	8.86161	8.67707	8.61299	8.62586	8.54993	8.66277
Smad1	8.29118	8.53877	8.5542	8.59429	8.56898	8.31048
Slurp1	5.66784	4.39491	3.06652	5.03851	2.90077	3.10589
Sltm	10.2144	10.1301	10.0925	10.1858	10.1072	10.3439
Slpi	7.68661	7.58966	5.12635	6.64372	5.7066	4.54183
Sln	7.04276	3.30699	8.64481	8.17857	8.38898	8.8702
Slmap	11.705	11.8424	11.7516	11.2097	11.5414	11.6711
Slk	5.3188	5.66168	2.80371	5.96622	5.53517	5.04296
Slit3	6.5756	6.44893	6.51146	6.68059	7.0214	6.63033
Slit2	5.13794	2.96815	3.66496	5.69762	2.32193	2.91808
Slit1	6.84224	4.38573	3.61583	2.59731	5.60638	6.39626
Slirp	9.67643	9.5909	9.89279	9.17424	9.56217	9.58168
Slfn5	10.9721	11.273	10.1301	10.8042	10.7916	11.1242
Slfn4	6.09873	7.05504	6.46788	7.32796	6.16027	6.53067
Slco6b1	5.81792	2.49568	5.53763	5.71756	6.24027	6.03517
Slco4a1	5.12086	4.72151	4.25894	3.38902	4.17237	4.68435
Slco3a1	10.1509	10.0122	10.0297	9.77086	9.78032	9.51973
Slco2b1	8.77822	8.50833	8.53664	8.91507	9.0095	8.66015
Slco2a1	6.16883	4.84443	4.91977	4.37883	4.52025	4.64226
Slco1c1	5.71723	5.761	5.54597	6.2043	4.74882	5.36308
Slco1b2	4.36458	3.87265	4.92575	5.19545	3.28963	3.04062
Slco1a6	2.32193	3.74673	4.66373	3.30095	4.57683	2.32193
Slco1a5	4.56258	4.98788	5.20909	4.62871	4.8498	5.3505
Slco1a2	6.55362	6.2888	3.29898	5.75841	4.81434	6.27537
Slco1a1	2.32193	5.43622	2.99862	5.04625	2.79799	2.32193
Slc9a8	7.73198	7.71445	7.53271	7.38607	7.65351	7.60542
Slc9a6	8.49445	8.94063	8.81651	9.06987	8.82617	9.14425
Slc9a5	3.16223	3.93665	6.2664	3.96243	3.91032	3.80475
Slc9a4	5.39822	5.14326	4.66373	2.63143	4.93331	2.32193
Slc9a3r2	9.37714	9.29206	9.22671	9.2264	9.28092	9.35518
Slc9a3r1	5.30103	4.79572	5.1363	4.99917	5.1533	5.22077
Slc9a3	4.58064	5.84452	4.80951	5.7936	5.79157	3.1685
Slc9a2	6.10826	5.84885	6.01883	6.64372	4.86456	6.16456
Slc9a1	5.79077	6.04874	5.84738	6.40063	6.43525	6.95649
Slc8b1	5.37529	7.6754	7.38811	7.5422	7.39142	7.26737
Slc8a3	6.33768	6.73548	6.15565	6.96053	6.60079	6.47562
Slc8a2	6.71872	6.2688	6.79751	6.63748	5.72388	6.75987
Slc8a1	9.26173	9.04085	9.64084	8.85286	9.23987	8.5457
Slc7a9	5.67068	6.20736	5.36308	5.1716	5.39515	4.7643
Slc7a8	4.49758	5.41246	4.79069	7.81757	6.83685	6.81597
Slc7a7	6.88674	7.00687	6.46666	5.97479	6.65451	7.12292
Slc7a6os	8.48582	8.3051	7.92391	8.32452	7.94932	7.64201
Slc7a6	8.56327	8.21098	8.2384	9.68136	9.28684	9.50769
Slc7a5	5.43951	5.62746	6.32888	6.36909	6.20661	6.3262
Slc7a3	5.6981	5.17147	6.30223	5.27151	6.358	4.88263
Slc7a2	2.64574	3.32794	5.36865	5.03851	3.91032	3.32122
Slc7a10	2.83804	5.66747	5.62455	5.95379	4.16591	6.12067
Slc7a1	7.13411	6.31147	7.04271	7.08613	6.67032	5.99127
Slc6a9	4.98536	5.3001	5.13495	5.47974	6.87469	5.31512
Slc6a8	10.8232	10.7403	10.5152	11.2365	11.159	11.3917
Slc6a7	6.94623	5.84885	6.60079	6.75346	5.93784	6.19543
Slc6a6	9.16599	9.24924	8.61024	8.88669	9.55032	9.314
Slc6a5	3.563	3.61502	2.34043	4.02982	2.32193	4.24854
Slc6a4	2.972	4.37441	4.8148	6.22479	4.45563	3.91511
Slc6a3	5.45882	3.17012	4.85215	5.70683	3.98698	4.92848
Slc6a20	7.56426	6.73168	6.25102	6.74045	6.96875	7.08503
Slc6a2	5.46961	3.46911	5.46194	3.98698	3.25816	6.07656
Slc6a18	3.20759	5.81387	3.55178	5.36277	6.01332	6.08339
Slc6a17	3.14133	4.92062	3.32794	3.76847	3.92528	6.4447
Slc6a15	2.32193	3.21088	2.34043	2.85804	2.66832	2.32193
Slc6a13	3.26057	3.24868	3.16462	3.43248	3.44404	3.40815
Slc6a12	6.6815	7.63842	7.11029	7.12644	7.77991	7.2714
Slc6a11	2.32193	4.72632	2.34043	2.32193	2.32193	5.58283
Slc6a1	2.4389	2.32193	2.34043	4.43063	2.32193	2.32193
Slc5a7	5.66168	5.62746	3.25603	4.79201	2.74466	3.01429
Slc5a6	8.80075	8.96212	8.55763	8.77603	8.18242	8.84635
Slc5a5	5.10956	4.48003	5.55816	5.55197	6.28222	5.59256
Slc5a2	4.67056	4.82233	4.50674	4.67714	4.33049	5.46531
Slc5a1	5.13292	5.97351	3.38902	4.21046	5.59256	5.59256
Slc52a3	6.46914	6.85302	5.96626	6.46696	6.21469	6.02093
Slc52a2	7.20783	6.66163	6.63138	5.97871	6.17805	6.7298
Slc50a1	7.31015	7.70931	7.78671	7.64479	7.76637	8.03588
Slc4a7	7.219	7.13635	7.1717	6.84416	7.01877	7.18643
Slc4a4	8.01762	7.98544	7.88182	8.13283	8.45088	8.28322
Slc4a3	10.4543	10.4849	10.3782	10.239	10.4146	10.4146
Slc4a2	7.38896	7.51111	7.87113	7.59886	7.46807	7.13887
Slc4a1ap	11.8351	12.1694	11.7156	11.1813	11.3398	11.8715
Slc4a10	2.32193	2.32193	2.34043	5.11883	4.45563	2.32193
Slc4a1	7.93615	6.65309	7.43678	7.10903	6.79071	6.87957
Slc48a1	9.54935	9.87754	9.19592	9.38569	9.5569	9.7654
Slc46a1	5.26059	6.28135	5.57917	6.11036	7.26059	5.41747
Slc45a4	7.12368	7.65274	7.19395	7.76854	7.8915	7.8172
Slc45a3	7.08096	7.13868	6.38453	6.52617	7.20019	7.68667
Slc44a4	6.18465	6.13607	5.3391	6.45379	6.12371	5.30442
Slc44a2	10.3048	10.6359	10.5912	10.2437	10.0428	9.97987
Slc44a1	8.28127	8.26982	8.11947	7.84571	7.87303	7.77429
[truncated: 8,531 more rows]

## Sheet: Allcomparison_Analysis
									GSM158589	GSM158590	GSM158591	GSM158593	GSM158594	GSM158595
	logFC	AveExpr	t	P.Value	adj.P.Val	B	Diabetic heart (mean)	Normal_heart(mean)	Normal_heart	Normal_heart	Normal_heart	Diabetic heart	Diabetic heart	Diabetic heart
Zzz3	-0.140436	7.94585	-0.700318	0.51109	0.813436	-6.15078	7.87563	8.01607	8.09144	7.88599	8.07078	7.51667	7.98308	8.12715
Zzef1	-0.30301	5.22953	-1.20515	0.275452	0.664964	-5.68156	5.07803	5.38104	5.02124	5.82178	5.3001	4.95941	4.94237	5.33231
Zyx	0.105802	10.4694	0.474869	0.6524	0.887598	-6.29317	10.5223	10.4165	10.3809	10.5491	10.3196	10.7611	10.7165	10.0893
Zwint	0.365799	11.1942	2.18223	0.0738655	0.437708	-4.45559	11.3771	11.0113	10.9662	11.2514	10.8163	11.3981	11.2514	11.4818
Zw10	0.310085	8.36768	1.69903	0.142448	0.535273	-5.09043	8.52272	8.21264	7.97697	8.47007	8.19087	8.37502	8.51062	8.68253
Zufsp	0.0711807	8.74124	0.498587	0.636588	0.879794	-6.28051	8.77684	8.70565	8.73906	8.76986	8.60804	8.94747	8.69163	8.6914
Zswim8	0.355027	7.60814	2.32725	0.0607761	0.414735	-4.26176	7.78565	7.43063	7.42585	7.62868	7.23736	7.82366	7.71883	7.81446
Zswim7	-0.357137	7.15854	-1.58697	0.165824	0.564987	-5.23189	6.97997	7.3371	7.58966	6.97686	7.44479	7.1941	7.02319	6.72262
Zswim6	-0.281813	7.24772	-1.3577	0.225484	0.622377	-5.5091	7.10681	7.38862	7.2694	7.38971	7.50677	7.29055	7.31089	6.719
Zswim1	0.391005	7.83242	2.31806	0.0615286	0.415812	-4.27404	8.02792	7.63691	7.58086	7.90994	7.41994	7.99622	8.01472	8.07281
Zscan26	0.328099	9.07715	2.17486	0.0746042	0.438122	-4.46543	9.2412	8.9131	8.90263	9.00418	8.8325	9.05829	9.24951	9.41581
Zrsr2	-0.589941	6.65749	-1.00935	0.353432	0.714413	-5.88452	6.36252	6.95246	6.97653	7.25468	6.62618	6.86446	7.17198	5.05112
Zrsr1	0.737876	8.09568	1.35695	0.225707	0.622377	-5.50997	8.46462	7.72674	8.28662	8.33739	6.5562	8.2379	8.19318	8.96276
Zranb2	-0.121338	9.71769	-0.72333	0.497869	0.806622	-6.1336	9.65702	9.77836	9.94606	9.53996	9.84906	9.79225	9.52665	9.65216
Zp3	-1.82913	4.13784	-3.21527	0.019402	0.297308	-3.10255	3.22327	5.05241	3.82832	6.1198	5.20909	3.15626	3.2298	3.28377
Zp2	-0.557388	5.24623	-1.4798	0.191584	0.592873	-5.36378	4.96754	5.52492	5.41051	5.58509	5.57917	5.4338	4.11831	5.3505
Zp1	2.07171	4.01079	2.80156	0.0326004	0.344411	-3.63299	5.04664	2.97494	2.55088	2.32193	4.052	3.82145	5.12305	6.19543
Znrf2	0.735474	4.8521	1.2146	0.272094	0.66194	-5.67121	5.21983	4.48436	3.96508	3.63591	5.85209	4.90682	5.24613	5.50655
Znrf1	-0.0143505	8.88954	-0.0953956	0.927242	0.982065	-6.41438	8.88237	8.89672	8.8115	9.04202	8.83664	8.74793	8.85286	9.04631
Znrd1	0.439962	9.0175	3.06378	0.0233943	0.313291	-3.2942	9.23748	8.79752	8.74688	8.68303	8.96266	9.15569	9.21703	9.33973
Znhit3	-0.00524106	8.07368	-0.0223634	0.982915	0.994629	-6.4193	8.07106	8.0763	8.15015	7.77023	8.30851	8.34287	8.14972	7.72057
Znhit2	0.16639	7.22626	0.672843	0.52718	0.824349	-6.17067	7.30946	7.14307	7.26996	7.34089	6.81835	6.90474	7.55211	7.47152
Znhit1	-0.306917	9.55865	-2.51678	0.0472378	0.384661	-4.00887	9.40519	9.71211	9.77817	9.64331	9.71484	9.44002	9.39306	9.38249
Znfx1	-0.0152227	8.22286	-0.0727339	0.944485	0.986169	-6.41656	8.21525	8.23047	7.96821	8.36253	8.36068	8.05127	8.53877	8.05571
Znf740	-0.252005	5.89336	-0.476364	0.651397	0.887598	-6.29239	5.76736	6.01936	6.56379	5.05741	6.43689	6.13913	6.16883	4.99411
Znf48	0.153111	8.18435	0.905535	0.401579	0.74488	-5.9821	8.2609	8.10779	7.97516	8.02504	8.32317	8.33745	8.37998	8.06528
Zmynd8	0.304094	8.77147	1.51476	0.182792	0.585549	-5.32117	8.92352	8.61942	8.55898	8.98027	8.31902	8.90824	8.98392	8.8784
Zmynd11	-0.109769	10.7289	-0.719965	0.499788	0.807668	-6.13614	10.674	10.7838	10.5847	10.8974	10.8691	10.6129	10.6104	10.7986
Zmym4	0.0406587	7.60208	0.216135	0.836355	0.952535	-6.39298	7.62241	7.58175	7.58756	7.78162	7.37607	7.39106	7.85018	7.62598
Zmym3	-1.74819	4.44946	-5.7857	0.00135865	0.152684	-0.418922	3.57537	5.32356	5.28632	5.40482	5.27953	3.46172	3.06652	4.19786
Zmym2	-0.0503626	9.3496	-0.380843	0.717009	0.913524	-6.33771	9.32442	9.37479	9.41767	9.37926	9.32742	9.39981	9.18454	9.38892
Zmym1	0.109867	8.37595	0.60937	0.565592	0.843395	-6.21401	8.43088	8.32101	8.07259	8.34778	8.54267	8.59638	8.27661	8.41965
Zmpste24	-0.22561	9.41113	-1.51674	0.182306	0.585477	-5.31875	9.29833	9.52394	9.44449	9.65216	9.47517	9.22159	9.19616	9.47723
Zmiz2	0.262549	8.39974	1.39861	0.213554	0.61285	-5.46106	8.53101	8.26846	8.17237	8.09087	8.54215	8.74318	8.465	8.38485
Zmiz1	0.323894	10.268	2.23187	0.0690818	0.427498	-4.38927	10.4299	10.1061	10.2877	10.0095	10.0209	10.4849	10.4739	10.331
Zmat5	0.471124	5.61882	0.492547	0.640594	0.88156	-6.28379	5.85438	5.38326	5.88781	3.51508	6.74688	6.00365	4.74882	6.81067
Zmat3	-0.821722	7.33097	-4.31975	0.00551658	0.219076	-1.81577	6.92011	7.74184	7.77173	7.85122	7.60255	7.14491	6.59974	7.01568
Zmat2	0.198468	8.69188	0.974728	0.36895	0.725872	-5.9179	8.79112	8.59265	8.48133	8.70109	8.59553	8.65382	8.55354	9.16599
Zmat1	-0.141905	7.33054	-0.35631	0.734333	0.915669	-6.3478	7.25959	7.4015	7.01907	7.15347	8.03195	7.30855	6.66932	7.8009
Zkscan5	0.181364	8.26715	1.035	0.342273	0.709087	-5.85927	8.35783	8.17646	7.90977	8.37379	8.24583	8.21098	8.43982	8.42268
Zkscan1	-0.528722	7.95841	-3.31709	0.0171425	0.285954	-2.9756	7.69405	8.22277	8.22782	8.04976	8.39074	7.67508	7.55689	7.85018
Zic1	0.283715	4.1032	0.623251	0.557045	0.839555	-6.20485	4.24506	3.96134	4.65497	3.5946	3.63446	4.24993	3.55514	4.9301
Zhx2	0.355082	8.32988	2.00305	0.0941739	0.470936	-4.69406	8.50743	8.15234	8.03588	8.40002	8.02113	8.38632	8.42757	8.70839
Zhx1	-0.107589	7.59225	-0.500227	0.635502	0.879794	-6.27961	7.53845	7.64604	7.93978	7.46091	7.53743	7.22382	7.71147	7.68006
Zh16	-0.265351	9.37737	-1.59952	0.163032	0.561335	-5.21621	9.24469	9.51004	9.44645	9.60551	9.47816	8.99864	9.28126	9.45417
Zgpat	0.442194	7.40493	1.78563	0.126616	0.512195	-4.97909	7.62603	7.18384	7.06171	7.48421	7.00559	7.20268	7.78598	7.88943
Zg16b	0.474703	4.41144	0.513612	0.626678	0.876374	-6.27219	4.6488	4.17409	4.37969	5.33888	2.80371	5.61662	5.29594	3.03383
Zg16	0.366036	5.92276	1.45671	0.19761	0.599308	-5.39171	6.10578	5.73974	5.39822	6.01014	5.81087	6.07295	5.78285	6.46153
Zfyve28	-0.558583	4.40257	-0.962802	0.37442	0.72901	-5.92921	4.12328	4.68186	5.50817	3.74673	4.79069	4.95205	3.40672	4.01106
Zfyve27	0.444678	7.09573	1.37937	0.219091	0.618438	-5.48374	7.31807	6.87339	6.59133	7.1587	6.87015	7.2624	6.79254	7.89927
Zfyve26	-0.199701	8.12767	-1.076	0.325045	0.698125	-5.81803	8.02782	8.22752	8.06996	8.53323	8.07938	8.13844	8.07498	7.87005
Zfyve21	-0.0876545	9.75133	-0.734109	0.491757	0.802629	-6.1254	9.7075	9.79516	9.77373	9.79352	9.81822	9.65686	9.71225	9.75341
Zfyve19	-0.17483	7.74617	-0.704623	0.508599	0.812467	-6.1476	7.65875	7.83358	7.98661	7.83924	7.67489	7.53303	7.30881	8.13441
Zfr2	0.241003	7.45704	1.78566	0.126612	0.512195	-4.97906	7.57754	7.33653	7.38153	7.41885	7.20922	7.63887	7.61445	7.47929
Zfr	0.0841164	10.4288	0.487748	0.643788	0.883914	-6.28637	10.4708	10.3867	10.2402	10.5787	10.3413	10.4039	10.3146	10.694
Zfpm1	-0.0459285	5.15179	-0.0878943	0.932945	0.982845	-6.41517	5.12882	5.17475	4.28857	6.33177	4.90391	4.97117	5.21463	5.20067
Zfpl1	-0.0629712	7.54528	-0.21743	0.835392	0.952535	-6.39267	7.51379	7.57676	7.49798	7.50635	7.72596	6.90474	7.73027	7.90636
Zfp956	-0.477648	4.70472	-0.625572	0.555624	0.838734	-6.2033	4.4659	4.94355	3.85767	4.87555	6.09742	3.69907	3.98124	5.71739
Zfp91	-0.135876	9.04493	-0.555713	0.599371	0.860131	-6.24771	8.97699	9.11286	8.85584	9.2242	9.25854	8.65704	9.40584	8.86808
Zfp830	-0.0811057	7.60976	-0.446681	0.671456	0.895073	-6.30748	7.56921	7.65031	7.82255	7.61625	7.51214	7.49189	7.37551	7.84022
Zfp827	-0.110807	6.9421	-0.586762	0.579681	0.848175	-6.22854	6.88669	6.9975	6.81426	6.93169	7.24655	6.65176	7.06473	6.94359
Zfp821	0.0573471	6.9649	0.241496	0.817562	0.946612	-6.38641	6.99357	6.93622	7.14979	6.91699	6.7419	7.15681	7.26187	6.56204
Zfp787	0.159638	6.13619	0.659677	0.535006	0.828181	-6.17996	6.21601	6.05638	6.05496	6.08687	6.02729	6.65765	5.77962	6.21077
Zfp775	0.713729	6.68082	1.34385	0.22966	0.625549	-5.52521	7.03769	6.32396	5.33888	7.449	6.184	7.15102	7.11801	6.84403
Zfp746	0.443778	8.06528	1.82496	0.120013	0.504843	-4.92805	8.28717	7.84339	8.09257	7.34503	8.09257	8.19736	8.27057	8.39357
Zfp709	0.19532	5.57246	0.411842	0.695385	0.903914	-6.32404	5.67012	5.4748	5.59788	6.09518	4.73133	6.23244	4.94561	5.83231
Zfp706	0.0969195	10.1985	0.766834	0.473517	0.790998	-6.09989	10.2469	10.15	10.1543	10.0914	10.2044	10.1757	10.3393	10.2258
Zfp704	-0.0526441	7.77043	-0.33691	0.748155	0.920811	-6.35533	7.74411	7.79675	7.58756	7.90085	7.90184	7.86462	7.73752	7.63018
Zfp703	0.640563	8.19796	2.85845	0.0303108	0.339152	-3.5588	8.51824	7.87768	7.65495	8.24265	7.73545	8.77267	8.47847	8.30359
Zfp697	-0.339449	7.511	-1.51781	0.182042	0.585399	-5.31743	7.34128	7.68073	7.69383	7.61194	7.73642	7.74252	7.31982	6.9615
Zfp692	-0.114672	7.82924	-0.589251	0.57812	0.847795	-6.22697	7.77191	7.88658	7.98961	7.96326	7.70688	8.09388	7.65992	7.56192
Zfp691	0.245281	8.23656	1.47676	0.192369	0.593539	-5.36748	8.3592	8.11392	8.23501	7.85817	8.24857	8.40774	8.4318	8.23805
Zfp689	-1.95111	4.84288	-2.49184	0.0488201	0.392108	-4.04207	3.86732	5.81843	5.60871	6.0182	5.82838	2.99862	5.7066	2.89674
Zfp672	0.063626	8.60635	0.397819	0.70513	0.908647	-6.33035	8.63817	8.57454	8.39508	8.72662	8.60191	8.80957	8.59159	8.51334
Zfp668	-0.897608	3.78123	-1.43095	0.204537	0.603749	-5.42262	3.33243	4.23004	4.92229	4.04478	3.72304	4.53403	3.14133	2.32193
Zfp667	-1.27589	3.30691	-6.01399	0.00111829	0.138425	-0.230512	2.66897	3.94486	4.02536	3.8492	3.96002	2.65007	3.03491	2.32193
Zfp655	0.230788	8.36901	0.964885	0.37346	0.728583	-5.92724	8.4844	8.25362	8.43253	7.92974	8.39858	8.79929	8.14122	8.5127
Zfp653	-0.774522	5.51585	-2.15271	0.0768717	0.44084	-4.495	5.12859	5.90311	5.88488	5.94537	5.87908	5.44129	4.32089	5.62357
Zfp652	-0.134464	6.96483	-0.513369	0.626838	0.876374	-6.27233	6.89759	7.03206	6.94546	7.15612	6.99459	7.38441	6.87099	6.43738
Zfp646	-0.538585	6.82615	-1.28207	0.249142	0.641665	-5.59599	6.55686	7.09544	6.73103	7.56741	6.98789	5.73899	7.09317	6.8384
Zfp644	-0.343728	8.19412	-2.15349	0.0767907	0.440615	-4.49396	8.02225	8.36598	8.55691	8.1654	8.37563	8.13433	8.02412	7.90831
Zfp64	-0.0161571	6.69639	-0.0905523	0.930924	0.982776	-6.4149	6.68831	6.70447	6.66216	6.7988	6.65243	6.53279	6.5343	6.99784
Zfp638	0.179774	8.51044	0.45919	0.662965	0.890237	-6.30123	8.60033	8.42055	8.95446	8.41865	7.88855	8.30247	8.24829	9.25022
Zfp637	-0.0866587	9.21545	-0.420068	0.689699	0.901538	-6.32024	9.17212	9.25878	9.37218	9.201	9.20316	8.82477	9.50262	9.18897
Zfp629	0.0758153	7.29673	0.376607	0.719987	0.913784	-6.33949	7.33464	7.25883	7.18439	7.5256	7.06649	7.51974	7.42493	7.05926
Zfp622	0.313409	7.94025	1.67918	0.146342	0.542356	-5.11572	8.09695	7.78354	7.54505	8.08271	7.72287	7.95561	8.12945	8.2058
Zfp612	0.000954586	7.52142	0.00345315	0.997362	0.998742	-6.41958	7.5219	7.52094	7.94586	7.50235	7.11462	7.5496	7.19664	7.81946
Zfp609	0.624263	7.14842	2.16849	0.0752493	0.438724	-4.47394	7.46055	6.83628	6.28135	6.98515	7.24235	7.22049	7.4932	7.66795
Zfp598	0.279806	8.97735	1.9447	0.101954	0.481982	-4.77116	9.11725	8.83745	8.79417	8.89682	8.82134	9.20316	9.22341	8.92518
Zfp597	0.0350599	6.18683	0.0544246	0.958441	0.989291	-6.41789	6.20436	6.1693	5.26297	6.09873	7.14622	7.02811	5.21863	6.36635
Zfp593	0.449483	7.10724	1.92523	0.104693	0.486185	-4.7968	7.33198	6.88249	6.548	6.77847	7.32102	7.43961	7.17819	7.37813
Zfp592	0.167312	8.56493	0.803855	0.453463	0.775964	-6.06995	8.64859	8.48127	8.336	8.82	8.28782	8.49299	8.57398	8.87878
Zfp580	0.163424	7.45314	1.0767	0.324757	0.69783	-5.81732	7.53485	7.37143	7.31696	7.53655	7.26077	7.53655	7.39464	7.67336
Zfp575	0.604227	7.22283	2.69244	0.0375329	0.359258	-3.77621	7.52495	6.92072	6.79129	6.84524	7.12563	7.86462	7.55408	7.15615
Zfp574	-0.560726	7.52377	-2.7158	0.0364128	0.356642	-3.74545	7.24341	7.80413	7.88549	7.85398	7.67293	7.13724	7.61808	6.9749
Zfp57	0.0711545	5.00557	0.0918723	0.92992	0.982749	-6.41476	5.04115	4.97	5.84885	3.74673	5.31441	4.01975	6.29252	4.81119
Zfp536	0.725395	5.37475	0.817692	0.446127	0.772065	-6.05847	5.73745	5.01206	3.89721	7.06373	4.07523	6.14998	5.72652	5.33586
Zfp532	0.874037	6.31176	3.52026	0.0134544	0.269918	-2.7271	6.74878	5.87475	6.18465	5.59898	5.84061	6.62793	7.1399	6.47852
Zfp524	-0.019309	7.65193	-0.131468	0.89989	0.973936	-6.40972	7.64228	7.66159	7.58582	7.731	7.66795	7.68687	7.78598	7.45399
Zfp523	0.00732684	6.13664	0.0216828	0.983435	0.994633	-6.41932	6.14031	6.13298	5.49624	6.3671	6.53559	6.27139	6.4051	5.74442
Zfp518b	-0.574766	6.99357	-2.79474	0.0328872	0.344546	-3.64191	6.70619	7.28096	7.13887	7.14286	7.56114	6.93633	6.74922	6.43303
Zfp513	-0.269461	8.22001	-0.79799	0.456599	0.778295	-6.07477	8.08528	8.35474	8.3027	8.50876	8.25277	7.99905	8.76755	7.48925
Zfp512	0.0207004	8.55225	0.0999376	0.923791	0.981159	-6.41388	8.5626	8.5419	8.46272	8.89423	8.26875	8.45551	8.73906	8.49323
Zfp503	0.57212	5.78005	0.92572	0.391837	0.739895	-5.96373	6.06611	5.49399	4.95113	6.77673	4.75411	6.38857	6.41931	5.39044
Zfp498	0.485516	4.38306	0.505826	0.631803	0.878103	-6.27653	4.62582	4.1403	5.66168	3.5946	3.16462	3.12237	6.03461	4.72046
Zfp496	0.383123	8.60728	2.75023	0.0348273	0.352033	-3.70022	8.79884	8.41572	8.57702	8.37223	8.29791	8.73906	8.79073	8.86674
Zfp483	-0.0616045	4.42357	-0.0715957	0.945352	0.986189	-6.41665	4.39277	4.45437	6.44057	3.5946	3.32794	4.83438	4.25669	4.08723
Zfp462	0.149154	7.34596	0.930166	0.389716	0.739071	-5.95964	7.42054	7.27138	7.23226	7.34292	7.23896	7.65751	7.38087	7.22323
Zfp46	0.293983	9.597	1.89767	0.108697	0.489777	-4.83303	9.74399	9.45001	9.24828	9.5569	9.54483	9.71802	9.63975	9.8742
Zfp455	-0.18736	6.37686	-0.427231	0.684765	0.900298	-6.31688	6.28318	6.47054	6.71135	6.19498	6.50528	6.78217	5.31577	6.75159
Zfp445	-0.147138	7.54578	-0.567418	0.591903	0.856701	-6.24059	7.47221	7.61935	7.83147	7.55851	7.46807	7.74956	6.96266	7.70441
Zfp444	-0.048053	6.77851	-0.161258	0.877413	0.96568	-6.40475	6.75449	6.80254	7.07279	6.81538	6.51945	6.30619	6.66805	7.28922
Zfp428	0.452312	6.39629	2.97648	0.0260983	0.324188	-3.40605	6.62245	6.17014	6.29391	6.27678	5.93972	6.62138	6.59133	6.65464
Zfp426	-0.301503	7.25727	-1.38077	0.218683	0.618127	-5.48209	7.10652	7.40802	7.05588	7.6754	7.49278	7.11618	7.31471	6.88866
Zfp423	-0.110808	7.78866	-0.905173	0.401755	0.74488	-5.98243	7.73326	7.84407	7.78574	7.88473	7.86174	7.79899	7.70804	7.69276
Zfp422	0.681585	7.60113	1.56484	0.170858	0.571306	-5.25942	7.94192	7.26034	6.30684	7.98374	7.49043	7.91312	8.07938	7.83326
Zfp414	-0.199816	8.19953	-1.06624	0.329078	0.701797	-5.82794	8.09962	8.29944	8.46951	8.16647	8.26234	7.8051	8.30726	8.18651
Zfp395	0.559257	8.28811	2.93656	0.0274468	0.327383	-3.45752	8.56773	8.00848	7.67316	8.27835	8.07392	8.55824	8.62541	8.51956
Zfp386	0.0232499	8.71182	0.129584	0.901315	0.974427	-6.41	8.72344	8.70019	8.82975	8.67823	8.5926	8.58821	8.56314	9.01897
Zfp385b	-0.0323983	5.14364	-0.0491459	0.962468	0.990436	-6.4182	5.12744	5.15984	6.28667	5.44077	3.75208	5.50655	5.13794	4.73785
Zfp384	0.486991	8.92388	2.25891	0.0666132	0.423645	-4.35312	9.16738	8.68038	8.26094	8.91096	8.86926	9.26533	9.1634	9.07339
Zfp382	0.234555	2.44537	1.05326	0.334509	0.704409	-5.84103	2.56265	2.3281	2.32193	2.32193	2.34043	2.34918	3.01685	2.32193
Zfp37	-0.00616841	2.32501	-0.052849	0.959643	0.989291	-6.41799	2.32193	2.3281	2.32193	2.32193	2.34043	2.32193	2.32193	2.32193
Zfp36l2	0.31149	7.29292	0.956986	0.377111	0.731099	-5.93469	7.44867	7.13718	7.34386	6.88395	7.18372	6.90402	8.06844	7.37353
Zfp36l1	0.458876	11.8993	1.99729	0.0949136	0.471612	-4.70168	12.1287	11.6699	11.8424	11.705	11.4622	12.3573	11.7103	12.3186
Zfp362	-0.821393	4.33751	-0.843492	0.432679	0.761852	-6.03666	3.92681	4.7482	5.87176	5.08649	3.28636	2.6126	5.57037	3.59746
Zfp36	-0.0779201	10.0222	-0.180069	0.863284	0.961345	-6.4011	9.98323	10.0611	10.6963	9.68454	9.80257	10.6937	9.87942	9.37657
Zfp354c	-0.0460789	5.87725	-0.19059	0.855406	0.958798	-6.39888	5.85421	5.90029	6.25861	5.70901	5.73324	5.96622	5.5027	6.09371
Zfp354a	-0.66678	7.04541	-2.60526	0.042051	0.369346	-3.8914	6.71202	7.3788	7.61601	7.32045	7.19995	6.36397	6.59133	7.18076
Zfp347	0.0687278	6.74061	0.25584	0.806991	0.943055	-6.38237	6.77498	6.70625	6.9752	6.47765	6.66589	6.29377	7.1399	6.89126
Zfp346	0.203747	6.63582	0.622593	0.557449	0.839911	-6.20529	6.7377	6.53395	7.02583	5.96845	6.60757	6.51105	7.13486	6.56717
Zfp341	0.281312	7.20287	1.41231	0.209691	0.61015	-5.44483	7.34353	7.06222	7.36571	6.81154	7.00939	7.28847	7.19451	7.5476
Zfp330	-0.0310961	10.4358	-0.136019	0.896449	0.972662	-6.40902	10.4203	10.4514	10.4729	10.6104	10.2708	10.0963	10.8244	10.3401
Zfp326	-0.071925	8.81508	-0.455014	0.665794	0.891937	-6.30334	8.77912	8.85104	8.78596	9.08414	8.68303	8.78517	8.70109	8.85109
Zfp324	-1.8313	4.84545	-2.33258	0.0603446	0.413854	-4.25464	3.9298	5.76109	5.67732	5.81993	5.78603	2.98438	3.01685	5.78816
Zfp318	0.106584	8.48627	0.436318	0.678531	0.898084	-6.31254	8.53957	8.43298	8.3106	8.48025	8.5081	8.12676	8.50267	8.98928
Zfp317	-0.368174	5.78023	-2.22459	0.0697628	0.428282	-4.399	5.59614	5.96432	5.9242	5.94991	6.01883	5.32186	5.70901	5.75756
Zfp292	0.397852	7.37943	1.50955	0.184077	0.586208	-5.32755	7.57836	7.1805	7.37012	6.62724	7.54416	7.5373	7.64555	7.55222
Zfp282	-0.284443	7.32195	-1.16209	0.291213	0.674701	-5.72812	7.17973	7.46418	7.40868	7.39629	7.58756	7.62347	6.75703	7.1587
Zfp280d	0.0182363	6.68935	0.0415416	0.968271	0.991047	-6.4186	6.69847	6.68024	6.46497	6.07825	7.4975	6.23742	6.65765	7.20034
Zfp277	0.115567	8.81978	0.66953	0.529142	0.824936	-6.17302	8.87756	8.762	8.6449	9.0509	8.59018	8.82298	8.84027	8.96945
Zfp260	-0.312404	8.47048	-1.27236	0.252336	0.644396	-5.60695	8.31428	8.62668	8.69049	8.66318	8.52636	8.37807	7.84616	8.71859
Zfp238	-0.176491	7.89951	-0.95792	0.376678	0.731004	-5.93381	7.81126	7.98776	7.75248	7.90831	8.30247	7.86393	7.85704	7.71282
Zfp219	0.0713456	9.14683	0.328837	0.753939	0.922174	-6.35834	9.1825	9.11116	9.18897	8.75441	9.39009	9.07389	9.0643	9.40933
Zfp217	-0.523069	6.89238	-2.09341	0.0832996	0.453731	-4.57405	6.63085	7.15391	7.4852	6.7719	7.20464	6.48513	6.44823	6.95917
Zfp213	0.406443	6.70318	1.21536	0.271823	0.661786	-5.67037	6.9064	6.49996	7.11906	5.91584	6.46497	6.70778	7.18076	6.83065
Zfp207	-0.021805	6.61407	-0.139198	0.894047	0.971524	-6.40852	6.60316	6.62497	6.76384	6.65765	6.45341	6.53067	6.77464	6.50418
Zfp189	-0.035925	7.09492	-0.172495	0.868967	0.96277	-6.40262	7.07695	7.11288	7.19954	6.95214	7.18695	7.09675	7.39651	6.73761
Zfp182	0.411688	5.61929	1.9143	0.106262	0.487934	-4.81117	5.82513	5.41344	5.77689	5.3214	5.14204	5.65233	6.01697	5.80609
Zfp180	-0.20517	9.80213	-1.13792	0.300393	0.678383	-5.75379	9.69955	9.90472	10.0664	9.98694	9.66078	9.9163	9.58905	9.59329
Zfp18	0.114725	7.28963	0.636872	0.548738	0.834802	-6.19569	7.34699	7.23227	7.40072	7.19272	7.10337	7.07975	7.41466	7.54657
Zfp157	0.241336	7.00366	1.14087	0.29926	0.677545	-5.75068	7.12433	6.883	6.60109	6.9376	7.11029	7.30407	6.82741	7.24152
Zfp148	-0.025156	9.65583	-0.133857	0.898083	0.973355	-6.40935	9.64325	9.66841	9.72389	9.50541	9.77593	9.86246	9.34154	9.72576
Zfp133	0.179063	6.8562	1.02884	0.344927	0.711389	-5.86537	6.94573	6.76667	6.76073	6.57623	6.96305	7.06271	7.04281	6.73168
Zfp111	0.251915	6.53484	1.05809	0.332481	0.703471	-5.83618	6.66079	6.40888	6.43525	6.33937	6.45201	6.35951	6.47411	7.14876
Zfp110	0.317162	9.45048	1.41803	0.208096	0.608789	-5.43802	9.60906	9.2919	9.40933	9.376	9.09037	9.65803	9.23194	9.93721
Zfp106	-0.0294021	11.4187	-0.216536	0.836056	0.952535	-6.39289	11.404	11.4335	11.3178	11.4569	11.5257	11.3612	11.3346	11.5163
Zfp105	-0.245074	7.45331	-1.41175	0.209846	0.61015	-5.44549	7.33077	7.57585	7.731	7.61782	7.37872	7.49774	7.11323	7.38135
Zfhx4	0.821572	3.04195	2.26103	0.0664243	0.423645	-4.3503	3.45274	2.63116	3.14847	2.40458	2.34043	4.04478	2.94356	3.36987
Zfhx3	-0.271522	6.56412	-1.66336	0.149519	0.545301	-5.1358	6.42836	6.69988	6.90658	6.74809	6.44497	6.4024	6.46742	6.41525
Zfhx2	1.50827	3.70748	2.33268	0.0603359	0.413854	-4.2545	4.46162	2.95334	2.32193	2.32193	4.21618	3.61288	4.96077	4.81119
Zfc3h1	-0.228985	8.37802	-1.41374	0.20929	0.610041	-5.44313	8.26352	8.49251	8.43117	8.49323	8.55313	8.40908	8.00415	8.37734
Zfand6	0.0808084	11.5679	0.440663	0.67556	0.897028	-6.31043	11.6083	11.5275	11.3346	11.472	11.7759	11.7657	11.4004	11.6588
Zfand5	0.0117319	9.08832	0.0593196	0.954708	0.989291	-6.41757	9.09419	9.08246	9.07651	9.29759	8.87327	9.36993	8.86781	9.04483
Zfand4	-0.0183809	4.5386	-0.0176348	0.986527	0.995808	-6.41941	4.52941	4.54779	2.83804	5.65118	5.15416	3.35686	6.27103	3.96034
Zfand3	0.0615427	9.43359	0.373166	0.722411	0.914958	-6.34093	9.46436	9.40281	9.38472	9.51973	9.30399	9.24784	9.68003	9.46521
Zfand2b	0.514584	6.3395	2.11065	0.0813757	0.451375	-4.55108	6.59679	6.08221	6.1198	5.81993	6.30689	6.22936	6.9698	6.59121
Zfand2a	0.0117999	6.9791	0.0274726	0.979013	0.993186	-6.41915	6.985	6.9732	6.76911	7.16489	6.98559	7.03319	7.79452	6.12728
Zeb1	-0.244992	9.47756	-0.913891	0.397523	0.743829	-5.97453	9.35506	9.60006	9.9411	9.51336	9.34571	9.17971	9.0772	9.80828
Zdhhc9	0.260958	7.42075	0.626898	0.554814	0.838111	-6.20241	7.55122	7.29027	6.77568	7.18452	7.9106	6.86578	7.82385	7.96405
Zdhhc8	0.397856	8.28821	2.36475	0.0578042	0.407584	-4.21165	8.48714	8.08928	8.09749	8.14477	8.02559	8.71801	8.23109	8.51231
Zdhhc7	-0.240325	9.47115	-1.64902	0.152456	0.54899	-5.15395	9.35099	9.59132	9.49032	9.51432	9.76931	9.38472	9.24382	9.42444
Zdhhc5	0.260885	8.90624	1.39195	0.215457	0.614355	-5.46893	9.03669	8.7758	8.62215	8.70362	9.00164	8.77909	9.2207	9.11027
Zdhhc4	-0.533429	8.9049	-2.63741	0.0403203	0.366034	-3.84885	8.63818	9.17161	9.30875	9.13443	9.07166	8.64856	8.95307	8.31293
Zdhhc23	0.00823471	4.53895	0.00613657	0.995311	0.998465	-6.41956	4.54307	4.53483	4.88235	2.32193	6.40022	3.69907	3.25816	6.67197
Zdhhc20	-0.304489	7.3795	-1.28673	0.247624	0.641368	-5.59071	7.22725	7.53174	7.5476	7.31121	7.73642	6.94734	7.6473	7.08711
Zdhhc2	-0.435402	8.25956	-1.89601	0.108943	0.489777	-4.8352	8.04186	8.47726	8.51554	8.15797	8.75827	8.34901	7.96957	7.80699
Zdhhc18	0.275239	6.22488	0.644393	0.544185	0.83293	-6.19055	6.3625	6.08726	6.68577	6.42376	5.15225	6.11871	6.58305	6.38573
Zdhhc17	0.161632	7.99735	0.694629	0.514395	0.81562	-6.15495	8.07816	7.91653	7.57524	8.34492	7.82943	8.00776	8.2442	7.98253
Zdhhc16	-0.00913189	8.46144	-0.0496981	0.962046	0.990255	-6.41817	8.45687	8.466	8.28863	8.41124	8.69813	8.3911	8.68833	8.29118
Zdhhc14	0.206259	5.81998	0.297857	0.776294	0.93157	-6.36925	5.92311	5.71685	4.24078	6.23145	6.67831	5.75795	5.45602	6.55535
Zdhhc13	-0.333067	8.16513	-1.65424	0.151381	0.548293	-5.14736	7.9986	8.33166	8.05987	8.27333	8.6618	8.03231	7.83326	8.13021
Zdbf2	-0.286079	3.77946	-0.497053	0.637604	0.880001	-6.28135	3.63642	3.9225	4.89533	3.1201	3.75208	3.19483	4.49921	3.21523
Zcchc8	0.211943	7.87982	0.643811	0.544537	0.832989	-6.19095	7.98579	7.77385	7.29241	8.35559	7.67356	8.09514	8.26138	7.60086
Zcchc6	0.0872356	8.62697	0.687433	0.518595	0.81861	-6.16019	8.67058	8.58335	8.60179	8.63812	8.51014	8.64944	8.60297	8.75934
Zcchc3	-0.214511	8.72812	-1.08208	0.32255	0.696147	-5.81183	8.62087	8.83538	9.02947	8.80075	8.67593	8.94228	8.49276	8.42757
Zcchc24	-0.0803976	9.5305	-0.377563	0.719315	0.913601	-6.33909	9.4903	9.5707	9.62455	9.29404	9.79352	9.75997	9.22268	9.48827
Zcchc14	0.289505	8.06745	1.43249	0.204118	0.603565	-5.42078	8.2122	7.9227	7.79281	7.68276	8.29252	8.32729	8.19717	8.11215
Zcchc12	-0.221733	6.08567	-0.462863	0.660482	0.889855	-6.29937	5.97481	6.19654	6.36765	5.82662	6.39535	6.27537	4.95322	6.69583
Zcchc10	0.138809	7.21047	0.9767	0.368052	0.725722	-5.91602	7.27987	7.14107	7.04986	7.09814	7.27519	7.23105	7.19218	7.41639
Zc3hc1	0.242	8.05189	1.38173	0.218406	0.617672	-5.48097	8.17289	7.93089	8.00169	8.11474	7.67624	8.04233	8.14364	8.3327
Zc3h7b	-0.301079	8.4187	-2.0641	0.0866777	0.459531	-4.61303	8.26817	8.56924	8.55154	8.49563	8.66056	8.28966	8.4177	8.09713
Zc3h7a	0.0824462	8.54387	0.419171	0.690318	0.901538	-6.32066	8.5851	8.50265	8.44999	8.50968	8.54828	8.40738	8.38776	8.96016
Zc3h4	0.0412495	9.06715	0.244646	0.815237	0.945434	-6.38554	9.08778	9.04653	8.99829	9.29537	8.84593	8.99975	9.2081	9.05548
Zc3h15	-0.448061	10.0827	-3.3926	0.0156549	0.277727	-2.88249	9.85872	10.3068	10.387	10.1882	10.3452	9.94474	9.81037	9.82104
Zc3h14	-0.270351	7.56539	-0.692531	0.515617	0.816629	-6.15648	7.43021	7.70056	7.76228	7.66388	7.67553	7.85999	7.89085	6.53979
Zc3h11a	-0.178601	9.41658	-1.08151	0.322784	0.696147	-5.81241	9.32728	9.50588	9.64789	9.56662	9.30314	9.32545	9.16569	9.49071
Zc3h10	0.10759	7.27506	0.70289	0.509601	0.812702	-6.14888	7.32886	7.22127	7.32239	7.06043	7.28098	7.23864	7.24584	7.50209
Zbtb9	-0.466316	5.54869	-0.549099	0.603616	0.862795	-6.25167	5.31554	5.78185	6.1931	6.7719	4.38055	4.29176	6.66697	4.98788
Zbtb8os	-0.267949	8.30814	-1.66859	0.14846	0.544718	-5.12916	8.17417	8.44212	8.64201	8.2045	8.47984	8.17125	8.11586	8.2354
Zbtb7a	0.473016	8.01571	2.73903	0.035335	0.352957	-3.71493	8.25222	7.7792	7.80288	7.59638	7.93835	8.18543	8.47766	8.09357
Zbtb48	-0.129661	6.9127	-0.588716	0.578456	0.847795	-6.22731	6.84787	6.97753	7.21283	6.77587	6.94388	7.19366	6.56504	6.7849
Zbtb47	-0.00255013	9.11857	-0.0114107	0.991282	0.99763	-6.41951	9.1173	9.11985	9.22099	9.26353	8.87503	9.48958	9.01597	8.84635
Zbtb43	0.235561	8.16754	1.22248	0.269321	0.659307	-5.66255	8.28532	8.04976	8.26733	7.68974	8.19221	8.3455	8.25849	8.25197
Zbtb4	0.0958851	8.3144	0.53241	0.614401	0.869142	-6.26148	8.36234	8.26646	7.96326	8.47622	8.3599	8.34626	8.27762	8.46315
Zbtb39	-0.371609	7.62593	-0.943171	0.383563	0.73409	-5.94761	7.44012	7.81173	7.77352	7.74075	7.92092	7.69276	6.57022	8.05738
Zbtb38	-0.0588782	7.25329	-0.288851	0.782838	0.933412	-6.37223	7.22385	7.28273	7.32325	7.00026	7.52469	6.99586	7.23105	7.44465
Zbtb34	0.360864	5.58586	1.36556	0.223145	0.62114	-5.49992	5.7663	5.40543	5.73899	4.88762	5.58968	5.5537	5.91288	5.83231
Zbtb24	-0.502733	6.39108	-1.35709	0.225667	0.622377	-5.50982	6.13972	6.64245	7.37085	6.44497	6.11154	6.02668	5.88453	6.50794
Zbtb22	-0.110417	7.37392	-0.400004	0.703607	0.908601	-6.32938	7.31872	7.42913	6.94312	7.59452	7.74975	7.45121	7.52313	6.9818
Zbtb2	-0.544437	6.02143	-1.41923	0.207764	0.608329	-5.4366	5.74921	6.29365	6.06934	6.37542	6.43619	5.62505	6.53586	5.08673
Zbtb17	0.0372543	7.5598	0.131914	0.899552	0.973721	-6.40965	7.57843	7.54117	7.12735	7.42948	8.06668	7.3624	7.82783	7.54505
Zbtb11os1	0.711813	5.20205	1.2282	0.267322	0.65647	-5.65623	5.55796	4.84614	5.24561	5.51431	3.7785	6.35951	4.97503	5.33933
Zbtb10	0.626859	6.56844	3.06842	0.0232592	0.313291	-3.28827	6.88187	6.25501	6.35756	5.97519	6.43228	7.15894	6.80242	6.68425
Zbp1	0.466181	6.3206	1.62014	0.158542	0.556245	-5.19036	6.55369	6.08751	6.45201	6.14884	5.66168	6.97406	6.26288	6.42413
Zbed3	0.361242	6.94867	1.16138	0.291479	0.674701	-5.72888	7.1293	6.76805	6.23781	7.35933	6.70702	6.90758	7.30338	7.17692
Zak	0.115662	10.2401	0.760226	0.477161	0.793435	-6.10511	10.2979	10.1822	10.0925	10.2993	10.1549	10.1123	10.327	10.4543
Zadh2	-0.256434	9.08958	-1.78701	0.12638	0.512145	-4.97732	8.96136	9.2178	9.20063	9.31954	9.13323	8.83223	9.11932	8.93255
Yy1	-0.593797	4.99542	-0.598591	0.572283	0.846577	-6.221	4.69852	5.29232	3.76428	6.2479	5.86477	6.34139	3.27108	4.4831
Ywhaz	-0.322666	10.3278	-2.40327	0.0549091	0.406932	-4.16018	10.1665	10.4891	10.5557	10.3393	10.5724	10.2191	10.1301	10.1503
Ywhaq	-0.385799	10.497	-2.11219	0.0812058	0.451196	-4.54903	10.3041	10.6899	10.5189	10.5533	10.9974	10.1691	10.387	10.3562
Ywhah	-1.0167	11.7175	-5.62381	0.00156529	0.160009	-0.556974	11.2092	12.2259	12.0938	12.178	12.4058	11.4756	11.1298	11.0221
Ywhag	-0.0476128	11.5179	-0.335017	0.74951	0.921276	-6.35604	11.4941	11.5417	11.64	11.3981	11.587	11.3733	11.518	11.5909
Ywhae	0.0752584	12.372	0.487863	0.643712	0.883914	-6.28631	12.4096	12.3343	12.5263	12.1896	12.2871	12.4952	12.4585	12.2751
Ywhab	-0.101124	10.6968	-0.73339	0.492163	0.80271	-6.12595	10.6462	10.7473	10.6299	10.8517	10.7605	10.5347	10.7415	10.6625
Ythdf3	0.0826174	8.74614	0.429827	0.682981	0.900176	-6.31565	8.78745	8.70484	8.51728	8.61756	8.97967	8.89471	8.91483	8.55282
Ythdf2	0.523493	7.92086	0.884994	0.411682	0.749152	-6.00049	8.18261	7.65912	7.20959	8.1362	7.63156	7.29241	9.42693	7.82849
Ythdf1	0.0324335	9.2384	0.230835	0.825447	0.950161	-6.38926	9.25462	9.22218	9.3213	9.19748	9.14777	9.41157	9.17399	9.1783
Ythdc1	0.210297	10.0415	1.39735	0.213912	0.613284	-5.46255	10.1466	9.93634	9.71178	10.0248	10.0725	10.1301	10.1747	10.1352
Yrdc	0.01516	7.07411	0.0616278	0.952948	0.988685	-6.41741	7.08169	7.06653	6.81713	7.49025	6.89221	7.31395	6.80579	7.12534
Ypel5	0.569806	10.6505	4.42611	0.00493515	0.209525	-1.70273	10.9354	10.3656	10.3919	10.4602	10.2447	10.9054	10.9474	10.9534
Ypel4	2.12979	5.4208	2.34517	0.0593359	0.412375	-4.2378	6.4857	4.35591	6.47562	3.16352	3.42858	6.7158	6.62793	6.11337
Ypel3	1.06442	10.8911	4.63882	0.00396896	0.198077	-1.48238	11.4233	10.3589	10.6716	10.5084	9.89676	11.4357	11.4524	11.3819
Ylpm1	0.12716	8.07691	0.410073	0.696611	0.904503	-6.32485	8.14049	8.01333	7.68031	8.45104	7.90865	7.62676	8.36744	8.42727
Ykt6	-0.229239	7.12174	-0.857433	0.425538	0.75795	-6.02466	7.00712	7.23636	7.59266	7.1524	6.96402	6.58222	7.31853	7.1206
Yipf5	-0.0843477	9.50294	-0.469365	0.656099	0.888615	-6.29603	9.46076	9.54511	9.5623	9.40259	9.67044	9.60359	9.1724	9.6063
Yipf4	0.104049	8.91828	0.566664	0.592383	0.856701	-6.24105	8.9703	8.86625	8.66476	8.96276	8.97124	8.69864	9.13486	9.07742
Yipf3	0.0732165	7.9107	0.433186	0.680676	0.899006	-6.31405	7.94731	7.87409	8.13219	7.64511	7.84497	7.93236	8.0208	7.88877
Yipf2	-0.09365	7.51273	-0.434668	0.679661	0.898675	-6.31333	7.4659	7.55955	7.45399	7.32779	7.89687	7.37475	7.29745	7.72549
Yipf1	0.314055	9.1411	2.28514	0.0643064	0.419766	-4.31806	9.29812	8.98407	9.09557	8.92824	8.92839	9.16428	9.35979	9.3703
Yif1a	-0.0437754	10.3627	-0.362628	0.729854	0.915669	-6.34526	10.3408	10.3846	10.3642	10.4005	10.3891	10.2697	10.3846	10.3682
Yes1	-0.260088	7.60614	-1.42965	0.204894	0.604124	-5.42417	7.47609	7.73618	7.83775	7.59452	7.77628	7.68687	7.18452	7.55689
Yeats4	-0.414684	9.82036	-2.96221	0.0265717	0.324188	-3.42443	9.61301	10.0277	10.0443	10.1278	9.91103	9.51258	9.58369	9.74278
Yeats2	0.358009	6.94183	1.43825	0.202551	0.60248	-5.41388	7.12084	6.76283	6.32633	6.78642	7.17573	7.20411	7.22853	6.92987
Ydjc	-0.647376	6.08314	-1.05567	0.333495	0.704105	-5.83861	5.75945	6.40683	6.16498	7.32779	5.72772	6.04041	6.52333	4.71462
Ybx3	0.340007	11.0464	1.86337	0.113895	0.495538	-4.87795	11.2165	10.8764	11.069	10.9619	10.5984	11.3917	11.1598	11.0978
Ybx2	1.13512	6.01566	2.14824	0.0773376	0.441484	-4.50096	6.58322	5.4481	4.60156	6.15765	5.58509	5.85508	7.30338	6.59121
Ybey	-1.00006	6.15377	-1.72098	0.13826	0.528025	-5.06236	5.65374	6.6538	6.72889	6.88056	6.35195	5.1716	4.82371	6.96591
Yars	0.117406	8.7715	0.787468	0.462263	0.783007	-6.08334	8.8302	8.7128	8.76651	8.50533	8.86655	8.87503	8.77804	8.83754
Yaf2	0.978819	6.62928	2.20185	0.071935	0.432308	-4.42939	7.11868	6.13987	5.18523	6.65587	6.5785	7.43449	6.77988	7.14169
Xylt2	-0.0320692	7.87387	-0.215675	0.836697	0.952535	-6.3931	7.85784	7.88991	8.04976	7.74806	7.8719	7.99281	7.78995	7.79075
Xylt1	1.05656	5.50447	1.72521	0.137468	0.526712	-5.05694	6.03275	4.9762	5.6293	3.5946	5.70469	5.80609	6.43786	5.8543
Xxylt1	0.0918443	7.87665	0.468099	0.656951	0.88869	-6.29669	7.92257	7.83073	7.53303	7.86016	8.09899	7.83147	8.11055	7.8257
Xrn2	0.315755	8.24266	1.32146	0.236555	0.633923	-5.55105	8.40054	8.08478	7.86887	8.00104	8.38443	8.78073	8.12555	8.29532
Xrn1	0.127945	7.5514	0.783529	0.464397	0.784096	-6.08653	7.61537	7.48743	7.61808	7.39106	7.45314	7.76397	7.70218	7.37998
Xrcc6	-1.51795	5.92113	-1.58762	0.165678	0.564987	-5.23108	5.16216	6.68011	6.71872	6.50702	6.81458	2.9126	6.04548	6.52838
Xrcc5	-0.280781	7.2729	-1.3301	0.233872	0.630102	-5.54111	7.13251	7.41329	7.26996	7.67027	7.29965	7.28992	7.30881	6.7988
Xrcc4	0.0126393	7.51962	0.044471	0.966035	0.991047	-6.41845	7.52594	7.5133	7.07994	7.82622	7.63374	7.95645	7.32495	7.29642
Xrcc3	-0.967561	5.16262	-1.34599	0.229008	0.625491	-5.52272	4.67884	5.64641	5.84011	5.02726	6.07184	5.22936	5.68367	3.1235
Xrcc1	0.0115471	8.50965	0.0425888	0.967471	0.991047	-6.41855	8.51542	8.50387	8.59553	8.2386	8.67749	8.1659	9.02477	8.35559
Xpr1	0.26775	8.32068	1.76697	0.129875	0.516464	-5.00322	8.45456	8.18681	8.15118	8.2386	8.17064	8.22925	8.55483	8.5796
Xpo7	-0.358864	8.95357	-2.66179	0.0390587	0.366034	-3.81663	8.77414	9.13301	9.02	9.2365	9.14252	8.87399	8.74567	8.70276
Xpo6	0.196236	8.76883	1.37918	0.219146	0.618438	-5.48397	8.86694	8.67071	8.78418	8.63999	8.58795	8.92263	8.71272	8.96548
Xpo5	0.725873	7.05534	3.10184	0.0223125	0.310342	-3.24574	7.41827	6.6924	6.80453	6.31834	6.95433	7.59266	7.54068	7.12149
Xpo1	0.0201824	9.09147	0.0838977	0.935986	0.983532	-6.41556	9.10156	9.08138	8.93739	9.13725	9.1695	9.29148	8.62215	9.39106
Xpnpep2	-0.423194	5.3813	-0.843175	0.432843	0.761852	-6.03693	5.1697	5.59289	6.21961	5.26233	5.29674	6.12628	4.90391	4.4789
Xpnpep1	-0.198908	9.94663	-0.867848	0.420262	0.755579	-6.0156	9.84717	10.0461	10.2199	10.284	9.63432	10.0725	9.77213	9.6969
Xpc	0.302206	8.17937	1.3463	0.228916	0.625491	-5.52236	8.33048	8.02827	8.12289	8.32758	7.63433	8.36173	8.13921	8.49049
Xkr8	-0.231779	5.20709	-0.216646	0.835975	0.952535	-6.39286	5.0912	5.32298	5.99223	3.54984	6.42687	5.883	3.28275	6.10785
Xkr5	0.492386	6.40179	2.11499	0.0808987	0.45044	-4.5453	6.64799	6.1556	6.41548	5.90763	6.14369	7.02174	6.38689	6.53533
Xirp1	0.224287	10.7831	1.32557	0.235275	0.632116	-5.54633	10.8953	10.671	10.746	10.746	10.5209	10.8128	11.1433	10.7297
Xiap	0.229559	7.55353	1.31167	0.239628	0.63649	-5.56229	7.66831	7.43875	7.48378	7.60393	7.22853	7.44743	7.78257	7.77491
Xdh	0.816701	11.4809	4.69992	0.00373257	0.196239	-1.42048	11.8893	11.0726	11.2699	11.1458	10.8021	12.0018	11.7759	11.8901
Xcl1	-1.22703	3.93259	-2.48492	0.0492689	0.392399	-4.05128	3.31907	4.5461	5.61467	3.96034	4.0633	2.9126	3.61502	3.4296
Xbp1	-0.0825682	10.7843	-0.60136	0.57056	0.84564	-6.21921	10.7431	10.8256	10.8163	10.8321	10.8285	10.5795	10.7749	10.8748
Xab2	0.265421	7.83557	1.03706	0.341393	0.709087	-5.85723	7.96828	7.70286	7.66155	7.62056	7.82648	7.44146	8.29088	8.17251
Wwtr1	0.441958	8.87577	1.59311	0.164452	0.563645	-5.22423	9.09675	8.6548	9.13541	8.14294	8.68604	8.91483	9.2207	9.15474
Wwp2	0.595402	7.27559	3.48812	0.013974	0.272026	-2.76597	7.57329	6.97789	6.71805	7.01293	7.20268	7.61808	7.62694	7.47485
Wwox	-1.00625	5.20332	-1.39854	0.213574	0.61285	-5.46115	4.7002	5.70645	5.40821	6.01014	5.70099	3.06652	5.23669	5.79739
Wwc3	-0.40161	9.09709	-2.23209	0.0690618	0.427498	-4.38898	8.89629	9.2979	9.09557	9.57568	9.22243	8.73735	8.97124	8.98027
Wtip	-0.537535	7.43771	-2.29616	0.0633623	0.418985	-4.30332	7.16895	7.70648	7.64411	7.99029	7.48504	7.2503	7.45348	6.80306
Wt1	-0.0405125	7.45101	-0.204348	0.845131	0.95581	-6.3958	7.43076	7.47127	7.78958	7.2503	7.37393	7.57877	7.47704	7.23646
Wscd1	-0.90038	7.49748	-2.50259	0.0481314	0.389023	-4.02776	7.04729	7.94767	7.90085	8.27333	7.66882	7.38183	6.3126	7.44743
Wsb2	0.295975	10.1407	1.77658	0.128187	0.514182	-4.9908	10.2887	9.99269	9.86174	9.88112	10.2352	10.3511	10.1398	10.3751
Wsb1	-0.36824	7.43182	-1.30489	0.24178	0.63818	-5.57005	7.2477	7.61594	8.12408	7.33952	7.38423	6.95359	7.55408	7.23544
Wrnip1	0.497173	8.51504	3.18718	0.0200816	0.301195	-3.13783	8.76363	8.26645	8.49076	8.09001	8.21859	8.71479	8.73721	8.83888
Wrb	0.027651	9.02291	0.120687	0.90805	0.977083	-6.41127	9.03674	9.00908	9.23451	8.75164	9.0411	9.22084	9.23283	8.65653
Wrap73	0.187318	7.1378	1.27799	0.250481	0.642776	-5.6006	7.23146	7.04414	7.00939	7.20544	6.91759	7.3597	7.16389	7.17079
Wrap53	0.0431173	6.97059	0.147032	0.888132	0.969533	-6.40725	6.99215	6.94903	6.66787	7.09365	7.08558	7.29124	7.27319	6.41202
Wnt6	-0.0156836	6.64691	-0.0425979	0.967464	0.991047	-6.41855	6.63907	6.65475	6.39644	6.88662	6.6812	6.94606	7.11323	5.85791
Wnt5b	0.585288	6.49513	1.11161	0.310669	0.687915	-5.78137	6.78777	6.20248	7.14809	5.63273	5.82662	7.53519	6.60473	6.2234
Wnt5a	0.0414273	6.25134	0.286651	0.78444	0.933468	-6.37294	6.27205	6.23062	6.11222	6.1843	6.39535	6.33369	6.15819	6.32428
Wnt4	-0.165889	2.60484	-0.762627	0.475835	0.792732	-6.10322	2.52189	2.68778	2.88566	2.83725	2.34043	2.7773	2.32193	2.46646
Wnt2b	0.376072	7.66517	2.13342	0.0789044	0.445358	-4.52073	7.85321	7.47713	7.72743	7.26961	7.43436	7.88535	7.98108	7.69319
Wnk2	0.234522	8.56637	1.53024	0.179021	0.580966	-5.30217	8.68363	8.44911	8.62495	8.34265	8.37973	8.84287	8.61097	8.59706
Wnk1	0.0784373	7.20409	0.285623	0.785189	0.933805	-6.37327	7.24331	7.16488	7.16928	7.0098	7.31555	6.87601	7.05059	7.80334
Wls	-0.443784	8.54444	-2.5177	0.0471804	0.384491	-4.00765	8.32255	8.76633	8.52455	8.76496	9.0095	8.23892	8.25849	8.47024
Wiz	0.248788	6.68903	0.792896	0.459335	0.780831	-6.07893	6.81342	6.56463	6.60301	6.71547	6.37542	7.44465	6.6891	6.30651
Wisp2	0.379798	5.42394	0.655669	0.537403	0.828962	-6.18276	5.61383	5.23404	6.09415	4.14602	5.46194	4.95205	6.20975	5.67971
Wisp1	-0.198891	3.75279	-0.248263	0.81257	0.944569	-6.38453	3.65335	3.85224	3.14133	4.50283	3.91255	2.65007	5.37335	2.93662
Wipi2	0.358766	8.21989	0.750758	0.482417	0.796514	-6.11253	8.39928	8.04051	8.61667	8.03307	7.47178	7.7568	9.25679	8.18423
Wipi1	0.143503	8.32666	0.65551	0.537499	0.828962	-6.18287	8.39841	8.25491	8.27049	8.60688	7.88736	8.24299	8.48671	8.46554
Wipf3	-0.686023	8.03065	-2.28979	0.0639065	0.419423	-4.31184	7.68764	8.37366	8.43791	8.21834	8.46474	7.47044	8.32003	7.27245
Wipf1	-0.0492576	9.28646	-0.287515	0.78381	0.933468	-6.37266	9.26183	9.31109	9.4838	9.14965	9.29981	9.42693	9.04001	9.31854
Wif1	-0.519241	5.88098	-1.27156	0.252602	0.644601	-5.60786	5.62136	6.1406	6.02606	6.48824	5.9075	6.0843	6.02604	4.75374
Whsc1l1	0.0886646	8.4555	0.638188	0.54794	0.834541	-6.19479	8.49984	8.41117	8.40745	8.37685	8.44921	8.38845	8.43743	8.67363
Whsc1	-0.188732	5.68866	-0.52906	0.616579	0.870236	-6.26341	5.59429	5.78302	5.97528	5.37454	5.99924	4.89882	5.9801	5.90395
Whamm	0.558503	7.72353	2.64083	0.0401406	0.366034	-3.84432	8.00278	7.44428	7.44384	7.70749	7.18151	7.88855	8.29466	7.82512
Wfs1	-0.26554	8.28268	-1.84544	0.116712	0.500205	-4.90137	8.14991	8.41545	8.40424	8.51554	8.32656	8.11522	8.31108	8.02342
Wfdc6a	-0.0579056	6.45976	-0.299693	0.774962	0.931029	-6.36864	6.43081	6.48871	6.35951	6.3872	6.71944	6.3308	6.24713	6.71449
Wfdc3	-0.0470632	2.62636	-0.126081	0.903966	0.975069	-6.41051	2.60282	2.64989	2.32193	3.2873	2.34043	2.32193	3.16462	2.32193
Wfdc18	0.370996	4.35367	0.408959	0.697383	0.905171	-6.32535	4.53917	4.16817	4.87776	5.28632	2.34043	4.82886	5.32999	3.45865
Wfdc1	-1.73029	9.1322	-4.34897	0.00534951	0.2186	-1.78453	8.26706	9.99734	9.4124	9.92426	10.6554	8.41865	8.65567	7.72684
Wee1	0.261214	5.84303	1.04666	0.337299	0.706403	-5.84765	5.97363	5.71242	5.42965	5.52529	6.18232	5.90297	6.20401	5.81392
Wdtc1	0.0498594	8.6699	0.289555	0.782326	0.933178	-6.372	8.69483	8.64497	8.63264	8.88848	8.41379	8.72495	8.78937	8.57017
Wdr92	-0.311871	7.36588	-1.34714	0.228661	0.625148	-5.52139	7.20995	7.52182	7.3295	7.5194	7.71655	7.45718	6.78807	7.38459
Wdr91	0.26409	6.88485	0.888724	0.409833	0.748564	-5.99718	7.0169	6.75281	6.33325	7.29499	6.63019	7.31035	6.74922	6.99113
Wdr90	-0.403845	7.07029	-1.47824	0.191986	0.592967	-5.36568	6.86837	7.27222	7.0585	7.5422	7.21594	6.34961	7.11491	7.1406
Wdr89	0.199677	5.94135	0.679181	0.523439	0.821386	-6.16614	6.04119	5.84151	5.56416	6.08862	5.87176	5.88459	5.64426	6.59472
Wdr83os	-0.136635	11.0566	-0.840726	0.434106	0.762526	-6.03903	10.9883	11.1249	11.159	10.9329	11.2829	11.1661	10.9014	10.8974
Wdr82	-0.215935	9.14002	-1.2526	0.258946	0.650669	-5.62912	9.03205	9.24799	9.30314	9.18169	9.25912	9.13931	8.73963	9.21721
Wdr74	-0.49622	7.45661	-1.817	0.121321	0.506097	-4.9384	7.2085	7.70472	7.78118	7.42433	7.90865	7.33768	7.57646	6.71135
Wdr73	0.943612	6.54149	3.443	0.0147416	0.275424	-2.82083	7.0133	6.06969	6.54624	5.93509	5.72772	7.17598	6.67898	7.18494
Wdr70	0.191678	7.78889	0.900491	0.404042	0.746212	-5.98665	7.88473	7.69305	7.52072	7.83435	7.72409	7.60869	8.25537	7.79014
Wdr7	0.243982	7.28802	1.05172	0.33516	0.705126	-5.84258	7.41001	7.16603	7.21623	7.48036	6.80149	7.40021	7.17819	7.65163
Wdr62	2.54658	6.57068	4.66103	0.00388111	0.197412	-1.45981	7.84397	5.2974	5.02905	6.51304	4.3501	7.90977	7.79899	7.82316
Wdr61	-0.128994	10.1658	-0.779849	0.466396	0.786087	-6.08949	10.1013	10.2303	10.1543	10.3196	10.2169	9.84231	10.1858	10.2756
Wdr60	0.348794	7.07682	1.44505	0.200717	0.601409	-5.40572	7.25122	6.90243	7.1176	6.9621	6.62758	6.83545	7.45874	7.45947
Wdr6	-0.704837	9.09666	-3.04229	0.02403	0.314623	-3.32163	8.74425	9.44908	9.24557	9.28213	9.81955	8.93307	8.44345	8.85622
Wdr5b	-0.381514	6.60321	-2.83795	0.0311149	0.340904	-3.58549	6.41246	6.79397	6.81713	6.74688	6.81789	6.55561	6.38823	6.29353
Wdr59	-0.160613	8.29776	-1.2342	0.265241	0.655327	-5.64959	8.21746	8.37807	8.34521	8.42727	8.36173	8.29028	8.27333	8.08876
Wdr54	0.051708	6.74441	0.312932	0.765384	0.927149	-6.36407	6.77026	6.71856	6.716	6.76855	6.67112	7.04168	6.59714	6.67197
Wdr5	0.272063	9.2021	1.93301	0.103589	0.484536	-4.78656	9.33813	9.06606	9.06193	9.10713	9.02913	9.17285	9.48958	9.35195
Wdr48	-0.107188	7.00662	-0.755448	0.479809	0.795023	-6.10887	6.95303	7.06022	7.01907	6.97066	7.19092	7.09317	6.87883	6.88709
Wdr47	-0.185914	7.13137	-0.914679	0.397143	0.743685	-5.97382	7.03841	7.22433	7.09496	7.14688	7.43115	6.70713	7.1385	7.26961
Wdr46	-0.0943848	6.79547	-0.438182	0.677256	0.89775	-6.31164	6.74828	6.84267	7.03247	6.9188	6.57673	7.08479	6.58781	6.57224
Wdr45	0.907469	10.5668	4.00109	0.00777912	0.238642	-2.16599	11.0206	10.1131	10.3226	10.3253	9.6914	10.8244	11.0915	11.1458
Wdr43	0.222542	8.26884	1.05412	0.334147	0.704216	-5.84017	8.38011	8.15757	8.32317	7.83795	8.31159	8.22373	8.26234	8.65426
Wdr41	0.38673	7.47695	1.16549	0.289939	0.674701	-5.72447	7.67031	7.28358	6.62424	7.75591	7.4706	7.55771	7.48227	7.97096
Wdr4	-0.948902	3.85033	-1.52269	0.18085	0.583393	-5.31144	3.37588	4.32478	5.30966	3.84141	3.82327	2.70312	2.97274	4.45177
Wdr35	-0.33216	5.55119	-0.965459	0.373196	0.728472	-5.9267	5.38511	5.71727	6.12195	6.02761	5.00224	5.0919	5.49926	5.56416
Wdr33	0.161269	7.53483	1.31325	0.239132	0.63581	-5.56049	7.61547	7.4542	7.39918	7.41982	7.54359	7.62911	7.59638	7.62092
Wdr31	0.456762	4.92376	0.57919	0.584448	0.851837	-6.2333	5.15214	4.69538	3.40815	5.33888	5.3391	4.21046	4.77914	6.46681
Wdr3	0.151777	6.81972	0.366656	0.727006	0.915669	-6.34362	6.8956	6.74383	7.21623	6.65924	6.35601	7.19366	6.09664	7.39651
Wdr26	0.077138	9.6092	0.641291	0.54606	0.833684	-6.19268	9.64777	9.57063	9.59398	9.55586	9.56205	9.69728	9.66171	9.5843
Wdr24	0.377796	8.21971	1.78496	0.126732	0.512195	-4.97996	8.40861	8.03082	7.78162	8.41325	7.89758	8.47508	8.2412	8.50956
Wdr20	-0.253318	7.16147	-1.10197	0.314507	0.691468	-5.79137	7.03481	7.28813	7.32848	7.16681	7.36909	7.4801	6.71805	6.90627
Wdr19	-0.086294	5.28133	-0.120673	0.908061	0.977083	-6.41127	5.23819	5.32448	5.867	6.28317	3.82327	5.16359	4.63825	5.91272
Wdr18	-0.0045396	8.78326	-0.0352943	0.97304	0.991724	-6.41887	8.78099	8.78553	8.78701	8.79357	8.77603	8.85584	8.65186	8.83528
Wdr17	0.0766306	3.43152	0.0645737	0.950702	0.988308	-6.4172	3.46984	3.3932	2.32193	5.02093	2.83675	5.76565	2.32193	2.32193
Wdr13	-0.168718	9.59201	-1.02778	0.345385	0.711563	-5.86642	9.50765	9.67637	9.72073	9.45494	9.85345	9.5575	9.36249	9.60297
Wdr12	0.0314874	8.27157	0.155621	0.881658	0.966491	-6.40577	8.28731	8.25582	8.03279	8.49049	8.2442	8.56775	8.22645	8.06774
Wdr11	-0.0479041	8.19918	-0.260303	0.803711	0.941719	-6.38107	8.17523	8.22313	8.30159	8.47138	7.89642	8.18156	8.16879	8.17533
Wdr1	-0.235428	10.6108	-1.5569	0.172698	0.572091	-5.26926	10.4931	10.7285	10.7053	10.5961	10.8841	10.6264	10.5002	10.3526
Wdpcp	0.0889674	5.7767	0.167396	0.872797	0.964108	-6.4036	5.82118	5.73222	6.25296	6.26655	4.67714	5.299	5.73804	6.4265
Wdfy3	-0.0819213	9.20414	-0.419359	0.690187	0.901538	-6.32057	9.16318	9.2451	9.41581	9.36249	8.957	9.25679	9.30678	8.92596
Wdfy2	-0.143196	8.24133	-0.716809	0.501591	0.808302	-6.13852	8.16973	8.31293	8.61286	7.98742	8.3385	8.14856	8.30151	8.05911
Wdfy1	0.101325	7.6651	0.393051	0.708457	0.909787	-6.33244	7.71576	7.61444	7.12534	7.79942	7.91856	7.63102	7.55989	7.95637
Wbscr22	0.0531884	8.1625	0.109622	0.916439	0.979265	-6.41272	8.1891	8.13591	8.6438	7.29423	8.46971	8.7784	7.49956	8.28933
Wbp4	-0.101751	7.34537	-0.400685	0.703133	0.908564	-6.32908	7.2945	7.39625	7.80667	7.2834	7.09867	7.46309	6.95924	7.46116
Wbp2	0.412461	7.8117	2.38123	0.0565463	0.407411	-4.18962	8.01793	7.60547	7.72073	7.76822	7.32747	8.01801	7.90777	8.12802
Wbp1l	0.752362	10.289	3.71919	0.0106792	0.255969	-2.49024	10.6652	9.91283	10.2293	9.68706	9.8221	10.8892	10.534	10.5724
Wbp11	0.321005	7.97432	0.725109	0.496857	0.806622	-6.13226	8.13483	7.81382	7.74089	8.50417	7.19641	7.69475	8.81167	7.89806
Wbp1	0.151862	9.55472	1.03955	0.340327	0.708439	-5.85475	9.63065	9.47879	9.33051	9.65803	9.44783	9.54487	9.65636	9.69073
Wasl	0.443018	9.17212	3.09255	0.0225715	0.311678	-3.25755	9.39363	8.95061	9.05745	8.85665	8.93773	9.23729	9.50769	9.4359
Wash1	0.202831	8.14203	1.19061	0.280689	0.668575	-5.6974	8.24345	8.04061	8.19342	7.95746	7.97096	8.49445	8.07769	8.15819
Wars	-0.43926	9.18977	-2.72662	0.0359063	0.354318	-3.73123	8.97014	9.4094	9.2365	9.43421	9.5575	9.05548	8.78073	9.07422
Wapl	-0.131602	7.76571	-0.703023	0.509524	0.812702	-6.14878	7.69991	7.83151	7.70033	8.09514	7.69906	7.46891	7.8009	7.82991
Wap	1.43591	4.32903	1.46419	0.195638	0.596373	-5.38268	5.04698	3.61107	4.87776	3.61502	2.34043	5.94782	5.96227	3.23085
Vwf	0.267473	9.87779	0.838817	0.435093	0.763516	-6.04065	10.0115	9.74406	10.2268	9.74854	9.25679	9.72797	10.4427	9.86389
Vwa9	0.0133597	8.78825	0.0896138	0.931638	0.982845	-6.415	8.79493	8.78157	8.66431	8.85563	8.82477	8.66476	8.74211	8.97792
Vwa8	0.7215	9.2866	5.36346	0.00197814	0.168867	-0.786996	9.64735	8.92585	9.05606	8.88685	8.83462	9.73489	9.58842	9.61873
Vwa1	0.376501	7.89026	1.24211	0.262519	0.652466	-5.64081	8.07851	7.70201	7.53743	8.2949	7.27368	8.33922	7.87661	8.01969
Vtn	-0.708826	9.13466	-5.1949	0.00231194	0.181495	-0.941355	8.78025	9.48908	9.38319	9.6386	9.44544	8.70864	8.80957	8.82254
Vti1a	0.00506842	7.23977	0.0383297	0.970722	0.991334	-6.41874	7.24231	7.23724	7.30855	7.09675	7.30641	7.20411	7.23226	7.29055
Vtcn1	0.827919	3.77148	0.876772	0.415779	0.751028	-6.00776	4.18544	3.35752	2.32193	4.11619	3.63446	5.67813	4.55627	2.32193
Vta1	0.194988	9.34056	1.45664	0.197628	0.599308	-5.39179	9.43805	9.24306	9.11005	9.29022	9.32892	9.35697	9.48499	9.47219
Vstm4	-0.783065	6.13308	-2.00505	0.0939181	0.470663	-4.69141	5.74155	6.52461	5.70847	6.70691	7.15846	5.82662	5.49321	5.90482
Vsnl1	-0.102223	5.29027	-0.263349	0.801475	0.940773	-6.38017	5.23916	5.34138	4.67696	6.14998	5.19721	5.44553	5.11694	5.15502
Vsir	0.605746	7.17698	2.46524	0.05057	0.394701	-4.07751	7.47986	6.87411	6.7409	6.61441	7.26702	7.19995	7.77119	7.46843
Vsig10l	-0.268644	7.9974	-1.84477	0.116818	0.500205	-4.90224	7.86308	8.13172	8.09257	8.01717	8.28541	7.79174	7.99783	7.79965
Vsig10	0.772914	8.48676	2.80907	0.0322874	0.343889	-3.62317	8.87322	8.10031	7.59972	8.54649	8.15471	8.69503	9.09408	8.83055
Vrk3	0.252674	9.51368	1.88477	0.110624	0.492339	-4.84994	9.64002	9.38734	9.50811	9.31844	9.33548	9.73916	9.56896	9.61193
Vps9d1	-0.228011	8.13772	-1.23512	0.264924	0.655327	-5.64858	8.02371	8.25172	8.26198	8.35093	8.14226	7.70441	8.15541	8.21132
Vps72	0.194232	9.50173	1.42353	0.206575	0.606502	-5.43147	9.59884	9.40461	9.4084	9.40507	9.40036	9.74301	9.44919	9.60433
Vps54	0.0300131	8.38324	0.127645	0.902782	0.974629	-6.41028	8.39825	8.36823	8.52372	8.28095	8.30004	8.33124	8.03432	8.82918
Vps53	0.271015	8.66724	1.01025	0.353032	0.714147	-5.88364	8.80275	8.53174	8.79728	8.22867	8.56926	8.35309	8.894	9.16116
Vps52	0.407157	7.065	1.08706	0.320521	0.695533	-5.80673	7.26858	6.86142	7.22382	6.99648	6.36397	7.54018	7.67293	6.59263
Vps4b	-0.0704118	8.73713	-0.333059	0.750912	0.921562	-6.35678	8.70193	8.77234	8.86442	8.54456	8.90804	8.35103	8.92419	8.83055
Vps4a	-0.417871	9.67482	-2.96297	0.0265463	0.324188	-3.42344	9.46588	9.88375	9.92209	9.86639	9.86278	9.31172	9.45255	9.63337
Vps45	-0.391911	7.57367	-2.06098	0.0870457	0.459862	-4.61718	7.37771	7.76962	7.84337	7.53271	7.93278	7.49268	7.11246	7.52799
Vps41	-0.0641524	9.40763	-0.494159	0.639524	0.881036	-6.28292	9.37556	9.43971	9.39235	9.41725	9.50953	9.29297	9.34543	9.48827
Vps39	-0.170317	8.2065	-1.30519	0.241682	0.63818	-5.5697	8.12134	8.29166	8.28533	8.17915	8.4105	8.08424	8.15819	8.12159
Vps37b	0.175868	8.86816	0.724727	0.497074	0.806622	-6.13255	8.95609	8.78022	8.65458	8.90824	8.77786	8.81509	9.43163	8.62156
Vps37a	-0.267379	8.20135	-0.712096	0.504294	0.810519	-6.14204	8.06766	8.33504	7.9703	8.45104	8.58378	7.30407	8.53395	8.36496
Vps36	0.00204047	8.17987	0.0116603	0.991091	0.99763	-6.41951	8.18089	8.17885	7.96641	8.13947	8.43068	8.2259	8.28782	8.02895
Vps35	-0.164341	10.2306	-1.02887	0.344913	0.711389	-5.86534	10.1485	10.3128	10.0997	10.4336	10.4051	10.2943	10.1087	10.0424
Vps33b	0.346495	8.17905	2.19048	0.0730469	0.435757	-4.44457	8.3523	8.0058	8.13972	8.03924	7.83844	8.39835	8.48445	8.17409
Vps33a	-0.0640788	7.59871	-0.32322	0.757973	0.924656	-6.3604	7.56667	7.63075	7.28615	7.86277	7.74334	7.62085	7.6656	7.41358
Vps29	-0.11891	9.85677	-0.614336	0.562525	0.843395	-6.21075	9.79731	9.91622	9.79578	9.77109	10.1818	10.038	9.75629	9.59764
Vps28	-0.0242499	10.2009	-0.195793	0.851516	0.957244	-6.39774	10.1888	10.213	10.2174	10.2156	10.2061	10.1509	10.2877	10.1278
Vps26a	-0.0972257	9.16949	-0.593199	0.575649	0.847518	-6.22445	9.12088	9.2181	9.30211	9.20254	9.14965	9.04155	9.376	8.94507
Vps16	-0.158784	8.20963	-0.775515	0.468759	0.787925	-6.09297	8.13024	8.28902	8.35013	8.47572	8.04121	7.90778	8.05474	8.42819
Vps13c	-0.299517	6.96545	-0.892666	0.407886	0.747903	-5.99366	6.81569	7.11521	7.53898	6.76384	7.04281	6.21801	7.04951	7.17956
Vps13b	0.344477	7.93106	2.04065	0.0894826	0.462196	-4.6442	8.1033	7.75882	7.71147	7.60752	7.95746	7.92264	8.10763	8.27962
Vps11	0.136829	9.23327	0.939015	0.385521	0.735407	-5.95147	9.30168	9.16485	9.1745	9.23145	9.0886	9.49177	9.23145	9.18182
Vopp1	-0.0974722	10.6872	-0.382275	0.716004	0.913236	-6.3371	10.6384	10.7359	10.6566	10.3146	11.2365	10.678	10.5632	10.6741
Vom2r-ps45	0.587062	3.34426	0.612511	0.563651	0.843395	-6.21195	3.63779	3.05073	2.32193	3.61502	3.21523	5.76565	2.32193	2.82579
Vom2r75	0.900039	5.13729	0.875677	0.416328	0.751631	-6.00873	5.58731	4.68727	6.48127	2.51519	5.06536	6.29745	5.5027	4.96178
Vom2r53	0.541798	4.56615	0.568667	0.59111	0.856423	-6.23982	4.83705	4.29525	5.01786	2.32193	5.54597	5.76047	4.84542	3.90527
Vom2r40	0.122665	4.30001	0.129242	0.901573	0.974554	-6.41005	4.36134	4.23867	5.47974	3.87833	3.35795	3.28695	6.21469	3.58237
Vom2r31	0.165227	3.64916	0.231851	0.824694	0.950097	-6.38899	3.73178	3.56655	4.2832	2.32193	4.09452	4.85964	3.2298	3.10589
Vom2r27	0.358098	3.40678	0.343628	0.743357	0.918855	-6.35277	3.58582	3.22773	2.32193	4.14602	3.21523	5.82662	2.32193	2.60893
Vom2r18	-0.816159	4.6738	-1.36314	0.223863	0.621512	-5.50275	4.26572	5.08188	5.97275	4.97687	4.29602	3.49437	5.22405	4.07875
Vom1r97	-0.0405657	5.90495	-0.0716094	0.945341	0.986189	-6.41665	5.88467	5.92523	6.28236	5.92514	5.5682	6.18631	4.67191	6.79579
Vom1r93	0.270684	4.86077	0.21932	0.833988	0.952535	-6.3922	4.99612	4.72543	6.14352	5.69235	2.34043	6.01462	3.30095	5.67278
Vom1r90	0.583981	4.69516	0.501404	0.634723	0.879794	-6.27897	4.98716	4.40317	3.35686	6.54455	3.30812	6.0316	3.2298	5.70007
Vom1r102	0.759613	4.2745	1.02513	0.346534	0.711797	-5.86904	4.65431	3.8947	2.4389	4.38573	4.85946	5.5184	4.53926	3.90527
Vom1r101	-1.20161	3.87015	-1.39442	0.21475	0.613642	-5.46602	3.26935	4.47096	5.04625	3.7379	4.62871	2.32193	2.32193	5.16419
Vom1r100	1.82484	4.28757	7.10655	0.000473685	0.101784	0.578156	5.19999	3.37515	3.26057	2.99862	3.86626	5.0919	5.39044	5.11764
Vof16	0.340868	4.75776	0.349315	0.739305	0.916899	-6.35056	4.92819	4.58732	5.09662	5.72873	2.93662	5.66062	3.33868	5.78527
Vnn1	-0.111177	9.10236	-0.625824	0.55547	0.838665	-6.20313	9.04677	9.15795	8.90709	9.20768	9.35907	8.87636	9.08048	9.18348
Vmp1	0.377969	8.42185	1.62173	0.158202	0.555921	-5.18836	8.61084	8.23287	8.63872	8.12594	7.93395	8.48884	8.84922	8.49445
Vmac	0.406416	8.03467	1.36435	0.223506	0.621508	-5.50135	8.23788	7.83146	7.67316	7.81151	8.00972	8.81874	8.1522	7.74269
Vldlr	-0.414632	9.2192	-3.23074	0.0190385	0.293974	-3.08316	9.01189	9.42652	9.51336	9.34675	9.41944	9.0461	9.06204	8.92752
Vkorc1	-0.237335	9.88712	-1.35228	0.227108	0.623403	-5.51541	9.76845	10.0058	10.0567	9.7769	10.1838	9.92402	9.80301	9.57833
Vipr2	0.0315247	5.94706	0.0446476	0.9659	0.991047	-6.41844	5.96282	5.9313	5.36786	5.75491	6.67112	4.74704	7.30006	5.84136
Vipr1	-0.344063	2.64104	-0.792193	0.459713	0.781064	-6.0795	2.46901	2.81307	3.77685	2.32193	2.34043	2.34043	2.32193	2.74466
Vipas39	-0.0945468	9.52538	-0.547976	0.604338	0.863201	-6.25234	9.47811	9.57265	9.74373	9.4967	9.47752	9.29524	9.41944	9.71963
Vip	1.16889	5.56136	4.33966	0.0054021	0.218764	-1.79447	6.1458	4.97691	5.44464	4.45403	5.03206	6.16166	6.21594	6.05982
Vimp	0.173576	9.85371	1.17743	0.285512	0.671213	-5.71165	9.9405	9.76692	9.65324	9.81712	9.8304	9.75953	10.0582	10.0037
Vim	0.122006	12.3696	0.426817	0.685049	0.900298	-6.31708	12.4306	12.3086	12.5918	11.8076	12.5263	12.5918	12.6408	12.0592
Vhl	0.0125573	8.65816	0.0854744	0.934786	0.983351	-6.41541	8.66444	8.65188	8.58391	8.81349	8.55824	8.80413	8.59746	8.59171
Vgll4	-0.00527985	7.54128	-0.0281643	0.978484	0.993008	-6.41913	7.53864	7.54392	7.36411	7.5599	7.70776	7.36895	7.41982	7.82716
Vgll3	0.104025	5.92593	0.197195	0.850469	0.956757	-6.39743	5.97795	5.87392	5.45569	6.1843	5.98177	6.81777	4.87285	6.24322
Vgf	0.196423	4.34276	0.393225	0.708336	0.909742	-6.33237	4.44097	4.24455	4.65497	4.5636	3.51508	4.25894	3.76387	5.3001
Vezt	0.312681	7.60729	1.21889	0.27058	0.661067	-5.6665	7.76363	7.45095	7.62092	7.52784	7.20411	7.27819	7.99065	8.02207
Vezf1	0.222839	9.61551	1.56034	0.171898	0.571493	-5.265	9.72693	9.50409	9.59476	9.56896	9.34854	9.6667	9.84787	9.6662
Veph1	-0.139965	8.53319	-0.642104	0.545568	0.833472	-6.19212	8.46321	8.60317	8.75732	8.1762	8.876	8.41865	8.41965	8.55132
Vegp2	0.0358315	5.03743	0.0321004	0.975479	0.991741	-6.41899	5.05534	5.01951	6.09731	3.18075	5.78048	6.86666	4.68435	3.61502
Vegfc	-0.52365	8.15757	-2.57695	0.0436411	0.374793	-3.92893	7.89575	8.4194	8.27762	8.50072	8.47984	8.2099	7.91207	7.56526
Vegfb	-0.38817	11.5238	-3.22343	0.0192092	0.29526	-3.09231	11.3297	11.7178	11.7739	11.6746	11.705	11.3277	11.2946	11.3668
Vegfa	-0.400071	11.0537	-1.779	0.127766	0.514041	-4.98768	10.8537	11.2537	11.6675	10.983	11.1106	11.0291	10.8267	10.7053
Vdr	0.571748	6.23427	1.37148	0.2214	0.6194	-5.493	6.52014	5.94839	5.56082	6.84726	5.43709	6.84009	6.41783	6.30249
Vdac3	-0.308656	13.6448	-2.15919	0.0762017	0.439152	-4.48636	13.4905	13.7992	13.6274	13.8022	13.9679	13.5002	13.4657	13.5057
Vdac2	-0.186585	13.321	-1.35753	0.225534	0.622377	-5.5093	13.2278	13.4143	13.3626	13.4473	13.4331	13.3716	13.0836	13.2281
Vcsa2	-0.601683	3.08182	-0.898365	0.405084	0.746549	-5.98856	2.78097	3.38266	3.28275	2.32193	4.54329	3.69907	2.32193	2.32193
Vcp	-0.0840971	12.1019	-0.523282	0.620346	0.872809	-6.26672	12.0599	12.144	12.0592	12.35	12.0227	11.9063	12.0837	12.1896
Vcl	0.0559555	11.2613	0.430793	0.682318	0.899815	-6.31519	11.2892	11.2333	11.2946	11.2165	11.1888	11.2207	11.2365	11.4105
Vcan	-1.03124	5.55163	-3.52519	0.0133765	0.269918	-2.72114	5.03601	6.06725	5.6881	6.46398	6.04966	5.49321	4.75756	4.85727
Vax2	-0.0391161	8.34112	-0.159632	0.878637	0.966134	-6.40505	8.32156	8.36067	8.44605	8.62119	8.01478	8.69049	8.11371	8.16046
Vax1	0.0559198	2.90796	0.151257	0.884946	0.967859	-6.40653	2.93592	2.88	2.99862	3.30095	2.34043	2.32193	3.16462	3.32122
Vav2	-0.0142015	6.27152	-0.0415299	0.96828	0.991047	-6.4186	6.26442	6.27862	5.92135	6.01253	6.90197	5.81534	6.47228	6.50564
Vav1	-0.246069	6.01429	-0.760439	0.477044	0.793435	-6.10495	5.89125	6.13732	5.81431	6.69847	5.89919	6.3444	5.64426	5.68509
Vat1	-0.0241889	8.05468	-0.0934367	0.928731	0.982237	-6.4146	8.04258	8.06677	8.24888	7.65364	8.29779	8.25974	8.1911	7.6769
Vasp	-0.353268	9.57244	-2.00124	0.0944053	0.470936	-4.69645	9.39581	9.74908	9.56392	9.6526	10.0307	9.52991	9.35518	9.30233
Vasn	-0.150263	7.36897	-0.50535	0.632116	0.878103	-6.27679	7.29384	7.4441	6.94042	7.79216	7.59972	7.30407	7.63887	6.93858
Vash2	-0.1932	5.98668	-0.446302	0.671714	0.895073	-6.30767	5.89008	6.08328	5.4022	6.91599	5.93165	5.51059	6.30418	5.85547
Vash1	-0.189577	8.57735	-0.394299	0.707585	0.909619	-6.3319	8.48256	8.67214	9.04591	8.68069	8.28982	9.21268	7.48965	8.74537
Vars2	0.577247	7.12841	1.33992	0.230857	0.626628	-5.52976	7.41704	6.83979	5.97275	6.87601	7.67061	7.3339	7.57646	7.34075
Vars	0.197664	7.92517	1.20089	0.276978	0.666068	-5.68621	8.024	7.82634	7.70297	7.73027	8.04577	7.85354	8.10372	8.11474
Vapb	-0.186365	9.20883	-1.37118	0.221487	0.6194	-5.49335	9.11565	9.30202	9.2059	9.42153	9.27862	9.22341	9.04571	9.07783
Vapa	-0.261407	12.1365	-1.92907	0.104147	0.484931	-4.79175	12.0058	12.2672	12.2793	12.1199	12.4024	12.0094	11.9827	12.0253
Vangl2	-0.820202	4.9341	-0.861342	0.423552	0.757588	-6.02127	4.524	5.3442	5.81077	4.38573	5.8361	6.16245	2.63521	4.77434
Vamp8	0.580493	8.86873	2.44874	0.0516883	0.397667	-4.0995	9.15898	8.57848	8.09861	8.83446	8.80239	9.07233	9.13258	9.27202
Vamp7	0.273308	9.4281	1.34239	0.230104	0.625549	-5.5269	9.56475	9.29144	9.03241	9.67373	9.1682	9.55329	9.49531	9.64566
Vamp5	1.54813	7.13294	4.66952	0.00384814	0.196685	-1.45121	7.907	6.35887	6.30689	6.37054	6.39917	8.45721	7.20115	8.06264
Vamp3	-0.398923	10.1572	-2.80267	0.0325538	0.344411	-3.63153	9.95771	10.3566	10.193	10.4463	10.4306	10.0182	10.0037	9.85125
Vamp2	-0.403962	6.23883	-1.29745	0.244157	0.638998	-5.57853	6.03685	6.44081	6.24307	6.76492	6.31444	5.51972	6.01559	6.57524
Vamp1	0.0432566	7.38844	0.172711	0.868804	0.96277	-6.40257	7.41007	7.36682	7.37813	7.66155	7.06077	7.8119	7.22206	7.19626
Vac14	-0.133381	8.18128	-0.859897	0.424285	0.757588	-6.02252	8.11459	8.24797	8.19648	8.41523	8.13219	8.21098	8.19318	7.9396
Uxt	-0.454944	9.15465	-2.52885	0.0464916	0.382965	-3.99282	8.92718	9.38212	9.46438	9.11368	9.56831	8.75487	9.0559	8.97077
Uxs1	-0.352558	7.74839	-2.40978	0.0544352	0.405913	-4.15149	7.57212	7.92467	8.00635	7.71791	8.04976	7.60262	7.537	7.57673
Uvrag	0.255228	8.87751	1.97608	0.0976918	0.475902	-4.72974	9.00513	8.7499	8.68544	8.77909	8.78517	9.04064	8.89137	9.08337
Uts2r	0.391902	2.52405	1.92851	0.104226	0.484931	-4.79249	2.72	2.3281	2.32193	2.32193	2.34043	2.9373	2.90077	2.32193
Uts2	-0.335199	3.25348	-1.10999	0.311311	0.688136	-5.78306	3.08588	3.42108	3.03301	3.77685	3.45338	3.5944	2.79799	2.86524
Utrn	0.767034	7.66886	3.19448	0.0199026	0.299792	-3.12866	8.05238	7.28534	7.24655	7.01509	7.59439	8.1984	8.27723	7.6815
Utp4	0.212656	9.49977	1.41663	0.208486	0.608919	-5.43969	9.6061	9.39344	9.40366	9.51493	9.26173	9.45706	9.60494	9.75629
Utp3	0.0485039	9.26522	0.310051	0.767465	0.928489	-6.36508	9.28947	9.24096	9.28717	9.40584	9.02988	9.18674	9.38541	9.29625
Ust5r	0.289974	4.19145	0.291573	0.780858	0.932583	-6.37134	4.33644	4.04647	4.79201	2.37996	4.96743	4.17237	2.97274	5.86421
Uspl1	0.100024	8.73877	0.782801	0.464792	0.784513	-6.08712	8.78878	8.68876	8.71351	8.70109	8.65168	8.67507	8.87712	8.81415
Usp9x	-0.228913	9.40021	-1.83178	0.118904	0.504002	-4.91918	9.28576	9.51467	9.4814	9.4838	9.57881	9.23897	9.24612	9.37218
Usp8	0.240644	7.32219	0.745078	0.48559	0.797873	-6.11695	7.44251	7.20187	7.50689	6.96717	7.13155	6.99135	7.26623	8.06996
Usp7	-0.0970023	9.36331	-0.575898	0.586527	0.853212	-6.23535	9.31481	9.41182	9.5157	9.4878	9.23194	9.0886	9.39981	9.45603
Usp54	-0.227739	7.89049	-1.10796	0.312118	0.689238	-5.78517	7.77662	8.00436	8.02047	7.96703	8.02559	8.00494	7.95099	7.37393
Usp48	-0.365487	7.94076	-1.53643	0.177533	0.578658	-5.29455	7.75802	8.12351	8.36147	8.15201	7.85704	7.38375	7.81921	8.07111
Usp47	-0.270491	9.56551	-1.82083	0.120691	0.505575	-4.93343	9.43027	9.70076	9.58757	9.70559	9.80911	9.25085	9.51258	9.52737
Usp46	0.0677834	8.16027	0.37132	0.723712	0.915297	-6.3417	8.19416	8.12638	7.81896	8.23109	8.32909	8.2099	8.0791	8.29348
Usp42	-0.755874	6.40223	-2.26783	0.0658195	0.423196	-4.3412	6.0243	6.78017	7.09365	7.16353	6.08333	5.85742	6.29097	5.9245
Usp40	-0.0507131	4.06823	-0.0643078	0.950905	0.988308	-6.41722	4.04287	4.09358	4.18521	3.91032	4.18521	3.39694	2.85534	5.87632
Usp4	0.0156583	10.2124	0.084246	0.935721	0.983532	-6.41553	10.2202	10.2046	10.4676	10.1416	10.0044	10.4284	10.1494	10.0829
Usp39	-0.0539154	8.68419	-0.364651	0.728423	0.915669	-6.34444	8.65723	8.71115	8.67507	8.60804	8.85035	8.49491	8.72515	8.75164
Usp38	-0.149643	8.6144	-0.886392	0.410988	0.74907	-5.99925	8.53958	8.68922	8.74318	8.79292	8.53157	8.2949	8.6673	8.65653
Usp37	-0.558808	7.4582	-2.80752	0.0323518	0.344073	-3.6252	7.17879	7.7376	7.68508	7.95652	7.5712	7.01746	7.49043	7.02848
Usp36	0.744591	9.98178	5.01278	0.00274722	0.185482	-1.11309	10.3541	9.60949	9.73843	9.60137	9.48867	10.5125	10.2302	10.3196
Usp34	-0.225915	9.60979	-1.16028	0.291892	0.674701	-5.73005	9.49683	9.72275	9.78969	9.77109	9.60746	9.62414	9.14595	9.72041
Usp33	0.0717825	9.35032	0.241433	0.817609	0.946612	-6.38643	9.38621	9.31442	9.0877	9.54157	9.314	9.2638	8.93809	9.95673
Usp32	-0.0312388	7.28397	-0.15644	0.88104	0.966491	-6.40562	7.26836	7.29959	7.32518	7.14121	7.4324	7.5044	7.37325	6.92742
Usp30	-0.073758	8.07271	-0.501245	0.634828	0.879794	-6.27905	8.03583	8.10959	8.04313	8.23166	8.05397	7.97645	7.92114	8.2099
Usp3	0.23932	8.41116	1.7011	0.142048	0.533959	-5.08778	8.53082	8.2915	8.43958	8.27531	8.15962	8.47779	8.48818	8.6265
Usp28	-0.125597	9.36808	-0.767697	0.473042	0.790832	-6.0992	9.30528	9.43088	9.25235	9.5216	9.51868	9.16569	9.50997	9.24018
Usp25	1.41412	5.26124	1.81226	0.122107	0.506851	-4.94456	5.9683	4.55418	4.7711	2.86799	6.02343	5.92495	6.1843	5.79564
Usp24	0.124273	10.174	0.678949	0.523576	0.821398	-6.16631	10.2362	10.1119	10.3161	9.95044	10.0691	9.97592	10.3782	10.3544
Usp21	0.0849231	8.64325	0.439535	0.676331	0.897201	-6.31098	8.68571	8.60079	8.75732	8.416	8.62904	8.96033	8.42219	8.67461
Usp20	-0.35789	8.6171	-1.15075	0.295489	0.675468	-5.7402	8.43816	8.79605	8.75827	8.72385	8.90602	7.87241	9.05055	8.39152
Usp2	0.47373	9.85319	2.23342	0.0689386	0.427498	-4.38721	10.0901	9.61632	9.6372	9.47658	9.73519	10.3464	10.2243	9.69945
Usp19	0.13759	8.67713	0.974125	0.369225	0.725872	-5.91848	8.74593	8.60834	8.62033	8.7571	8.44759	8.80752	8.73659	8.69368
Usp18	-1.33168	8.35076	-3.27298	0.0180835	0.291134	-3.0304	7.68491	9.0166	8.75004	9.02295	9.2768	8.52933	7.03864	7.48677
Usp15	-0.23662	7.85566	-1.27412	0.251754	0.64402	-5.60497	7.73735	7.97397	8.14049	7.65467	8.12676	7.8287	7.60678	7.77658
Usp12	0.131402	7.04037	0.399887	0.703688	0.908601	-6.32943	7.10608	6.97467	7.0436	6.35951	7.52091	7.34545	7.13708	6.8357
Usp11	0.321396	8.54318	1.69318	0.143585	0.536727	-5.09789	8.70388	8.38249	8.27109	8.44311	8.43326	9.04307	8.50267	8.56591
Usp10	-0.318552	9.24901	-1.86845	0.113111	0.495076	-4.87131	9.08974	9.40829	9.37577	9.30314	9.54596	8.83087	9.19028	9.24806
Usp1	0.0996455	7.55134	0.545557	0.605896	0.863782	-6.25377	7.60117	7.50152	7.27245	7.68529	7.54683	7.55895	7.4232	7.82135
Uso1	-0.104663	9.26643	-0.589339	0.578065	0.847795	-6.22691	9.2141	9.31876	9.17215	9.32707	9.45706	8.96945	9.44614	9.22671
Usmg5	-0.234163	14.3125	-1.77668	0.128169	0.514182	-4.99067	14.1954	14.4296	14.4801	14.3285	14.4801	14.2605	14.0893	14.2364
Ush1c	0.15165	3.25027	0.357671	0.733367	0.915669	-6.34726	3.3261	3.17445	3.39148	2.32193	3.80993	3.63494	3.40672	2.93662
Usf2	0.298367	8.87059	1.47382	0.193127	0.594735	-5.37103	9.01978	8.72141	8.67635	8.56644	8.92144	9.20254	9.17306	8.68372
Usf1	0.0509304	7.8736	0.356771	0.734005	0.915669	-6.34762	7.89906	7.84813	7.82316	7.88798	7.83326	8.06805	7.89566	7.73349
Use1	-0.0386491	10.4946	-0.220708	0.832957	0.952535	-6.39185	10.4753	10.514	10.7957	10.3071	10.4391	10.5028	10.3664	10.5567
Usb1	0.345212	7.3612	1.69417	0.143391	0.53671	-5.09662	7.5338	7.18859	7.08491	7.52437	6.95649	7.43729	7.73886	7.42526
Urod	0.152326	10.9251	0.85448	0.427044	0.758876	-6.02722	11.0012	10.8489	10.8372	10.5837	11.1259	10.9921	10.9376	11.074
Urm1	0.211653	7.95606	1.39394	0.214886	0.613642	-5.46658	8.06189	7.85024	7.8719	7.79522	7.88358	8.27799	8.01219	7.89549
Uri1	0.246187	6.09986	0.518306	0.6236	0.87454	-6.26955	6.22295	5.97677	5.6345	5.64141	6.65439	6.4051	6.8693	5.39446
Urgcp	0.6906	9.87394	5.66282	0.00151237	0.15955	-0.523361	10.2192	9.52864	9.46843	9.59534	9.52216	10.2447	10.2374	10.1757
Urb2	0.876168	6.096	2.09704	0.0828909	0.453463	-4.56922	6.53409	5.65792	6.08822	4.70001	6.18553	6.57447	6.55217	6.47562
Uqcrq	-0.386264	13.7463	-2.96611	0.0264416	0.324188	-3.41941	13.5531	13.9394	13.9679	13.9175	13.9328	13.6888	13.4853	13.4853
Uqcrh	-0.0435639	13.785	-0.333475	0.750614	0.921551	-6.35662	13.7633	13.8068	13.7842	13.7501	13.8861	13.7244	13.6888	13.8765
Uqcrfs1	-0.150265	14.1266	-0.94616	0.38216	0.73389	-5.94482	14.0515	14.2018	14.179	14.1417	14.2846	14.2684	14.0394	13.8467
Uqcrc2	-0.0727583	14.1233	-0.56437	0.593843	0.856701	-6.24246	14.0869	14.1596	14.0893	14.1533	14.2364	14.0059	14.0757	14.179
Uqcrc1	-0.159762	14.0319	-1.10671	0.312616	0.689564	-5.78646	13.952	14.1117	14.1144	14.1315	14.0893	14.0394	14.0664	13.7501
Uqcr10	-0.282014	13.9614	-1.52874	0.179382	0.581499	-5.30401	13.8203	14.1024	14.1533	14.1144	14.0394	13.4933	13.9175	14.0503
Uqcc2	-0.3993	11.4137	-2.86017	0.0302442	0.338914	-3.55656	11.214	11.6133	11.5488	11.6132	11.678	11.1598	11.1033	11.379
Uqcc1	-0.133015	10.6082	-0.976619	0.368089	0.725722	-5.9161	10.5417	10.6747	10.5961	10.6222	10.8057	10.481	10.6464	10.4977
Upp1	0.465007	9.69092	1.48629	0.189922	0.591624	-5.3559	9.92343	9.45842	9.56524	9.41767	9.39235	10.4204	9.2638	10.0861
Upk3bl	-0.823038	3.19396	-1.67851	0.146475	0.5425	-5.11657	2.78244	3.60548	3.49934	2.94849	4.36861	2.33136	3.56625	2.44972
Upf3b	0.300564	8.47255	1.06303	0.330418	0.701837	-5.8312	8.62283	8.32227	8.76546	7.75047	8.45088	8.47779	8.69535	8.69535
Upf2	-0.0160772	8.99138	-0.109835	0.916278	0.979265	-6.41269	8.98334	8.99942	8.9509	9.0886	8.95874	8.85109	8.92855	9.17037
Upb1	0.0227445	2.51124	0.094557	0.927879	0.982065	-6.41448	2.52262	2.49987	2.32193	2.83725	2.34043	2.34918	2.32193	2.89674
Uox	0.622564	6.74731	1.48324	0.190704	0.591881	-5.35962	7.05859	6.43603	7.24424	5.87524	6.18861	7.39298	6.57224	7.21056
Unkl	-0.692614	5.89208	-2.48688	0.0491414	0.392333	-4.04868	5.54578	6.23839	6.28093	6.31655	6.11769	5.34281	5.16419	6.13033
Unk	-1.46627	5.73539	-3.14858	0.0210588	0.306939	-3.18651	5.00225	6.46852	6.04399	7.14032	6.22126	5.83421	4.48644	4.68611
Ung	0.288529	7.12114	0.702275	0.509957	0.813042	-6.14933	7.2654	6.97687	6.94546	6.95342	7.03174	7.85089	7.61221	6.33311
Uncx	-0.292298	5.90586	-0.896441	0.406028	0.746997	-5.99028	5.75971	6.05201	6.76661	5.63572	5.75371	5.62907	5.81777	5.83231
Unc80	-0.202462	5.60915	-0.735343	0.49106	0.802629	-6.12445	5.50792	5.71038	5.91256	5.93199	5.2866	5.45207	5.89749	5.17419
Unc5cl	0.372458	7.48645	0.761465	0.476476	0.793126	-6.10414	7.67267	7.30022	7.52784	7.60936	6.76345	8.34078	6.6911	7.98614
Unc5b	0.00592678	8.01033	0.0379514	0.971011	0.991349	-6.41876	8.01329	8.00736	8.07881	7.84264	8.10064	8.12802	8.08294	7.8289
Unc5a	-0.612785	3.75776	-0.711754	0.50449	0.810587	-6.1423	3.45136	4.06415	2.83804	5.96538	3.38902	3.94108	2.79799	3.61502
Unc50	0.206025	9.42846	1.34698	0.228708	0.625148	-5.52157	9.53147	9.32544	9.26759	9.33548	9.37326	9.63048	9.30314	9.66078
Unc45b	-0.0668432	10.7407	-0.512463	0.627433	0.876771	-6.27284	10.7073	10.7741	10.6942	10.7389	10.8892	10.7645	10.7213	10.6359
Unc45a	0.123696	9.02075	0.700824	0.510797	0.813436	-6.1504	9.0826	8.9589	8.98631	8.92454	8.96586	9.19191	9.28417	8.77171
Unc13d	-0.680633	3.06438	-1.4845	0.19038	0.591661	-5.35808	2.72406	3.4047	3.26057	2.56883	4.3847	2.7773	2.7661	2.6288
Unc13c	0.955202	5.02497	1.61242	0.160209	0.556822	-5.20005	5.50257	4.54737	3.40815	4.91326	5.3207	5.94782	4.74212	5.81777
Unc13b	0.19829	7.52167	1.28947	0.246732	0.640493	-5.5876	7.62081	7.42252	7.51725	7.2586	7.49171	7.77868	7.60728	7.47648
Unc13a	1.05483	5.05232	2.03541	0.0901208	0.462288	-4.65114	5.57973	4.5249	4.56899	3.51508	5.49063	5.1788	5.79919	5.7612
Unc119b	0.362124	9.39477	2.69355	0.0374786	0.359258	-3.77474	9.57584	9.21371	9.11996	9.34878	9.1724	9.51432	9.65216	9.56104
Unc119	-0.0525578	9.92699	-0.383426	0.715196	0.913206	-6.33661	9.90071	9.95327	9.91977	9.97029	9.96974	10.0701	9.81955	9.81251
Umps	-0.176294	8.73381	-1.31322	0.23914	0.63581	-5.56051	8.64567	8.82196	8.91082	8.82701	8.72805	8.62985	8.55111	8.75604
Umod	1.30448	4.49132	1.78926	0.125993	0.511599	-4.9744	5.14356	3.83907	4.24854	3.0931	4.17558	4.26979	6.69367	4.46721
Ulk2	-0.446463	9.15017	-2.54387	0.0455808	0.381494	-3.97285	8.92694	9.3734	9.39833	9.55478	9.16708	9.14552	8.80279	8.8325
Ulk1	-0.221365	9.52825	-0.825145	0.442211	0.769308	-6.05223	9.41757	9.63893	10.0095	9.24557	9.66171	9.77302	9.13814	9.34154
Uimc1	-0.284927	9.67622	-1.08741	0.32038	0.695533	-5.80637	9.53375	9.81868	9.50584	9.70393	10.2463	9.79068	9.2036	9.60698
Uhrf2	0.366692	9.21975	2.70983	0.0366954	0.357665	-3.75331	9.4031	9.03641	9.03466	8.99683	9.07773	9.24557	9.47445	9.48927
Uhrf1bp1	0.112086	8.07724	0.872225	0.418058	0.753335	-6.01176	8.13329	8.0212	7.90888	8.11398	8.04074	8.18156	8.10555	8.11274
Ugt8	1.02011	3.8582	1.51015	0.18393	0.586208	-5.32682	4.36826	3.34815	2.85534	2.35815	4.83096	4.45276	3.88968	4.76232
Ugt2b7	-0.494037	4.80677	-0.85872	0.424884	0.757588	-6.02355	4.55975	5.05379	4.96951	5.37706	4.8148	3.28695	5.45602	4.93628
Ugt2b35	0.0211376	3.39494	0.0293116	0.977608	0.992885	-6.41909	3.40551	3.38437	2.32193	3.61502	4.21618	4.55021	2.32193	3.3444
Ugt2b17	1.8387	3.24745	2.34879	0.0590499	0.411016	-4.23297	4.1668	2.3281	2.32193	2.32193	2.34043	2.32193	4.92229	5.25618
Ugt2b1	0.806226	4.68726	0.910634	0.3991	0.744262	-5.97749	5.09038	4.28415	5.75288	4.75913	2.34043	5.42552	4.5323	5.3133
Ugt2b	-0.913836	3.72234	-1.58993	0.16516	0.564418	-5.22819	3.26542	4.17926	3.88431	3.47116	5.1823	3.99475	3.3106	2.49092
Ugt2a1	0.249561	5.39585	0.38157	0.716499	0.913236	-6.3374	5.52063	5.27107	5.09662	5.93509	4.78151	6.15498	4.14216	6.26476
Ugp2	-0.298566	12.2292	-1.99939	0.0946434	0.470936	-4.6989	12.0799	12.3785	12.4624	12.4175	12.2555	11.9275	12.0654	12.2468
Uggt1	0.365682	6.97348	1.26084	0.256172	0.647917	-5.6199	7.15632	6.79064	6.3126	7.18027	6.87906	6.77464	7.32788	7.36645
Ugdh	-0.226381	7.94885	-0.979149	0.366939	0.725026	-5.91368	7.83566	8.06204	8.27762	7.69276	8.21575	8.08024	7.86684	7.5599
Ugcg	-0.0862284	7.59003	-0.555978	0.599202	0.860131	-6.24755	7.54691	7.63314	7.57259	7.72549	7.60135	7.33249	7.71696	7.59129
Ufsp2	0.0615297	9.68272	0.482547	0.647259	0.885884	-6.28914	9.71349	9.65196	9.73519	9.61931	9.60137	9.79434	9.6372	9.70892
Ufsp1	0.317373	8.75038	1.78406	0.126888	0.512195	-4.98113	8.90907	8.5917	8.73735	8.43253	8.60521	8.69163	9.1553	8.88028
Ufm1	-0.0909349	8.98317	-0.459092	0.663031	0.890237	-6.30128	8.9377	9.02864	9.09557	8.82918	9.16116	8.62425	9.0182	9.17065
Ufl1	0.24395	6.86296	0.78118	0.465672	0.78537	-6.08842	6.98494	6.74099	6.40484	6.58958	7.22853	6.5157	7.12214	7.31696
Ufd1l	-0.159509	10.4605	-1.18374	0.283191	0.669926	-5.70483	10.3807	10.5402	10.4584	10.6368	10.5254	10.4962	10.284	10.3619
Ufc1	-0.239872	9.27471	-1.45161	0.198964	0.600612	-5.39785	9.15477	9.39464	9.23778	9.48153	9.46462	9.09852	8.98759	9.3782
Ucp3	0.0203392	9.27503	0.0338608	0.974134	0.991741	-6.41893	9.2852	9.26486	10.1106	9.78469	7.89927	9.41826	8.98027	9.45706
Ucp2	0.493302	11.4034	2.47413	0.0499776	0.394353	-4.06566	11.6501	11.1568	11.4083	11.1057	10.9563	11.8351	11.7417	11.3733
Ucn2	-0.560099	3.30285	-0.805657	0.452503	0.77521	-6.06846	3.0228	3.5829	4.00962	4.39864	2.34043	2.37125	2.63521	4.06194
Ucn	0.506457	6.1185	2.28567	0.064261	0.41973	-4.31735	6.37172	5.86527	5.87176	5.79403	5.93001	6.35951	6.7627	5.99296
Uckl1	0.476245	9.38962	3.45605	0.0145148	0.275424	-2.80492	9.62774	9.1515	9.12958	9.21386	9.11105	9.7654	9.63643	9.4814
Uck2	0.310575	8.20259	2.20672	0.0714645	0.430998	-4.42289	8.35788	8.0473	8.05127	8.01126	8.07938	8.1991	8.51894	8.35559
Uck1	0.208387	7.97632	0.93823	0.385892	0.735407	-5.95219	8.08051	7.87212	8.06871	7.71936	7.8283	8.44145	7.74437	8.05571
Uchl3	-0.142075	10.0394	-0.642813	0.545139	0.833179	-6.19164	9.96838	10.1105	10.279	10.0052	10.0472	9.55204	10.1673	10.1858
Uchl1	0.482374	4.12841	0.594046	0.575119	0.847268	-6.22391	4.3696	3.88722	3.6513	5.03013	2.98023	3.28695	4.01106	5.81077
Ubxn6	-0.180851	9.47844	-1.25731	0.257358	0.649272	-5.62386	9.38802	9.56887	9.5232	9.75997	9.42343	9.41296	9.38976	9.36133
Ubxn4	0.00155041	10.3159	0.011168	0.991467	0.997721	-6.41951	10.3167	10.3151	10.2982	10.3326	10.3146	10.1456	10.3555	10.449
Ubxn1	0.0926405	10.7883	0.534108	0.613299	0.868492	-6.26049	10.8346	10.742	10.8582	10.9188	10.449	10.7552	10.9054	10.8433
Ubtf	0.0640543	7.18593	0.343361	0.743548	0.918875	-6.35287	7.21796	7.1539	7.09437	7.02673	7.3406	7.16015	6.99881	7.49491
Ubtd2	-0.133171	7.06651	-0.628149	0.554049	0.837909	-6.20157	6.99993	7.1331	7.10834	6.84914	7.4418	6.91418	7.24584	6.83976
Ubr7	0.196718	7.45893	1.08323	0.322081	0.696147	-5.81065	7.55729	7.36057	7.36185	7.64265	7.07721	7.57349	7.49134	7.60703
Ubr5	-0.269917	10.7793	-1.62346	0.157831	0.555921	-5.18618	10.6444	10.9143	10.7496	10.8748	11.1185	10.815	10.618	10.5002
Ubr4	0.241947	9.67034	1.3674	0.222603	0.620377	-5.49778	9.79132	9.54937	9.48827	9.74157	9.41826	9.95673	9.87238	9.54483
Ubr2	0.061991	8.09459	0.372014	0.723223	0.915063	-6.34141	8.12559	8.0636	8.05284	8.17409	7.96386	8.01126	7.98253	8.38298
Ubr1	-0.334205	8.13778	-2.04602	0.0888324	0.461327	-4.63707	7.97068	8.30488	8.44345	8.40774	8.06346	7.90457	7.90865	8.09881
Ubqln4	-0.00303304	8.83489	-0.0206911	0.984192	0.994633	-6.41934	8.83337	8.83641	8.78418	8.97967	8.74537	8.95041	8.68574	8.86397
Ubqln2	0.809735	6.81591	1.46851	0.194509	0.595671	-5.37746	7.22077	6.41104	5.72342	7.43911	6.0706	7.65085	7.54359	6.46788
Ubqln1	-0.145167	9.24817	-0.949456	0.380617	0.733835	-5.94175	9.17559	9.32075	9.14965	9.38387	9.42874	9.19278	9.02757	9.30641
Ubp1	0.440937	7.24999	1.40565	0.211561	0.61162	-5.45273	7.47046	7.02952	7.33787	6.41571	7.33498	7.57699	7.68946	7.14491
Ubox5	0.0842155	7.94443	0.356604	0.734124	0.915669	-6.34768	7.98653	7.90232	7.75828	8.18846	7.76021	7.75497	8.38517	7.81946
Ubn1	0.110997	7.69514	0.532246	0.614507	0.869176	-6.26157	7.75064	7.63964	7.49728	7.60514	7.81652	7.41034	7.79622	8.04536
Ublcp1	-0.0116694	9.32153	-0.0580805	0.955653	0.989291	-6.41766	9.3157	9.32737	9.44481	9.29625	9.24104	8.96554	9.38019	9.60137
Ubl7	1.1219	6.86176	2.85983	0.0302573	0.338914	-3.557	7.4227	6.30081	6.06276	6.50493	6.33473	6.57224	7.95751	7.73837
Ubl5	0.443015	8.33781	1.73579	0.135503	0.524335	-5.04336	8.55932	8.11631	8.19397	8.04869	8.10627	9.0658	8.15042	8.46174
Ubl4a	-0.517141	9.40628	-2.70164	0.0370873	0.358368	-3.76409	9.14771	9.66485	9.84089	9.31746	9.8362	9.21527	9.0411	9.18674
Ubl3	-0.440298	9.69554	-1.17041	0.288108	0.67328	-5.7192	9.47539	9.91569	10.0244	9.7654	9.95726	9.83509	8.63538	9.9557
Ubiad1	-0.346703	7.30479	-1.18555	0.282532	0.669677	-5.70288	7.13144	7.47814	7.21761	7.3358	7.88103	7.36923	7.38953	6.63556
Ube4b	0.841861	8.99077	3.88264	0.0088737	0.24331	-2.30059	9.4117	8.56984	8.76612	8.73446	8.20893	9.17515	9.59329	9.46666
Ube4a	-0.391039	7.96688	-1.9548	0.100562	0.48128	-4.75784	7.77136	8.1624	7.89758	8.3124	8.27723	7.58546	7.67737	8.05127
Ube3c	-0.212198	9.47063	-0.979632	0.366719	0.725026	-5.91322	9.36453	9.57673	9.52602	9.57488	9.62929	9.78969	9.22456	9.07933
Ube3b	-0.0545528	9.27687	-0.23021	0.825909	0.950421	-6.38942	9.24959	9.30415	9.03414	9.26291	9.6154	8.94164	9.5661	9.24104
Ube3a	-0.301058	6.6646	-0.63165	0.551914	0.836972	-6.19922	6.51407	6.81513	6.81297	7.13708	6.49534	5.69762	7.4852	6.3594
Ube2z	-0.371429	8.70378	-1.7659	0.130064	0.51671	-5.00459	8.51806	8.88949	8.68137	9.30641	8.68069	8.54456	8.53766	8.47197
Ube2v2	0.179842	7.93382	0.460523	0.662063	0.890098	-6.30056	8.02374	7.8439	7.83775	8.52848	7.16546	7.60776	8.29466	8.16879
Ube2t	-1.06282	3.32558	-1.76897	0.129521	0.516464	-5.00063	2.79417	3.85699	3.44834	2.9283	5.19434	3.12237	2.70925	2.55088
Ube2s	-0.127153	10.2806	-1.02662	0.34589	0.711797	-5.86757	10.2171	10.3442	10.2463	10.3761	10.4103	10.2224	10.2144	10.2144
Ube2r2	0.205605	9.48241	1.01852	0.349409	0.711867	-5.87554	9.58521	9.37961	9.69728	9.23416	9.20737	9.5091	9.81491	9.43163
Ube2q2	-0.0603064	8.83771	-0.382609	0.715769	0.913236	-6.33695	8.80756	8.86786	8.63725	9.06472	8.90162	8.85643	8.77267	8.79357
Ube2q1	0.21717	9.41158	1.63043	0.156347	0.555123	-5.17741	9.52016	9.30299	9.45019	9.22243	9.23636	9.5486	9.47517	9.53672
Ube2o	-0.231986	8.84039	-1.39268	0.215247	0.614016	-5.46807	8.7244	8.95638	8.92189	9.20706	8.7402	8.77141	8.76336	8.63842
Ube2n	-0.186924	8.33213	-1.1837	0.283206	0.669926	-5.70487	8.23866	8.42559	8.49603	8.23267	8.54806	8.25621	8.37138	8.0884
Ube2m	-0.092204	11.0745	-0.725409	0.496686	0.806622	-6.13203	11.0284	11.1207	11.0557	11.0867	11.2195	11.0361	11.083	10.9662
Ube2l6	-0.768287	7.3042	-3.62182	0.0119485	0.262095	-2.60536	6.92005	7.68834	7.45399	7.56526	8.04577	7.04724	6.70093	7.01198
Ube2l3	-0.185186	10.5868	-1.4542	0.198274	0.600527	-5.39472	10.4942	10.6794	10.7115	10.6056	10.7209	10.5425	10.5438	10.3963
Ube2k	-0.211012	8.8198	-1.27851	0.250308	0.642642	-5.60001	8.71429	8.92531	9.08254	8.7149	8.97848	8.5451	8.76176	8.83602
Ube2j2	0.155912	10.5387	1.103	0.314094	0.69076	-5.7903	10.6167	10.4608	10.2756	10.559	10.5476	10.6024	10.6639	10.5837
Ube2j1	0.189074	8.81826	1.22903	0.267035	0.656152	-5.65532	8.9128	8.72373	8.61024	8.91892	8.64201	8.87574	9.04757	8.81509
Ube2i	0.0432038	8.85797	0.363303	0.729376	0.915669	-6.34499	8.87957	8.83636	8.80714	8.83754	8.86442	8.89423	8.83528	8.9092
Ube2h	0.11885	9.16008	0.704367	0.508747	0.812467	-6.14779	9.2195	9.10065	9.26677	9.19683	8.83836	9.11247	9.32445	9.22159
Ube2g2	0.526778	9.16392	4.10137	0.00697024	0.231621	-2.0539	9.42731	8.90053	8.90544	8.78937	9.00679	9.43681	9.39833	9.44678
Ube2g1	-0.077094	10.4315	-0.603351	0.569322	0.845473	-6.21793	10.393	10.4701	10.4983	10.4108	10.5011	10.285	10.4275	10.4665
Ube2f	-0.161772	7.36386	-0.321614	0.759128	0.924985	-6.36098	7.28297	7.44475	7.19272	6.89981	8.24171	7.67293	6.44054	7.73545
Ube2e3	-0.0766856	8.52025	-0.363337	0.729353	0.915669	-6.34498	8.48191	8.55859	8.51972	8.44829	8.70777	8.30375	8.8735	8.26846
Ube2e2	0.0406957	8.858	0.239305	0.819181	0.947037	-6.38701	8.87835	8.83766	8.85948	8.76396	8.88952	8.69258	9.16047	8.782
Ube2d4	0.152554	2.97278	0.315487	0.763541	0.927044	-6.36317	3.04906	2.89651	3.7102	2.63888	2.34043	3.5944	2.32193	3.23085
Ube2d2	0.194243	9.10175	1.26496	0.254795	0.646527	-5.61528	9.19887	9.00463	8.9098	9.03757	9.06651	8.98027	9.29404	9.32231
Ube2d1	0.337141	9.26872	1.53418	0.178072	0.578678	-5.29731	9.43729	9.10015	9.19278	8.94311	9.16456	9.68409	9.60551	9.02228
Ube2c	-1.85864	6.17885	-2.09816	0.0827651	0.453463	-4.56772	5.24953	7.10817	6.95214	7.19272	7.17966	6.67922	5.86497	3.20441
Ube2b	0.538662	9.7639	2.51979	0.0470507	0.384491	-4.00487	10.0332	9.49457	9.73801	9.677	9.0687	10.073	10.0027	10.0241
Ube2a	-0.0275375	9.38213	-0.137096	0.895635	0.972079	-6.40885	9.36836	9.3959	9.13486	9.45633	9.59651	9.15457	9.63306	9.31746
Ubd	1.08155	7.44278	3.04721	0.023883	0.314623	-3.31535	7.98356	6.90201	6.94168	7.5485	6.21585	7.78834	7.98005	8.18228
Ubash3b	0.0118153	6.2598	0.034468	0.973671	0.991741	-6.4189	6.2657	6.25389	5.92728	6.84142	5.99296	5.98704	6.04548	6.76459
Ubap2	-0.109017	9.81431	-0.765146	0.474446	0.791796	-6.10123	9.7598	9.86882	9.98791	9.86006	9.7585	9.90152	9.71329	9.6646
Ubap1	-0.00801956	8.19854	-0.0472765	0.963894	0.991047	-6.41831	8.19453	8.20255	8.37533	8.20226	8.03007	8.37734	8.2056	8.00065
Ubac2	0.47509	9.33664	3.10806	0.0221412	0.310342	-3.23784	9.57419	9.0991	9.0231	9.31844	8.95576	9.49531	9.62735	9.5999
Ubac1	-0.324176	10.5556	-2.63404	0.0404981	0.366034	-3.85331	10.3935	10.7177	10.7744	10.6963	10.6823	10.3226	10.4499	10.4081
Uba6	0.226499	7.46678	1.01192	0.352302	0.71411	-5.88201	7.58003	7.35353	7.04986	7.219	7.79174	7.61265	7.49134	7.63611
Uba52	0.0379286	12.8558	0.281346	0.788307	0.935698	-6.37464	12.8748	12.8369	12.7794	12.9178	12.8134	12.7898	12.8219	13.0127
Uba5	0.0206063	8.53325	0.111025	0.915375	0.979265	-6.41254	8.54355	8.52294	8.22677	8.70041	8.64166	8.40283	8.52286	8.70496
Uba3	-0.448965	9.87752	-2.41676	0.0539325	0.402979	-4.14218	9.65304	10.102	9.88819	9.98212	10.4357	9.6021	9.72752	9.6295
Uba2	0.175037	9.62936	1.17679	0.285747	0.671213	-5.71234	9.71688	9.54184	9.5306	9.66329	9.43163	9.62735	9.63048	9.89279
Uba1	-0.0914078	11.2714	-0.43557	0.679043	0.898566	-6.3129	11.2257	11.3171	11.0265	11.538	11.3869	11.4569	11.2584	10.9619
Uaca	0.257004	10.2927	1.80485	0.123345	0.508067	-4.95418	10.4212	10.1642	10.1612	10.3187	10.0127	10.5051	10.3886	10.37
U2surp	-0.104427	8.8604	-0.578201	0.585072	0.852024	-6.23392	8.80819	8.91262	9.03974	8.84138	8.85673	8.92488	8.50586	8.99383
U2af2	-0.125767	10.4013	-0.568581	0.591164	0.856423	-6.23988	10.3384	10.4642	10.0758	10.6893	10.6275	10.5453	10.3124	10.1576
U2af1l4	-0.101281	8.91175	-0.517088	0.624398	0.874567	-6.27024	8.86111	8.96239	9.22525	8.90177	8.76015	9.04307	8.92824	8.61202
Tyw5	-0.338167	7.08324	-1.04845	0.336541	0.706082	-5.84586	6.91415	7.25232	7.28084	7.21243	7.26369	7.36411	6.20301	7.17535
Tyw3	-0.121247	7.53389	-0.48174	0.647798	0.885884	-6.28956	7.47327	7.59452	7.12735	7.82023	7.83598	7.55657	7.64446	7.21878
Tysnd1	-0.0153894	8.09029	-0.120938	0.90786	0.977083	-6.41123	8.08259	8.09798	8.17724	8.02795	8.08876	8.06574	8.01801	8.16403
Tyrobp	-0.0964338	8.04872	-0.392826	0.708614	0.909854	-6.33254	8.0005	8.09694	7.72743	8.29252	8.27087	8.30004	8.02728	7.6742
Tyro3	-1.89607	4.69387	-1.88089	0.11121	0.492355	-4.85502	3.74583	5.64191	6.11769	5.84061	4.96743	6.01883	2.32193	2.89674
Tyms	-0.0781728	4.82278	-0.140851	0.892798	0.971132	-6.40826	4.78369	4.86187	4.58064	4.81434	5.19063	3.5944	5.71372	5.04296
Tyk2	0.340286	7.23712	1.40391	0.212051	0.611815	-5.45479	7.40726	7.06698	6.75678	7.0694	7.37475	7.05059	7.52588	7.64533
Txnrd3	0.380631	9.06973	2.49065	0.0488971	0.392108	-4.04366	9.26004	8.87941	8.99587	8.96586	8.6765	9.24828	9.36993	9.16191
Txnrd2	-0.171696	9.45113	-1.18377	0.283183	0.669926	-5.7048	9.36528	9.53697	9.37926	9.65146	9.5802	9.3724	9.47164	9.2518
Txnrd1	0.85516	10.0212	4.44336	0.00484756	0.209525	-1.68458	10.4488	9.59362	9.60137	9.71329	9.46621	10.6554	10.5771	10.1139
Txnl4b	1.28555	6.49781	1.87203	0.11256	0.495027	-4.86662	7.14058	5.85503	6.26258	4.40682	6.8957	6.92987	6.73034	7.76154
Txnl4a	0.0906265	9.67345	0.65574	0.537361	0.828962	-6.18271	9.71877	9.62814	9.51152	9.69801	9.67488	9.58757	9.76288	9.80584
Txnl1	0.0351091	8.85973	0.150732	0.885342	0.968093	-6.40662	8.87728	8.84217	8.88915	8.44616	9.19121	8.97225	8.66277	8.99683
Txnip	0.843589	14.1999	3.09769	0.0224277	0.311122	-3.25101	14.6217	13.7781	14.0757	14.0664	13.1922	14.5833	14.5931	14.6886
Txndc5	-0.0709392	10.2145	-0.355938	0.734597	0.915669	-6.34795	10.179	10.25	10.3619	10.4722	9.91586	10.0085	10.2016	10.327
Txndc17	-0.10451	9.6258	-0.799228	0.455935	0.778086	-6.07375	9.57354	9.67805	9.62013	9.72993	9.68409	9.6646	9.60433	9.45169
Txndc15	0.210002	9.99559	1.49137	0.188631	0.58908	-5.34973	10.1006	9.89059	9.74254	9.91334	10.0159	9.99964	10.1624	10.1398
Txndc12	0.566085	9.76054	2.74923	0.0348723	0.352033	-3.70153	10.0436	9.4775	9.62621	9.60065	9.20564	9.79794	10.0141	10.3187
Txndc11	1.23414	6.33054	1.51322	0.18317	0.585549	-5.32305	6.94761	5.71347	6.79668	3.78984	6.55389	7.00579	6.80242	7.03462
Txn2	-0.216661	11.2146	-1.4657	0.195243	0.596302	-5.38086	11.1063	11.3229	11.4306	11.2391	11.2991	11.1106	10.943	11.2651
Txn1	0.135576	12.4915	1.06922	0.327842	0.701001	-5.82492	12.5593	12.4237	12.5022	12.4024	12.3666	12.5729	12.6274	12.4776
Txlng	0.428815	7.89482	2.19291	0.072808	0.435565	-4.44133	8.10922	7.68041	7.70535	7.87472	7.46116	8.38758	7.90085	8.03924
Txlna	-0.268719	8.59724	-1.33882	0.231191	0.627211	-5.53103	8.46288	8.7316	8.73551	8.94248	8.51682	8.71028	8.49323	8.18515
Twsg1	-0.335096	9.08423	-1.80329	0.123609	0.508067	-4.95621	8.91668	9.25178	9.19071	9.03571	9.52891	9.10128	8.85584	8.79292
Twist2	-0.00616841	2.32501	-0.052849	0.959643	0.989291	-6.41799	2.32193	2.3281	2.32193	2.32193	2.34043	2.32193	2.32193	2.32193
Twist1	1.46318	5.08533	2.38759	0.0560683	0.407246	-4.18112	5.81692	4.35374	5.08487	4.90982	3.06652	5.94448	6.29745	5.20884
Twf2	0.266259	12.0565	0.751247	0.482145	0.796473	-6.11215	12.1896	11.9234	12.3815	12.2603	11.1283	12.1602	12.2678	12.1409
Twf1	-0.394411	6.33305	-0.964165	0.373792	0.728825	-5.92792	6.13584	6.53026	6.81154	6.44843	6.3308	5.91256	5.49788	6.9971
Tvp23b	0.0659084	7.56648	0.380172	0.717481	0.913524	-6.33799	7.59943	7.53352	7.8119	7.2873	7.50138	7.60691	7.56013	7.63126
Tut1	-0.206333	7.39444	-1.08677	0.320641	0.695533	-5.80703	7.29127	7.49761	7.29396	7.46859	7.73027	7.2447	7.09814	7.53098
Tusc5	1.53734	6.88062	5.02567	0.00271349	0.185482	-1.10076	7.64928	6.11195	6.22495	5.59294	6.51796	7.85975	7.84022	7.24788
Tusc3	-0.516343	6.79523	-2.6054	0.0420435	0.369346	-3.89122	6.53706	7.05341	6.90658	6.93169	7.32194	6.29851	6.53942	6.77326
Tusc2	0.164385	7.67398	0.957215	0.377005	0.731028	-5.93447	7.75617	7.59179	7.731	7.49931	7.54505	7.98685	7.75697	7.52469
Tulp3	-0.0517188	9.02537	-0.287171	0.784061	0.933468	-6.37277	8.99951	9.05123	8.92046	8.93137	9.30186	9.04807	8.79573	9.15474
Tulp1	1.25405	3.876	1.86549	0.113568	0.495136	-4.87518	4.50302	3.24897	3.44834	3.04254	3.25603	6.05982	3.55514	3.89411
Tug1	-0.105518	8.75962	-0.689261	0.517526	0.817715	-6.15886	8.70686	8.81237	8.68906	9.04689	8.70117	8.66985	8.73331	8.71741
Tufm	-0.135459	11.8593	-0.824621	0.442485	0.769308	-6.05267	11.7915	11.927	11.8155	12.0592	11.9063	11.5704	11.9784	11.8258
Tubgcp6	0.110103	8.14004	0.5745	0.587411	0.85379	-6.23622	8.19509	8.08499	7.97857	8.31482	7.96158	8.00133	8.11371	8.47024
Tubgcp4	-0.115569	7.07263	-0.300666	0.774257	0.931029	-6.36831	7.01484	7.13041	6.81597	6.71169	7.86357	7.49043	6.82429	6.7298
Tubgcp3	-1.40103	5.45319	-1.7374	0.135207	0.523766	-5.04129	4.75268	6.15371	6.33951	6.32758	5.79403	3.11848	6.37098	4.76858
Tubgcp2	-0.0551975	8.66663	-0.444945	0.672638	0.896042	-6.30834	8.63903	8.69422	8.68996	8.70109	8.69163	8.54049	8.70839	8.6682
Tubg1	0.0823267	8.82103	0.544278	0.60672	0.863848	-6.25453	8.86219	8.77987	8.62541	8.82324	8.89096	8.69732	8.9681	8.92116
Tubb6	-0.599218	6.86843	-1.25109	0.259459	0.650949	-5.63081	6.56882	7.16803	7.52876	6.35778	7.61756	6.72706	7.13486	5.84452
Tubb5	-0.199232	9.46211	-0.681326	0.522177	0.820597	-6.1646	9.3625	9.56173	9.40298	9.14057	10.1416	9.53111	9.41581	9.14057
Tubb4b	-0.0478745	11.7414	-0.224338	0.830263	0.952062	-6.39094	11.7175	11.7653	11.6101	11.5257	12.1602	11.7185	11.5795	11.8543
Tubb3	0.688351	4.94248	1.14826	0.296436	0.675883	-5.74285	5.28666	4.59831	5.74194	3.44322	4.60977	5.20858	5.72994	4.92146
Tubb2b	-0.221805	5.49994	-0.382584	0.715787	0.913236	-6.33697	5.38904	5.61084	5.37529	4.89648	6.56076	6.10471	4.51086	5.55155
Tubb2a	-0.642462	9.20696	-2.5824	0.0433298	0.373644	-3.9217	8.88573	9.52819	9.71802	9.04343	9.82311	9.07978	8.76125	8.81615
Tuba8	-0.835809	10.9337	-2.85255	0.0305397	0.339521	-3.56647	10.5158	11.3516	11.3659	10.8871	11.802	10.4219	10.2544	10.8713
Tuba4a	-1.21541	11.2616	-2.90816	0.0284527	0.331216	-3.49427	10.6539	11.8693	11.4489	11.509	12.6499	10.4063	10.342	11.2132
Tub	0.0607921	2.53389	0.275338	0.792695	0.937258	-6.37653	2.56429	2.5035	2.32193	2.32193	2.86663	2.32193	2.59364	2.7773
Ttyh3	-0.0507519	9.34371	-0.226054	0.82899	0.951086	-6.3905	9.31833	9.36909	9.0658	9.67014	9.37131	9.6177	9.16781	9.1695
Ttyh1	0.106235	5.88262	0.334595	0.749812	0.921292	-6.3562	5.93574	5.82951	5.42965	6.40814	5.65073	6.29983	5.64039	5.867
Ttr	0.141181	9.8081	0.885604	0.411379	0.74907	-5.99995	9.8787	9.73751	9.86174	9.60226	9.74854	9.77932	9.7654	10.0914
Ttn	-0.160281	14.4986	-1.16316	0.29081	0.674701	-5.72697	14.4185	14.5788	14.5833	14.5359	14.6171	14.5618	14.2684	14.4252
Ttll9	0.265672	5.17514	0.494146	0.639533	0.881036	-6.28292	5.30798	5.04231	5.13292	5.97519	4.0188	4.85964	5.26287	5.80142
Ttll7	-0.0339046	7.44095	-0.162895	0.876182	0.96568	-6.40445	7.424	7.4579	7.66882	7.35383	7.35104	7.37964	7.14094	7.75141
Ttll5	0.19173	7.21458	0.804412	0.453166	0.775708	-6.06949	7.31044	7.11871	7.43007	7.16928	6.75678	7.61714	7.1745	7.13967
Ttll3	-0.0356955	3.90595	-0.0932317	0.928887	0.982237	-6.41462	3.8881	3.9238	3.43061	4.07348	4.26729	4.59287	3.62739	3.44404
Ttl	-0.0434806	8.45242	-0.286535	0.784525	0.933468	-6.37298	8.43068	8.47416	8.57028	8.59146	8.26073	8.34426	8.44674	8.50104
Tti2	-0.0358558	6.77634	-0.203469	0.845786	0.95581	-6.396	6.75842	6.79427	6.91073	6.75309	6.719	6.51912	7.02563	6.7305
Ttc9c	-0.193415	7.91304	-0.911876	0.398498	0.744066	-5.97636	7.81633	8.00975	7.8563	8.09177	8.08117	7.54632	7.70068	8.202
Ttc9b	-0.287712	5.79023	-0.468374	0.656766	0.88869	-6.29654	5.64638	5.93409	6.68003	5.08167	6.04057	6.49024	5.84511	4.60378
Ttc9	-1.44268	6.58431	-2.81028	0.0322376	0.343889	-3.62159	5.86297	7.30565	7.2568	7.53139	7.12876	6.77868	6.04166	4.76858
Ttc8	0.100138	3.78179	0.092755	0.929249	0.982237	-6.41467	3.83186	3.73172	2.32193	4.31015	4.56309	5.90757	2.32193	3.26609
Ttc7b	-0.108842	10.5675	-0.662178	0.533514	0.827544	-6.17821	10.5131	10.6219	10.6143	10.7734	10.4781	10.3367	10.7136	10.4889
Ttc7a	-0.0766303	8.47305	-0.177948	0.864874	0.961692	-6.40153	8.43473	8.51136	8.49323	9.20852	7.83234	9.02182	8.22985	8.05252
Ttc5	-0.0973993	7.75923	-0.422627	0.687934	0.901226	-6.31905	7.71053	7.80793	7.58582	8.05902	7.77895	7.94878	7.32495	7.85786
Ttc4	-0.359083	7.1618	-1.6483	0.152605	0.54899	-5.15487	6.98225	7.34134	7.4456	7.51558	7.06283	7.31919	6.84969	6.77789
Ttc39c	-0.180006	7.09347	-0.773806	0.469693	0.788147	-6.09434	7.00346	7.18347	7.00003	7.28028	7.27009	7.15813	7.28847	6.56379
Ttc38	0.432086	7.54377	1.43574	0.203231	0.602859	-5.41688	7.75981	7.32772	6.70934	7.54544	7.7284	7.56013	7.93978	7.77952
Ttc37	-0.496582	5.98829	-1.18567	0.282487	0.669677	-5.70274	5.74	6.23658	5.5392	6.68009	6.49044	5.18002	6.31655	5.72342
Ttc36	-1.15586	4.48132	-0.998286	0.358332	0.717925	-5.89528	3.90339	5.05925	2.93214	6.35778	5.88781	5.45569	3.80475	2.44972
Ttc34	0.467759	3.60689	0.660568	0.534474	0.828057	-6.17934	3.84077	3.37301	3.49934	3.04254	3.57714	3.37148	5.43641	2.71441
Ttc3	-0.109342	10.5519	-0.911237	0.398808	0.744262	-5.97694	10.4972	10.6066	10.5462	10.6299	10.6437	10.5223	10.4706	10.4988
Ttc28	-0.183527	7.66258	-1.08367	0.321903	0.696147	-5.8102	7.57082	7.75435	7.49579	7.8289	7.93835	7.44669	7.64951	7.61625
Ttc27	-0.522929	7.61735	-1.30434	0.241955	0.638323	-5.57068	7.35589	7.87882	7.4706	8.41977	7.74608	6.90098	8.07326	7.09343
Ttc23	-0.124066	8.36472	-0.752868	0.481242	0.796072	-6.11089	8.30269	8.42675	8.17983	8.5726	8.52783	8.17533	8.36744	8.36529
Ttc19	-0.018831	9.1952	-0.119369	0.909049	0.977207	-6.41145	9.18579	9.20462	9.18265	9.28343	9.14777	9.10428	9.02988	9.42321
Ttc17	-0.431868	8.6265	-1.93172	0.103771	0.484931	-4.78826	8.41056	8.84243	8.58054	9.01292	8.93383	8.76612	8.13857	8.32699
Ttc13	-0.174283	8.56583	-1.43997	0.202085	0.60248	-5.41182	8.47869	8.65298	8.6686	8.70992	8.58041	8.48939	8.48168	8.465
Ttc1	0.0822671	10.4966	0.490546	0.641925	0.882458	-6.28487	10.5377	10.4554	10.3861	10.4859	10.4944	10.7744	10.2893	10.5494
Ttbk2	-0.266563	8.00205	-1.29601	0.24462	0.638998	-5.58017	7.86877	8.13533	8.23107	8.36068	7.81425	7.82316	8.09295	7.6902
Tsx	1.05488	5.80745	5.98561	0.00114533	0.138425	-0.253541	6.33489	5.28001	5.4187	5.38927	5.03206	6.37047	6.14998	6.48422
Tstd3	0.547579	7.85865	1.57119	0.169399	0.569513	-5.25154	8.13244	7.58486	7.27095	7.17756	8.30606	8.20378	7.83516	8.35837
Tstd2	0.132275	6.8741	0.618376	0.560038	0.841977	-6.20809	6.94024	6.80797	6.96979	6.91517	6.53895	6.64051	7.21697	6.96324
Tsta3	0.183739	8.42516	0.800284	0.45537	0.777975	-6.07289	8.51703	8.33329	7.90417	8.42839	8.6673	8.5983	8.3709	8.58189
Tst	0.012292	9.30416	0.0979739	0.925283	0.981461	-6.4141	9.31031	9.29802	9.27501	9.24643	9.37261	9.28166	9.38976	9.2595
Tssc4	0.227808	7.85398	1.48495	0.190266	0.591661	-5.35754	7.96788	7.74008	7.65351	7.96158	7.60514	7.89031	7.97659	8.03676
Tsr3	0.335942	7.75254	1.57114	0.16941	0.569513	-5.2516	7.92051	7.58457	7.30093	7.91535	7.53743	8.08248	7.98994	7.68912
Tsr1	-0.250393	9.0342	-1.32658	0.234963	0.63191	-5.54517	8.909	9.15939	8.91186	9.38284	9.18348	8.81579	8.77541	9.1358
Tspyl4	-0.484582	7.52451	-2.30988	0.0622068	0.416651	-4.28498	7.28222	7.7668	7.73027	7.94957	7.62056	7.65207	7.0793	7.11528
Tspyl2	-0.131266	8.16287	-0.604517	0.568598	0.845322	-6.21717	8.09724	8.2285	8.37935	8.39555	7.9106	7.79671	8.21738	8.27762
Tspyl1	-0.249567	9.45107	-1.482	0.191021	0.591896	-5.36112	9.32628	9.57585	9.30551	9.64866	9.77338	9.24977	9.34262	9.38646
Tspy1	-0.920301	3.2763	-1.11255	0.310295	0.687811	-5.78039	2.81615	3.73645	2.32193	5.25295	3.63446	3.80458	2.32193	2.32193
Tspo	0.0755183	10.9437	0.628335	0.553936	0.837909	-6.20145	10.9815	10.9059	10.9285	10.8779	10.9114	11.0059	10.9188	11.0197
Tspan9	-1.09822	9.83305	-4.34956	0.0053462	0.2186	-1.7839	9.28394	10.3822	10.1693	10.1506	10.8267	9.55088	9.27001	9.03094
Tspan8	-0.26339	9.32266	-1.18487	0.282779	0.669677	-5.70361	9.19097	9.45436	9.68706	9.38596	9.29005	9.54157	9.15406	8.87728
Tspan7	-0.000915702	9.71831	-0.00389561	0.997024	0.998742	-6.41958	9.71785	9.71877	9.76744	9.53316	9.8557	10.0872	9.75527	9.31112
Tspan6	-0.477719	8.54355	-3.28938	0.0177273	0.288486	-3.01	8.30469	8.78241	8.73862	8.69352	8.91507	8.4502	8.18006	8.2838
Tspan5	1.29126	6.29043	4.08858	0.00706792	0.232081	-2.0681	6.93606	5.6448	5.1586	6.0091	5.76669	7.29487	7.04382	6.46949
Tspan33	-0.0966448	5.72575	-0.182578	0.861404	0.960572	-6.40058	5.67743	5.77408	6.4591	5.74072	5.12241	4.96687	5.46531	6.60012
Tspan31	-0.179647	8.88946	-1.14244	0.298657	0.6771	-5.74902	8.79964	8.97928	8.91851	8.84085	9.17848	8.92671	8.6686	8.8036
Tspan3	-0.25328	11.0776	-1.98903	0.0959862	0.473726	-4.71261	10.9509	11.2042	11.1484	11.2435	11.2207	11.0162	10.8433	10.9932
Tspan2	-0.124939	8.99606	-0.539683	0.609687	0.866076	-6.25723	8.93359	9.05853	9.23043	8.65976	9.28539	9.18649	8.87248	8.74178
Tspan18	-0.251592	8.50893	-1.75127	0.132679	0.52028	-5.02345	8.38314	8.63473	8.46068	8.74637	8.69714	8.28684	8.43826	8.42431
Tspan17	-0.582566	5.64593	-2.43946	0.0523292	0.400126	-4.11188	5.35465	5.93721	5.67567	5.79157	6.3444	5.6096	5.12426	5.33008
Tspan15	-0.0883043	7.25695	-0.24738	0.81322	0.944807	-6.38478	7.2128	7.3011	6.50686	7.57259	7.82385	7.20824	7.17928	7.25087
Tspan12	-0.264153	10.7605	-1.90774	0.107216	0.488269	-4.8198	10.6284	10.8926	10.941	10.7247	11.0121	10.6416	10.5834	10.6603
Tspan1	1.43177	6.24558	1.84446	0.116868	0.500205	-4.90265	6.96146	5.52969	6.32233	6.48824	3.7785	6.42601	7.34993	7.10844
Tsnax	-0.238512	10.0985	-1.78655	0.126459	0.512145	-4.97791	9.97922	10.2177	10.1319	10.3283	10.193	9.95075	10.0801	9.90683
Tsn	-0.0450972	8.2491	-0.361516	0.730642	0.915669	-6.34571	8.22655	8.27165	8.20276	8.29059	8.3216	8.19318	8.18138	8.3051
Tshz2	-0.157206	8.62603	-0.821907	0.443909	0.770256	-6.05495	8.54742	8.70463	8.88732	8.66476	8.56181	8.84027	8.31734	8.48466
Tshr	-0.646733	4.95525	-0.889867	0.409267	0.748251	-5.99616	4.63188	5.27862	5.42428	5.38431	5.02726	6.0658	4.70635	3.1235
Tshb	-0.731519	4.84122	-0.750938	0.482317	0.796473	-6.11239	4.47546	5.20697	5.20067	4.88263	5.53763	2.37996	4.73099	6.31542
Tsga10	-0.0580683	5.49699	-0.14358	0.890737	0.970686	-6.40782	5.46795	5.52602	5.90437	4.63819	6.03549	5.71372	5.41635	5.27379
Tsg101	0.1921	9.0137	1.02634	0.346008	0.711797	-5.86784	9.10975	8.91765	9.11567	8.68212	8.95516	8.95208	9.34866	9.02851
Tsen54	0.252128	8.03785	1.0649	0.329637	0.701797	-5.8293	8.16392	7.91179	7.90779	8.09731	7.73027	8.44455	7.72343	8.32377
Tsen15	0.23076	9.38413	1.03814	0.340929	0.708854	-5.85615	9.49951	9.26875	8.8686	9.48847	9.44919	9.49032	9.32055	9.68767
Tsc22d4	-0.367258	9.68662	-1.72781	0.136981	0.526246	-5.0536	9.50299	9.87025	9.62779	9.80828	10.1747	9.72752	9.53412	9.24734
Tsc22d3	0.742116	10.5188	3.23991	0.0188265	0.293935	-3.07168	10.8898	10.1477	10.4838	10.0489	9.91042	11.2012	10.6625	10.8057
Tsc22d1	-0.63095	12.7033	-2.62897	0.0407673	0.366034	-3.86001	12.3878	13.0187	12.7298	13.0581	13.2683	12.7486	12.0724	12.3423
Tsc2	-0.0617878	9.2044	-0.416688	0.692032	0.902341	-6.32181	9.17351	9.2353	9.13185	9.33768	9.23636	9.30641	8.99616	9.21796
Tsc1	0.00608896	7.57131	0.0290233	0.977828	0.992936	-6.4191	7.57435	7.56826	7.84114	7.23736	7.62629	7.42585	7.79281	7.5044
Trrap	-0.00882923	7.99939	-0.0336157	0.974321	0.991741	-6.41894	7.99498	8.0038	7.87738	8.01375	8.12029	8.21683	8.31625	7.45184
Trpv6	-0.0672695	4.06815	-0.213929	0.837995	0.952535	-6.39352	4.03452	4.10179	3.46748	4.41922	4.41865	4.31726	3.81861	3.96768
Trpv5	0.882092	5.7214	1.7471	0.133435	0.52112	-5.02882	6.16245	5.28035	6.32072	4.3329	5.18745	6.01559	6.06632	6.40544
Trpv4	0.558386	4.37011	0.630656	0.552519	0.83716	-6.19989	4.6493	4.09092	3.16223	5.49468	3.61583	3.10539	5.44301	5.39952
Trpv2	-0.649332	5.09462	-0.59129	0.576843	0.847673	-6.22567	4.76996	5.41929	5.93523	4.50283	5.81981	2.49092	6.68812	5.13083
Trpv1	0.59344	4.27816	2.22821	0.0694239	0.428282	-4.39417	4.57488	3.98144	4.20625	3.81724	3.92084	5.08129	4.43999	4.20337
Trpm8	0.505437	3.01629	1.06157	0.331024	0.702307	-5.83267	3.26901	2.76357	2.60729	3.343	2.34043	3.03219	4.16591	2.60893
Trpm7	0.074889	7.38183	0.360256	0.731534	0.915669	-6.34622	7.41927	7.34439	7.27929	7.10301	7.65085	7.6656	7.35801	7.23422
Trpm4	0.103881	7.10144	0.294407	0.778798	0.931734	-6.3704	7.15338	7.0495	6.9946	7.01644	7.13745	7.59987	7.49774	6.36252
Trpm3	-0.153614	4.8641	-0.247763	0.812938	0.944749	-6.38467	4.78729	4.94091	5.49063	5.3188	4.01329	3.75912	5.69042	4.91235
Trpm1	0.398284	6.70403	1.08134	0.322855	0.696157	-5.81259	6.90318	6.50489	6.57248	6.22888	6.71332	6.1931	7.55052	6.96591
Trpc6	1.92763	4.5827	2.6364	0.0403737	0.366034	-3.85019	5.54651	3.61888	5.327	2.78729	2.74236	5.81635	5.43136	5.39182
Trpc5	0.375973	3.41787	0.530801	0.615446	0.869337	-6.26241	3.60586	3.22989	2.63143	3.61502	3.44322	5.07468	3.32756	2.41534
Trpc4ap	0.0149348	10.0311	0.096682	0.926265	0.981842	-6.41424	10.0386	10.0236	10.0402	10.1583	9.87238	10.1963	9.88965	10.0297
Trpc4	-0.30199	3.15233	-0.701404	0.510461	0.813436	-6.14998	3.00133	3.30333	3.07841	4.01329	2.81827	3.65376	2.83505	2.51519
Trpc3	0.743926	6.70968	1.86897	0.113031	0.495076	-4.87063	7.08164	6.33772	6.86549	5.57094	6.57673	7.07975	6.68015	7.48504
Trpc2	-0.1617	5.64111	-0.379381	0.718037	0.913524	-6.33833	5.56026	5.72196	5.36932	5.5892	6.20736	5.63241	4.79542	6.25296
Trpc1	0.0758118	7.83039	0.338881	0.746747	0.920451	-6.35458	7.86829	7.79248	7.6232	7.87712	7.87712	8.21927	7.4852	7.90041
Tro	0.0733657	6.1652	0.184181	0.860202	0.95974	-6.40025	6.20189	6.12852	6.19767	6.09189	6.096	6.67522	5.29205	6.63839
Trnau1ap	0.000852738	10.5684	0.00536455	0.995901	0.998465	-6.41957	10.5688	10.5679	10.5375	10.6482	10.518	10.3326	10.6278	10.746
Trmu	-0.328693	7.16429	-0.927998	0.390749	0.739468	-5.96164	6.99995	7.32864	7.99831	6.63138	7.35623	6.96717	6.90131	7.13136
Trmt61a	0.0835368	6.87084	0.464012	0.659707	0.889752	-6.29878	6.91261	6.82907	6.61184	6.79505	7.08031	7.03687	6.73337	6.96758
Trmt6	0.223346	7.19521	0.841514	0.433699	0.762464	-6.03835	7.30688	7.08354	7.39651	6.81789	7.03622	6.84582	7.53639	7.53844
Trmt5	0.0384793	8.23063	0.244736	0.815171	0.945434	-6.38552	8.24987	8.21139	8.10439	8.37633	8.15346	8.20251	8.43236	8.11474
Trmt44	0.0879875	5.36115	0.132142	0.89938	0.973721	-6.40961	5.40514	5.31715	3.99932	6.16929	5.78285	5.97714	5.6345	4.60378
Trmt112	0.175154	10.4554	1.34319	0.22986	0.625549	-5.52597	10.543	10.3678	10.3345	10.3544	10.4146	10.502	10.4554	10.6716
Trmt1	0.125444	8.95281	0.671341	0.528069	0.824403	-6.17174	9.01553	8.89009	8.79877	9.0687	8.80279	8.71517	9.15089	9.18053
Trit1	0.200004	7.46371	0.676237	0.525174	0.823072	-6.16825	7.56371	7.36371	7.50053	7.64555	6.94503	7.783	7.07279	7.83535
Trip6	-0.203147	8.13108	-0.948822	0.380914	0.733877	-5.94234	8.02951	8.23266	7.90085	8.24522	8.55191	8.01062	8.21927	7.85865
Trip13	0.674835	5.78601	1.19062	0.280684	0.668575	-5.69738	6.12343	5.44859	6.63978	4.53787	5.16813	6.42264	6.28093	5.66671
Trip12	-0.0910578	9.09973	-0.655218	0.537673	0.829007	-6.18307	9.05421	9.14526	8.98511	9.20657	9.24411	9.0683	8.97728	9.11704
Trip10	-0.257791	9.56897	-1.35031	0.227703	0.623912	-5.5177	9.44007	9.69786	9.46256	9.73155	9.89948	9.69652	9.33439	9.28929
Triobp	0.00233996	9.20444	0.0126438	0.99034	0.997445	-6.41949	9.20561	9.20327	9.0044	9.42693	9.17848	9.44265	9.12847	9.04571
Trio	-0.393025	7.94889	-1.40568	0.211552	0.61162	-5.45269	7.75238	8.1454	7.97775	8.26375	8.19471	7.22382	8.23186	7.80145
Trim9	-0.220139	4.27674	-0.317322	0.762218	0.926186	-6.36252	4.16667	4.38681	2.95332	5.63273	4.57437	3.87265	3.95579	4.67156
Trim8	-0.323943	8.41527	-1.13274	0.302392	0.679447	-5.75925	8.25329	8.57724	8.61433	8.3591	8.75827	7.67657	8.48387	8.59944
Trim72	-0.109615	11.7977	-0.727418	0.495545	0.805804	-6.1305	11.7429	11.8525	11.8752	11.7608	11.9217	11.8752	11.8155	11.538
Trim66	-0.50656	3.18991	-1.62773	0.156922	0.555372	-5.18082	2.93663	3.44319	3.69612	3.5946	3.03886	3.24554	3.18441	2.37996
Trim63	0.912374	10.5862	6.44704	0.000784724	0.120469	0.107696	11.0424	10.13	10.1943	10.1452	10.0504	10.8856	11.0583	11.1833
Trim54	0.71963	12.3879	3.83498	0.00936217	0.248298	-2.35543	12.7478	12.0281	12.0284	12.3125	11.7434	12.6535	12.8688	12.7209
Trim5	0.29974	9.80834	1.76255	0.130659	0.517509	-5.00892	9.95821	9.65847	9.8283	9.73223	9.41488	10.0903	9.81406	9.97029
Trim47	0.0293972	8.62997	0.167138	0.872991	0.964108	-6.40365	8.64467	8.61527	8.55313	8.48083	8.81184	8.83602	8.4189	8.67908
Trim41	0.0896682	8.03958	0.606588	0.567314	0.844634	-6.21582	8.08441	7.99475	8.12236	8.06013	7.80175	8.15707	7.99622	8.09995
Trim37	0.313881	6.99751	1.10026	0.315193	0.692544	-5.79314	7.15445	6.84057	6.64766	6.68009	7.19395	7.28922	6.65765	7.51647
Trim36	-0.276175	3.43162	-0.585543	0.580447	0.848539	-6.22931	3.29353	3.56971	3.39148	3.5946	3.72304	4.35352	2.93343	2.59364
Trim35	-0.341826	11.5076	-2.60154	0.0422564	0.369346	-3.89633	11.3367	11.6785	11.6145	11.6794	11.7417	11.4489	11.2326	11.3286
Trim33	0.449726	8.27709	1.97313	0.0980851	0.475902	-4.73364	8.50195	8.05222	8.09434	7.83067	8.23166	8.65157	8.10025	8.75403
Trim32	-0.304916	8.02826	-1.36546	0.223176	0.62114	-5.50005	7.87581	8.18072	7.92302	8.24202	8.37713	7.97264	7.5195	8.13528
Trim3	0.0789146	8.41928	0.517349	0.624227	0.874567	-6.27009	8.45874	8.37982	8.53766	8.16705	8.43475	8.52585	8.46602	8.38434
Trim29	1.32196	4.84497	1.13733	0.30062	0.678383	-5.75442	5.50595	4.184	6.15077	3.0931	3.30812	3.61288	6.85155	6.05343
Trim28	0.292618	10.3487	2.21409	0.0707578	0.430187	-4.41304	10.495	10.2024	10.1308	10.2882	10.1882	10.5708	10.3795	10.5347
Trim27	0.36005	9.27906	1.8888	0.110019	0.492074	-4.84466	9.45909	9.09904	9.07836	9.3085	8.91025	9.5802	9.18182	9.61524
Trim24	-0.322385	7.71491	-1.27048	0.252958	0.644663	-5.60907	7.55372	7.8761	7.62629	7.82255	8.17946	7.41263	7.27047	7.97805
Trim23	0.290434	7.49985	1.36491	0.223339	0.621277	-5.50069	7.64507	7.35463	7.56212	7.03	7.47178	7.37339	7.77882	7.783
Trim2	0.186798	8.30216	0.68614	0.519352	0.819043	-6.16113	8.39556	8.20877	8.5182	7.86174	8.24636	8.77551	7.99685	8.41433
Trim17	0.27273	3.23737	0.303421	0.772261	0.930383	-6.36737	3.37374	3.10101	4.34879	2.6138	2.34043	5.08487	2.32193	2.71441
Trim11	0.0742115	7.24948	0.382232	0.716034	0.913236	-6.33712	7.28658	7.21237	7.43678	7.02341	7.17692	7.56609	7.10769	7.18597
Tril	-0.0360613	8.67341	-0.157439	0.880288	0.966261	-6.40544	8.65538	8.69145	8.59345	9.07625	8.40463	8.69163	8.42178	8.85274
Trib3	0.810567	5.19954	2.41934	0.0537474	0.40282	-4.13873	5.60482	4.79425	5.05148	4.93276	4.39852	5.01652	5.68848	6.10946
Trib2	-0.454654	9.59767	-2.2434	0.0680182	0.425589	-4.37386	9.37035	9.825	9.68296	10.0921	9.69995	9.16116	9.29625	9.65363
Trib1	0.949964	5.76733	2.24187	0.0681585	0.425589	-4.37591	6.24231	5.29234	4.96053	4.87846	6.03804	5.62121	6.47122	6.6345
Trhr	-0.24092	4.01752	-0.336806	0.74823	0.920811	-6.35537	3.89706	4.13798	3.72662	5.16419	3.52313	5.21863	3.42306	3.04949
Trh	-0.181791	4.98948	-0.544669	0.606468	0.863782	-6.2543	4.89859	5.08038	5.6981	4.84188	4.70115	4.90341	5.25679	4.53556
Treh	0.527672	2.80993	1.38248	0.218187	0.617434	-5.48009	3.07377	2.54609	2.32193	2.44972	2.86663	2.32669	3.18441	3.7102
Trdn	-0.487629	7.51675	-2.84685	0.030763	0.339521	-3.5739	7.27293	7.76056	7.89927	7.70033	7.68209	7.35018	7.01338	7.45524
Trdmt1	-1.13671	5.47133	-0.983782	0.36484	0.723559	-5.90925	4.90297	6.03968	5.9166	6.33768	5.86477	2.32193	5.4014	6.98559
Trappc9	-0.0105137	8.36787	-0.0527921	0.959686	0.989291	-6.41799	8.36261	8.37313	8.61549	8.20758	8.29631	8.53841	8.4822	8.06722
Trappc8	-0.0219788	8.6553	-0.112849	0.913991	0.978926	-6.41231	8.64431	8.66629	8.9485	8.42656	8.62382	8.68132	8.44055	8.81107
Trappc6b	-0.246648	9.73455	-1.52107	0.181246	0.583769	-5.31344	9.61123	9.85788	9.76664	9.72233	10.0847	9.7185	9.6412	9.47399
Trappc5	0.00735516	8.24918	0.0444988	0.966014	0.991047	-6.41845	8.25286	8.2455	8.37851	8.01855	8.33944	8.11345	8.24829	8.39683
Trappc4	0.0519542	9.17928	0.276754	0.791659	0.937192	-6.37609	9.20526	9.1533	9.10061	9.41143	8.94786	8.98197	9.31288	9.32093
Trappc3	0.0854423	9.62883	0.640832	0.546338	0.833881	-6.19299	9.67156	9.58611	9.60297	9.64185	9.51352	9.53849	9.75792	9.71826
Trappc2	-0.116558	8.42542	-0.700249	0.51113	0.813436	-6.15083	8.36714	8.48369	8.52914	8.34492	8.57702	8.56644	8.39381	8.14117
Trappc13	0.172081	10.1208	0.812754	0.448735	0.773481	-6.06259	10.2068	10.0347	9.8772	10.2703	9.95673	10.2081	9.90401	10.5084
Trappc12	0.202246	8.76645	1.1518	0.295092	0.675294	-5.73909	8.86757	8.66533	8.62882	8.78449	8.58268	8.87219	8.61421	9.11633
Trappc11	-0.554612	7.63961	-1.64995	0.152264	0.54899	-5.15278	7.3623	7.91691	7.5537	8.40745	7.78958	6.80489	7.61576	7.66625
Trappc10	-0.609216	7.22922	-2.5358	0.0460678	0.382228	-3.98358	6.92461	7.53382	7.78598	7.13767	7.67783	7.20713	6.68577	6.88093
Trappc1	-0.0923998	9.14378	-0.500951	0.635023	0.879794	-6.27922	9.09758	9.18998	9.395	9.05438	9.12056	9.36906	8.97	8.95367
Trap1	0.0295835	10.8387	0.204791	0.8448	0.95581	-6.39569	10.8535	10.8239	10.9994	10.7884	10.6839	10.7779	10.9259	10.8567
Tram1	-0.176155	8.37899	-0.691385	0.516285	0.816825	-6.15732	8.29091	8.46706	8.50533	8.59893	8.29693	8.57006	8.52372	7.77895
Trak2	-0.451693	11.443	-3.29256	0.0176591	0.288486	-3.00605	11.2171	11.6688	11.6853	11.5336	11.7875	11.1508	11.3039	11.1967
Trak1	-0.838632	9.05585	-4.05346	0.0073442	0.232928	-2.10723	8.63654	9.47517	9.5486	9.12425	9.75267	8.78449	8.48133	8.6438
Traip	0.728709	4.68104	0.834068	0.437556	0.764675	-6.04469	5.04539	4.31668	5.38777	5.22184	2.34043	5.28612	5.42428	4.42578
Trafd1	0.467369	10.2099	2.47444	0.0499571	0.394353	-4.06525	10.4436	9.97622	10.038	10.2374	9.65324	10.3524	10.5152	10.4631
Traf7	0.000716144	8.10573	0.00380661	0.997092	0.998742	-6.41958	8.10609	8.10537	8.03279	8.12986	8.15346	8.31159	7.76228	8.24439
Traf5	-0.120226	7.25288	-0.690512	0.516795	0.81714	-6.15795	7.19277	7.313	7.05247	7.32779	7.55873	7.28587	7.11074	7.1817
Traf4	0.206594	7.26126	0.723552	0.497742	0.806622	-6.13343	7.36456	7.15796	7.52375	6.98559	6.96454	7.86872	7.15052	7.07442
Traf3ip2	-0.0599733	6.92485	-0.220069	0.833432	0.952535	-6.39201	6.89486	6.95484	7.20607	6.82978	6.82866	7.25974	7.05021	6.37464
Traf3	-0.921296	7.54533	-2.627	0.0408721	0.366277	-3.86262	7.08469	8.00598	7.78762	7.79075	8.43958	7.60393	6.46742	7.18271
Traf2	0.751007	6.55459	3.16938	0.0205259	0.305251	-3.16026	6.9301	6.17909	6.17757	5.85284	6.50686	6.89126	6.67532	7.22372
Tradd	-0.0871525	5.95404	-0.192041	0.85432	0.958634	-6.39857	5.91046	5.99762	5.4529	5.82662	6.71332	5.71604	5.39044	6.6249
Trabd	-0.16429	9.04172	-1.30283	0.242435	0.638788	-5.57239	8.95958	9.12387	9.05943	9.13768	9.1745	8.93636	9.0491	8.89328
Tra2b	0.0339827	9.28819	0.223507	0.830879	0.952252	-6.39115	9.30518	9.27119	9.08017	9.26023	9.47319	9.27104	9.28456	9.35993
Tra2a	-0.266164	7.42526	-1.12998	0.303466	0.680829	-5.76216	7.29218	7.55835	7.36749	7.30679	8.00076	7.4878	7.25739	7.13136
Tpst2	-0.373794	9.34278	-2.32388	0.0610514	0.415133	-4.26627	9.15588	9.52968	9.42343	9.60698	9.55862	9.20394	9.337	8.92671
Tpst1	-0.0961615	5.79396	-0.304036	0.771815	0.930366	-6.36716	5.74588	5.84204	6.34139	5.39317	5.79157	6.16745	5.64592	5.42428
Tpsb2	-0.374245	7.26569	-0.590833	0.577129	0.84769	-6.22596	7.07856	7.45281	7.4878	7.60101	7.26961	7.96181	7.6645	5.60938
Tpsab1	1.40725	5.38853	1.31846	0.237494	0.635129	-5.55451	6.09216	4.6849	5.36277	2.60373	6.08822	7.41263	5.83177	5.03206
Tprn	0.184172	6.6836	0.721159	0.499106	0.807357	-6.13524	6.77568	6.59151	6.10224	7.03319	6.63911	6.74922	6.73034	6.8475
Tprkb	-0.802427	6.89379	-3.41114	0.0153118	0.275424	-2.85976	6.49257	7.295	7.65898	7.08316	7.14286	6.32561	6.33399	6.81812
Tprg1l	0.497525	10.761	2.84849	0.0306987	0.339521	-3.57176	11.0098	10.5123	10.4407	10.8007	10.2954	10.9563	10.9815	11.0915
Tpra1	0.678428	6.90358	1.39839	0.213616	0.61285	-5.46132	7.24279	6.56436	6.75132	5.7017	7.24008	7.80061	6.64162	7.28615
Tpr	0.00516327	8.66521	0.0206203	0.984246	0.994633	-6.41934	8.66779	8.66263	8.72688	8.5461	8.7149	8.17237	9.04651	8.78449
Tppp3	-0.474391	8.9565	-3.67563	0.0112274	0.259437	-2.54154	8.71931	9.1937	9.26291	9.19592	9.12226	8.65057	8.82216	8.68519
Tppp	-1.05923	9.01239	-3.95685	0.00816912	0.241597	-2.21598	8.48277	9.54201	9.22493	9.65324	9.74785	8.7924	8.01091	8.64501
Tpp2	0.114095	9.40849	0.517988	0.623808	0.874567	-6.26973	9.46553	9.35144	9.22011	9.41268	9.42153	9.05606	9.56217	9.77837
Tpp1	0.0842731	10.104	0.550114	0.602963	0.862337	-6.25106	10.1461	10.0618	9.95741	9.95726	10.2708	10.033	10.2156	10.1897
Tpo	0.351831	3.73381	0.858904	0.42479	0.757588	-6.02338	3.90972	3.55789	2.69903	4.29058	3.68407	3.79855	4.0633	3.86731
Tpmt	-0.346261	9.03818	-1.20561	0.275287	0.664964	-5.68106	8.86505	9.21131	9.19977	8.75279	9.68136	9.15918	8.84506	8.5909
Tpm4	-0.776945	10.2526	-4.84325	0.00323828	0.186316	-1.27768	9.86409	10.641	10.5347	10.487	10.9014	9.83114	9.88608	9.87504
Tpm3	-0.319081	7.10802	-1.74574	0.133682	0.521309	-5.03057	6.94848	7.26756	7.29055	7.15813	7.35399	6.88283	6.71278	7.24981
Tpm2	-0.739429	8.57133	-3.30983	0.0172937	0.285954	-2.98461	8.20162	8.94105	9.20285	8.74906	8.87123	7.83422	8.38219	8.38845
Tpm1	0.107334	10.2051	0.342695	0.744023	0.919239	-6.35313	10.2588	10.1514	10.3511	10.5114	9.59179	10.2734	10.6014	9.90152
Tpi1	-0.182348	13.5227	-1.27018	0.253058	0.644676	-5.60941	13.4315	13.6139	13.6725	13.419	13.7501	13.4283	13.4473	13.419
Tpgs2	-0.014929	7.96816	-0.0787635	0.939893	0.985127	-6.41604	7.96069	7.97562	8.21436	7.88103	7.83147	7.71227	8.00415	8.16565
Tpgs1	-0.179375	7.50051	-0.512102	0.62767	0.876839	-6.27304	7.41082	7.5902	7.49579	7.86591	7.4089	6.7158	7.97887	7.5378
Tpd52l2	-0.00479809	8.1262	-0.0352721	0.973057	0.991724	-6.41887	8.1238	8.1286	8.1177	8.18228	8.0858	8.19063	7.96641	8.21436
Tpd52l1	0.430713	10.9099	1.03561	0.342013	0.709087	-5.85867	11.1253	10.6946	10.9437	11.0445	10.0955	10.9437	11.8405	10.5916
Tpd52	-0.132085	7.03863	-0.591821	0.57651	0.847673	-6.22533	6.97259	7.10467	7.20297	6.84403	7.26702	6.60269	7.12056	7.19451
Tpcn2	-1.5099	4.73147	-3.2551	0.0184812	0.293648	-3.0527	3.97652	5.48642	6.27562	4.57392	5.60971	4.38457	3.68393	3.86108
Tpcn1	-0.179806	9.23748	-1.16964	0.288395	0.673301	-5.72003	9.14758	9.32738	9.44583	9.32572	9.21059	9.04389	9.34543	9.0534
Tpc1808	0.276022	2.46611	1.05008	0.335852	0.705301	-5.84423	2.60412	2.3281	2.32193	2.32193	2.34043	2.32193	2.32193	3.1685
Tpbpa	0.980933	4.90128	1.18448	0.282924	0.669823	-5.70404	5.39174	4.41081	4.51763	4.06444	4.65037	5.70874	6.88412	3.58237
Tpbgl	0.313029	7.40975	2.42337	0.0534603	0.401772	-4.13336	7.56627	7.25324	7.2856	7.24306	7.23105	7.64975	7.43936	7.60969
Tpbg	0.199685	5.55863	0.535075	0.612671	0.868212	-6.25993	5.65847	5.45879	5.07429	6.08333	5.21874	6.22822	5.36922	5.37798
Tp63	0.500099	4.25501	1.38616	0.217123	0.616046	-5.47576	4.50506	4.00496	3.8403	3.79855	4.37603	5.20183	4.34156	3.97179
Tp53inp2	-0.222325	11.8362	-1.35644	0.22586	0.622377	-5.51057	11.7251	11.9474	11.9572	11.7156	12.1694	11.6571	11.805	11.713
Tp53i13	-0.0148595	8.42231	-0.0398026	0.969598	0.991161	-6.41868	8.41488	8.42974	8.77352	8.11145	8.40424	7.78913	9.09915	8.35635
Tp53i11	-0.721462	7.89335	-2.74582	0.0350264	0.352447	-3.70601	7.53262	8.25408	7.87472	8.4732	8.41433	7.43389	7.9322	7.23178
Tp53bp1	0.281292	7.12903	0.52101	0.62183	0.873531	-6.26802	7.26968	6.98839	7.35801	6.2234	7.38375	7.65519	6.27303	7.88082
Tp53	-0.588912	7.57139	-1.58283	0.166753	0.566553	-5.23705	7.27693	7.86585	8.244	7.22416	8.12938	7.16681	6.8668	7.7972
Tox4	0.198098	8.15239	1.09824	0.316003	0.693165	-5.79523	8.25144	8.05334	8.26982	7.95345	7.93674	8.02192	8.28348	8.4489
Tore	-0.226737	4.58982	-0.232036	0.824557	0.950097	-6.38894	4.47645	4.70319	4.6068	4.21618	5.2866	6.08165	2.32193	5.02579
Tor4a	-0.237692	6.44686	-0.611526	0.564259	0.843395	-6.2126	6.32801	6.5657	7.09639	6.01446	6.58625	6.34778	6.86478	5.77147
Tor3a	-0.0214534	7.6314	-0.130568	0.900571	0.974023	-6.40985	7.62068	7.64213	7.39918	7.80311	7.72409	7.71159	7.65062	7.49982
Tor2a	0.52459	7.13875	1.85851	0.114652	0.49678	-4.8843	7.40105	6.87646	6.73939	6.68373	7.20624	7.78422	6.90597	7.51295
Tor1b	0.212003	6.9393	0.608445	0.566164	0.843637	-6.21461	7.0453	6.83329	6.74922	6.57248	7.17819	7.4932	7.28698	6.35572
Tor1aip2	0.593736	7.50115	3.83585	0.00935293	0.248298	-2.35441	7.79802	7.20428	6.99566	7.31555	7.30164	7.90708	7.6886	7.79838
Tor1aip1	0.237837	10.3801	1.3719	0.221277	0.6194	-5.49251	10.4991	10.2612	10.419	10.2683	10.0963	10.2608	10.5708	10.6655
Tor1a	0.028495	8.24992	0.167993	0.872348	0.964108	-6.40349	8.26417	8.23568	8.21575	8.10161	8.38967	8.30767	8.03532	8.44952
Top3b	0.312379	8.62738	1.25158	0.259292	0.650841	-5.63026	8.78357	8.47119	8.50417	8.54049	8.36892	9.23534	8.33751	8.77786
Top2b	-0.0168177	8.79749	-0.0929472	0.929103	0.982237	-6.41465	8.78908	8.8059	8.93372	8.48533	8.99864	8.71479	8.83939	8.81305
Top2a	-2.291	5.01061	-4.77868	0.00345109	0.191245	-1.3416	3.86511	6.15611	6.26195	5.72235	6.48403	3.57517	3.16462	4.85554
Top1	0.20339	8.18301	1.15275	0.294731	0.675054	-5.73808	8.2847	8.08131	7.78793	8.25428	8.20173	8.35013	8.336	8.16798
Tomm70	-0.21126	10.0981	-1.46839	0.19454	0.595671	-5.37761	9.99246	10.2037	10.1368	10.2061	10.2683	9.94885	9.85669	10.1718
Tomm7	0.0422025	11.5229	0.275458	0.792607	0.937258	-6.37649	11.544	11.5018	11.5019	11.5664	11.4371	11.3869	11.4818	11.7634
Tomm6	-0.0994522	10.6607	-0.651097	0.540147	0.830711	-6.18593	10.611	10.7104	10.4914	10.8903	10.7496	10.6329	10.6251	10.5748
Tomm5	0.0839542	10.4737	0.660302	0.534633	0.82806	-6.17953	10.5157	10.4317	10.4616	10.3317	10.502	10.5494	10.4509	10.5468
Tomm40l	0.281385	5.55973	0.850393	0.429133	0.760226	-6.03074	5.70042	5.41903	5.81672	4.85392	5.58647	5.36755	5.5892	6.14451
Tomm40	0.211228	9.22809	1.33284	0.233028	0.629284	-5.53795	9.3337	9.12247	9.0685	9.02182	9.27709	9.49274	9.14389	9.36447
Tomm34	-0.0946591	8.56882	-0.419059	0.690395	0.901538	-6.32071	8.52149	8.61615	8.72083	8.74318	8.38443	8.12495	8.77323	8.66629
Tomm22	-0.213427	10.6185	-1.15598	0.29351	0.674701	-5.73464	10.5117	10.7252	10.5468	10.8619	10.7668	10.2418	10.5602	10.7332
Tomm20	0.223585	11.5611	1.38051	0.218759	0.618127	-5.4824	11.6729	11.4493	11.4336	11.4068	11.5075	11.4193	11.7409	11.8585
Tom1l2	0.105807	9.41918	0.561917	0.595406	0.857133	-6.24395	9.47209	9.36628	9.19715	9.46438	9.4373	9.76879	9.24324	9.40422
Tom1	0.436899	10.7047	2.63845	0.0402656	0.366034	-3.84747	10.9232	10.4863	10.5787	10.5415	10.3386	10.7366	11.1458	10.8871
Tollip	0.016438	9.41725	0.134767	0.897395	0.97298	-6.40922	9.42546	9.40903	9.41725	9.39925	9.41058	9.46621	9.34037	9.46982
Toe1	0.178582	7.45105	0.683632	0.520822	0.820265	-6.16294	7.54034	7.36176	7.34328	7.56381	7.17819	7.0589	7.62598	7.93615
Tob2	-0.343124	9.50936	-1.57198	0.169216	0.569408	-5.25055	9.3378	9.68092	9.8417	9.41268	9.78838	9.66222	9.28967	9.0615
Tob1	0.14602	10.0717	1.09468	0.317436	0.694079	-5.7989	10.1447	9.99872	9.99136	9.92559	10.0792	10.2378	10.1733	10.0231
Tnxb	-0.761107	9.4283	-3.60596	0.0121707	0.263956	-2.62425	9.04775	9.80886	9.62526	9.82926	9.97204	9.18169	9.2799	8.68166
Tns3	-0.162598	9.78765	-1.14206	0.298805	0.6771	-5.74942	9.70635	9.86895	9.95012	9.93709	9.71963	9.83227	9.6526	9.63419
Tns2	0.629658	9.95235	3.88516	0.00884872	0.24331	-2.2977	10.2672	9.63752	9.65686	9.72389	9.53183	10.3437	10.4306	10.0273
Tns1	-0.0300236	12.2796	-0.191663	0.854603	0.958733	-6.39865	12.2646	12.2946	12.4449	12.1984	12.2405	12.1456	12.4624	12.1857
Tnrc6c	-0.126066	7.26095	-0.292205	0.780399	0.932374	-6.37113	7.19791	7.32398	7.28257	7.05636	7.63301	6.26258	7.71541	7.61576
Tnrc6b	0.121939	9.00629	0.770616	0.47144	0.789541	-6.09688	9.06726	8.94532	8.95576	8.90434	8.97586	8.94088	8.94088	9.32003
Tnrc6a	0.674839	5.46408	2.61453	0.0415443	0.36869	-3.87913	5.8015	5.12666	5.05741	4.90002	5.42257	5.37335	6.15347	5.87769
Tnrc18	0.517857	7.9326	1.31105	0.239824	0.63669	-5.563	8.19153	7.67367	7.94685	8.15076	6.9234	8.30292	8.54993	7.72172
Tnr	-1.78011	3.86904	-3.48793	0.0139772	0.272026	-2.7662	2.97899	4.75909	4.09452	5.25424	4.92851	2.32193	3.92528	2.68975
Tnpo3	-0.139769	7.89428	-0.61663	0.561112	0.842427	-6.20924	7.8244	7.96417	7.6815	8.01045	8.20055	7.49625	8.10245	7.87449
Tnpo2	0.0690339	8.54504	0.335401	0.749235	0.921276	-6.3559	8.57956	8.51052	8.32377	8.46602	8.74178	8.88048	8.53303	8.32516
Tnpo1	-0.611628	8.78879	-2.61037	0.0417706	0.369272	-3.88463	8.48298	9.09461	8.93666	9.15918	9.18798	8.26598	8.23985	8.94311
Tnp2	-0.183762	3.15605	-0.253104	0.809004	0.943167	-6.38316	3.06417	3.24793	4.88817	2.51519	2.34043	3.28695	3.33868	2.56687
Tnp1	-0.868634	3.11051	-1.16486	0.290176	0.674701	-5.72515	2.67619	3.54483	5.25151	3.04254	2.34043	2.55166	2.86799	2.60893
Tnnt3	-1.97111	4.45723	-2.15949	0.0761708	0.439152	-4.48596	3.47167	5.44278	5.27532	6.27946	4.77357	2.65007	2.32193	5.44301
Tnnt2	0.27509	10.6711	1.53697	0.177404	0.578658	-5.29388	10.8086	10.5335	10.5832	10.7308	10.2867	10.6275	10.9595	10.8389
Tnnt1	0.463349	4.65833	0.506999	0.631029	0.878103	-6.27588	4.89	4.42666	4.23399	3.54227	5.50371	6.05982	5.53897	3.07123
Tnni3k	-0.494869	11.0248	-3.11026	0.0220808	0.310342	-3.23505	10.7774	11.2723	11.1458	11.2767	11.3943	10.9677	10.7709	10.5936
Tnni3	-0.0693639	15.0708	-0.589251	0.57812	0.847795	-6.22697	15.0361	15.1055	15.095	15.1265	15.095	15.0199	15.0687	15.0199
Tnni2	0.233949	7.10862	0.805047	0.452827	0.775507	-6.06897	7.22559	6.99164	7.31891	7.26531	6.39071	7.15034	7.09195	7.43449
Tnni1	0.069888	6.83702	0.33301	0.750947	0.921562	-6.35679	6.87197	6.80208	6.92559	6.663	6.81765	7.24655	6.59263	6.77673
Tnnc2	-0.786855	4.72274	-0.869155	0.419603	0.755103	-6.01445	4.32931	5.11617	5.69042	4.16746	5.49063	2.68629	4.27822	6.02343
Tnnc1	-0.202966	15.0989	-1.62302	0.157926	0.555921	-5.18674	14.9974	15.2004	15.1265	15.2671	15.2075	14.9618	14.9618	15.0687
Tnn	0.8285	3.07903	2.85622	0.0303972	0.339398	-3.5617	3.49328	2.66479	2.86663	2.78729	2.34043	2.96815	3.62739	3.88431
Tnmd	0.116533	6.63468	0.253285	0.808871	0.943167	-6.38311	6.69294	6.57641	7.20922	6.5966	5.92341	7.45761	6.34054	6.28068
Tnk2	0.149382	7.88278	0.618932	0.559696	0.841977	-6.20772	7.95747	7.80809	7.68813	7.92797	7.80815	8.01669	7.50916	8.34654
Tnip1	0.203556	9.55666	1.7079	0.140741	0.531516	-5.0791	9.65844	9.45488	9.48532	9.44645	9.43287	9.61125	9.69652	9.66754
Tnik	0.207093	7.52863	0.858344	0.425075	0.757588	-6.02387	7.63218	7.42509	7.731	7.08479	7.45947	7.48487	7.97151	7.44016
Tnfsf4	-1.15572	4.63444	-1.86723	0.113298	0.495076	-4.8729	4.05658	5.2123	5.23971	5.4378	4.95941	3.96243	2.86799	5.33933
Tnfsf13	0.189594	7.38414	1.30758	0.240924	0.637824	-5.56697	7.47894	7.28934	7.39021	7.27788	7.19995	7.46827	7.63512	7.33343
Tnfsf12	0.0947653	8.99641	0.449398	0.669607	0.893843	-6.30614	9.04379	8.94902	9.05512	8.97697	8.81498	9.33051	9.13768	8.66318
Tnfsf11	-0.0547899	3.2093	-0.0725558	0.94462	0.986169	-6.41658	3.18191	3.2367	3.94108	3.42858	2.34043	4.69562	2.52818	2.32193
Tnfrsf9	0.0164483	2.63538	0.0452568	0.965435	0.991047	-6.41841	2.6436	2.62715	2.41919	2.32193	3.14035	3.28695	2.32193	2.32193
Tnfrsf8	-0.0518659	5.8698	-0.226756	0.828469	0.950864	-6.39032	5.84387	5.89574	6.00365	5.58302	6.10054	5.62592	6.1883	5.71739
Tnfrsf4	0.963713	6.5422	4.12183	0.00681713	0.231621	-2.03125	7.02406	6.06035	5.95518	5.86646	6.3594	7.02107	6.69719	7.35391
Tnfrsf21	1.14756	5.59099	1.31747	0.237804	0.635404	-5.55564	6.16477	5.01721	2.95332	6.0698	6.02852	6.04653	6.1671	6.28068
Tnfrsf1b	-1.56929	3.2374	-2.03481	0.0901942	0.462288	-4.65194	2.45276	4.02204	2.32193	5.40482	4.33938	2.32193	2.32193	2.71441
Tnfrsf1a	0.148896	9.16069	0.861056	0.423697	0.757588	-6.02152	9.23513	9.08624	8.91416	9.14595	9.19861	9.0237	9.45829	9.22341
Tnfrsf14	-0.590428	5.34075	-1.41042	0.210219	0.610592	-5.44707	5.04554	5.63597	6.09226	5.80314	5.0125	4.33238	5.44965	5.35459
Tnfrsf12a	-0.254925	8.20257	-0.781386	0.465561	0.785307	-6.08826	8.07511	8.33004	8.65168	8.62289	7.71554	7.98308	8.45289	7.78936
Tnfrsf11b	-0.345395	5.64254	-1.34881	0.228156	0.624419	-5.51945	5.46984	5.81524	5.4338	5.75094	6.26097	5.63503	5.55822	5.21628
Tnfaip8	-0.679858	6.52511	-2.98252	0.0259007	0.324188	-3.39829	6.18518	6.86504	6.58207	6.92826	7.08479	6.501	5.87161	6.18293
Tnfaip6	-0.128744	6.13098	-0.786096	0.463006	0.783382	-6.08445	6.0666	6.19535	6.10516	6.20913	6.27175	6.20834	5.80915	6.18232
Tnfaip2	-0.129863	5.26387	-0.19492	0.852169	0.957576	-6.39793	5.19894	5.32881	5.42696	6.45109	4.10836	5.92092	5.1257	4.55021
Tnfaip1	-0.102347	10.6717	-0.785544	0.463305	0.783608	-6.0849	10.6206	10.7229	10.7213	10.768	10.6794	10.7237	10.5011	10.6368
Tnf	-0.0872018	3.81039	-0.204205	0.845237	0.95581	-6.39583	3.76679	3.85399	3.13005	3.89527	4.53665	3.60057	3.39148	4.30831
Tnc	0.328726	4.68358	0.422071	0.688317	0.901226	-6.31931	4.84794	4.51921	4.96743	5.1782	3.41202	4.03818	6.31655	4.18909
Tmx4	0.0718452	11.9913	0.418695	0.690646	0.901538	-6.32088	12.0272	11.9554	11.8443	12.2169	11.805	11.8901	12.1456	12.046
Tmx3	-0.176403	8.12214	-1.05799	0.332523	0.703471	-5.83628	8.03393	8.21034	8.06996	8.19342	8.36763	7.97264	7.87488	8.25428
Tmx2	-0.467937	10.1444	-2.80088	0.0326286	0.344411	-3.63387	9.91044	10.3784	10.3377	10.1633	10.6342	9.87161	9.86789	9.99181
Tmx1	-0.121136	9.02808	-0.784196	0.464035	0.783864	-6.08599	8.96751	9.08864	8.98345	9.14762	9.13486	9.1823	8.82454	8.89569
Tmub2	0.0475021	8.98176	0.17738	0.8653	0.961719	-6.40164	9.00551	8.95801	9.12259	8.53134	9.22011	9.36447	8.94747	8.7046
Tmub1	0.136423	7.68279	0.778978	0.466871	0.786383	-6.09019	7.751	7.61458	7.50857	7.53414	7.80103	8.00204	7.63102	7.61994
Tmtc3	-0.297874	7.70492	-0.887801	0.41029	0.74907	-5.998	7.55598	7.85386	8.35103	7.40535	7.80518	8.07348	7.29055	7.30392
Tmtc1	1.11843	10.6128	4.82188	0.00330701	0.189236	-1.29876	11.172	10.0536	9.88744	10.4739	9.79935	11.1283	11.3869	11.0007
Tmsbl1	-0.268101	3.60867	-0.258111	0.805322	0.942331	-6.38171	3.47462	3.74273	2.32193	5.12775	3.7785	2.7773	5.32465	2.32193
Tmsb4x	-0.0538334	13.3092	-0.351302	0.737891	0.91651	-6.34978	13.2823	13.3361	13.2224	13.3007	13.4853	13.1794	13.2057	13.4619
Tmprss2	-0.899891	4.83218	-1.87798	0.111651	0.493111	-4.85883	4.38224	5.28213	5.57616	5.0597	5.21053	5.37171	3.53326	4.24176
Tmprss11d	-0.310691	4.91828	-0.474021	0.652969	0.887859	-6.29362	4.76293	5.07363	5.56082	4.11619	5.54387	4.82205	3.68393	5.78283
Tmpo	0.413842	7.76563	1.78705	0.126373	0.512145	-4.97726	7.97255	7.55871	7.83267	7.18231	7.66114	7.9522	7.74089	8.22455
Tmod4	-0.330919	9.35919	-0.76345	0.475381	0.792732	-6.10257	9.19373	9.52465	9.66918	9.71802	9.18674	9.59764	9.72797	8.25557
Tmod3	-0.887616	8.44441	-4.49097	0.00461478	0.208126	-1.63473	8.0006	8.88822	8.92952	9.00275	8.73239	7.99803	7.70169	8.30209
Tmod2	-0.171033	5.88178	-0.473135	0.653564	0.888035	-6.29408	5.79626	5.96729	6.46788	5.92341	5.51059	6.08339	6.11295	5.19244
Tmod1	-0.332799	11.3107	-2.60602	0.0420092	0.369346	-3.89039	11.1443	11.4771	11.518	11.3917	11.5217	11.1378	11.069	11.2261
Tmlhe	-0.00224684	8.68415	-0.0160798	0.987715	0.996421	-6.41944	8.68303	8.68528	8.79073	8.68132	8.58378	8.60204	8.82298	8.62406
Tmigd1	1.85416	3.91829	2.62355	0.041057	0.366657	-3.86719	4.84537	2.99121	2.75292	2.68451	3.53619	6.01883	5.17288	3.3444
Tmie	0.2343	5.93718	0.66978	0.528994	0.824936	-6.17285	6.05433	5.82003	6.44516	5.64039	5.37454	6.24469	5.59788	6.32043
Tmf1	-0.0205481	7.53738	-0.130058	0.900956	0.974239	-6.40993	7.52711	7.54766	7.75482	7.44146	7.44669	7.50476	7.66625	7.41032
Tmem9b	-0.0159912	8.56123	-0.0517537	0.960478	0.989518	-6.41805	8.55324	8.56923	8.19036	8.29574	9.22159	8.69337	8.60937	8.35697
Tmem98	-0.644442	8.71951	-3.44058	0.014784	0.275424	-2.82377	8.39729	9.04173	9.01168	8.90083	9.21268	8.69503	8.28095	8.21588
Tmem97	-1.54248	5.72487	-2.24109	0.0682301	0.425589	-4.37695	4.95363	6.49611	6.501	6.32213	6.6652	6.56662	4.11831	4.17595
Tmem9	-0.559015	7.25071	-2.13997	0.0782087	0.444493	-4.512	6.9712	7.53021	7.4197	7.71445	7.45649	6.54434	7.45458	6.91467
Tmem8a	-0.0396078	4.61234	-0.116373	0.91132	0.978113	-6.41185	4.59254	4.63214	4.62271	4.60001	4.67371	3.93665	5.26145	4.57951
Tmem88	-0.439	9.75038	-2.29235	0.0636869	0.418985	-4.30841	9.53088	9.96988	9.82926	9.9541	10.1263	9.84998	9.34342	9.39925
Tmem87a	0.0828774	8.58003	0.595306	0.574332	0.846992	-6.22311	8.62147	8.53859	8.41523	8.63661	8.56392	8.63124	8.72662	8.50654
Tmem86a	-0.219709	7.25116	-0.860307	0.424077	0.757588	-6.02217	7.1413	7.36101	7.1456	7.41398	7.52345	6.77326	7.61332	7.03733
Tmem82	-1.93727	5.54911	-1.57286	0.169016	0.56894	-5.24946	4.58047	6.51774	6.69031	6.16169	6.70123	7.47676	2.83505	3.4296
Tmem80	-0.034254	8.98642	-0.267787	0.798221	0.939807	-6.37884	8.96929	9.00354	8.94164	9.07978	8.98921	8.9782	9.04807	8.88161
Tmem79	-0.266403	5.02623	-0.375694	0.72063	0.914116	-6.33988	4.89302	5.15943	5.43951	4.26729	5.77147	5.74442	3.49844	5.43622
Tmem72	-1.07062	3.84487	-1.09117	0.318852	0.69525	-5.80251	3.30956	4.38018	4.95557	5.84452	2.34043	2.32193	3.99782	3.60893
Tmem71	0.649946	9.18755	2.99178	0.0256008	0.323307	-3.38638	9.51253	8.86258	9.2012	8.58725	8.79929	9.2789	9.5486	9.71009
Tmem70	-0.0706191	4.98126	-0.0766835	0.941477	0.985401	-6.41622	4.94595	5.01657	6.15981	3.26084	5.62907	5.18697	5.90614	3.74475
Tmem69	-0.066374	9.25442	-0.341893	0.744595	0.919462	-6.35343	9.22123	9.28761	9.15854	9.18454	9.51973	9.20967	8.97586	9.47816
Tmem64	-0.343581	8.58424	-2.10973	0.0814775	0.451375	-4.55231	8.41245	8.75603	8.76431	8.75215	8.75164	8.66015	8.19063	8.38657
Tmem63b	-0.193849	7.37724	-1.1271	0.304584	0.681078	-5.76519	7.28031	7.47416	7.44991	7.67982	7.29276	7.26996	7.46116	7.10981
Tmem63a	-0.567808	6.42091	-0.60257	0.569807	0.845473	-6.21843	6.13701	6.70482	7.5321	6.05903	6.52333	4.07265	7.21546	7.12292
Tmem59l	0.671183	6.7409	1.6889	0.144423	0.538085	-5.10335	7.07649	6.40531	7.03247	5.67435	6.50911	7.44942	7.10933	6.67072
Tmem59	0.217862	11.5316	1.47611	0.192537	0.593539	-5.36827	11.6405	11.4227	11.4622	11.2501	11.5558	11.5632	11.6002	11.7582
Tmem57	-0.243	8.42367	-1.58631	0.165971	0.564987	-5.23271	8.30217	8.54517	8.48636	8.56724	8.58189	8.46447	8.36278	8.07924
Tmem55b	0.307795	8.87295	1.64837	0.152591	0.54899	-5.15478	9.02684	8.71905	8.94767	8.55191	8.65757	9.27478	8.84364	8.96212
Tmem53	0.00200666	7.17786	0.0095293	0.992719	0.998207	-6.41953	7.17887	7.17686	7.18885	7.08096	7.26077	6.78966	7.27047	7.47648
Tmem50b	-0.400769	10.2893	-3.38974	0.0157085	0.277921	-2.886	10.0889	10.4897	10.5024	10.4616	10.5051	10.1242	10.082	10.0605
Tmem50a	0.0252023	9.44067	0.108609	0.917208	0.979639	-6.41285	9.45327	9.42806	9.4193	9.25296	9.61193	9.82767	9.07651	9.45562
Tmem5	0.0436917	8.28056	0.323919	0.757471	0.924471	-6.36014	8.30241	8.25871	8.20978	8.28095	8.28541	8.20055	8.25226	8.45441
Tmem47	-0.280718	9.7478	-1.76742	0.129795	0.516464	-5.00264	9.60744	9.88816	9.82444	9.82732	10.0127	9.79515	9.40394	9.62323
Tmem45b	0.123578	5.86895	0.246417	0.813931	0.945172	-6.38505	5.93074	5.80716	6.39518	4.86568	6.16063	5.89881	6.5343	5.35911
Tmem44	0.244461	6.0632	1.01709	0.350032	0.712221	-5.87694	6.18543	5.94096	6.22218	6.05684	5.54387	6.25382	5.90297	6.39949
Tmem43	-0.0234654	9.595	-0.175673	0.866581	0.961863	-6.40199	9.58327	9.60673	9.63926	9.51765	9.66329	9.69829	9.47816	9.57335
Tmem42	-0.0337443	7.12156	-0.0882614	0.932666	0.982845	-6.41513	7.10469	7.13843	7.14622	7.15417	7.11491	7.65661	7.41358	6.24388
Tmem41a	-0.241277	8.87247	-1.28875	0.246968	0.640789	-5.58842	8.75184	8.99311	9.06062	9.09145	8.82726	9.02121	8.48636	8.74793
Tmem39b	0.421693	7.43406	1.68693	0.14481	0.538573	-5.10586	7.6449	7.22321	6.73799	7.55201	7.37964	7.65039	7.47929	7.80503
Tmem39a	0.143147	7.59224	0.82083	0.444474	0.770857	-6.05585	7.66382	7.52067	7.438	7.80719	7.31682	7.64082	7.59295	7.75768
Tmem38b	-0.998779	4.25	-1.10402	0.313689	0.690503	-5.78925	3.75061	4.74939	3.74463	5.14326	5.36029	5.57094	3.30095	2.37996
Tmem38a	-0.0998381	10.1722	-0.709443	0.50582	0.81111	-6.14402	10.1223	10.2221	10.1069	10.3204	10.239	9.9845	10.2211	10.1612
Tmem37	1.05651	5.42444	1.01531	0.350813	0.712521	-5.87869	5.9527	4.89618	3.31395	6.03549	5.3391	4.09452	6.75418	7.00939
Tmem33	-0.666053	6.30657	-2.26247	0.0662951	0.423645	-4.34836	5.97354	6.63959	6.27039	6.74153	6.90686	6.17154	6.29432	5.45476
Tmem30a	-0.0112738	9.9775	-0.0570353	0.95645	0.989291	-6.41772	9.97186	9.98314	9.90933	10.0584	9.98165	9.59923	10.1601	10.1562
Tmem27	-0.362814	3.62115	-0.507828	0.630483	0.878103	-6.27542	3.43974	3.80256	3.99639	3.87509	3.53619	2.9283	5.069	2.32193
Tmem265	-0.0250104	7.04992	-0.0887435	0.932299	0.982845	-6.41508	7.03741	7.06243	6.78588	7.11618	7.28521	7.13486	7.449	6.52838
Tmem263	-0.181805	8.69716	-0.807992	0.45126	0.774957	-6.06653	8.60625	8.78806	8.48025	9.01652	8.86741	8.6686	8.29232	8.85784
Tmem261	-0.0959533	9.95034	-0.691862	0.516007	0.816629	-6.15697	9.90236	9.99831	10.0052	10.0402	9.94949	9.73155	9.97029	10.0052
Tmem259	0.062474	8.82748	0.370269	0.724454	0.915351	-6.34214	8.85871	8.79624	8.70125	8.86397	8.8235	8.58378	8.98287	9.0095
Tmem256	-0.0914007	10.3433	-0.460722	0.661929	0.890098	-6.30046	10.2976	10.389	10.11	10.5644	10.4926	10.0443	10.3682	10.4804
Tmem255b	-1.87274	6.55415	-2.37194	0.0572519	0.407428	-4.20204	5.61778	7.49052	7.29883	7.69816	7.47456	4.43884	4.96482	7.44967
Tmem248	0.0974333	8.4974	0.441327	0.675106	0.896926	-6.31011	8.54612	8.44869	8.02146	8.57553	8.74906	8.4512	8.60688	8.58027
Tmem246	-0.152788	8.75668	-0.790641	0.46055	0.781362	-6.08077	8.68028	8.83307	8.77786	8.54828	9.17306	8.62729	8.72385	8.68971
Tmem245	-0.0886884	9.45468	-0.50659	0.631299	0.878103	-6.27611	9.41034	9.49903	9.3014	9.51868	9.677	9.57786	9.45633	9.19683
Tmem242	0.0158764	10.6127	0.129811	0.901143	0.974341	-6.40996	10.6207	10.6048	10.5292	10.6554	10.6299	10.6625	10.5898	10.6097
Tmem237	0.258184	3.83239	1.15822	0.292665	0.674701	-5.73225	3.96148	3.7033	3.99475	3.26609	3.84907	3.88185	4.04617	3.95644
Tmem234	0.0058024	7.49404	0.0257008	0.980366	0.993575	-6.41921	7.49694	7.49114	7.38399	7.75047	7.33897	7.13145	7.77882	7.58057
Tmem233	-0.021162	6.32341	-0.0534641	0.959173	0.989291	-6.41795	6.31283	6.33399	7.02319	5.55927	6.41951	6.40156	6.00574	6.53118
Tmem230	-0.194967	9.4816	-1.43579	0.20322	0.602859	-5.41683	9.38411	9.57908	9.68588	9.42722	9.62414	9.41849	9.32545	9.4084
Tmem229b	0.00101922	5.59258	0.00137722	0.998948	0.999422	-6.41958	5.59309	5.59208	4.97503	5.91338	5.88781	7.14782	4.36684	5.26462
Tmem223	-0.130666	9.40417	-0.834478	0.437343	0.764661	-6.04434	9.33883	9.4695	9.51675	9.26852	9.62323	9.37499	9.20706	9.43445
Tmem222	-0.39861	8.68724	-2.12057	0.0802891	0.448707	-4.53786	8.48794	8.88655	9.14777	8.93809	8.57379	8.37685	8.54241	8.54456
Tmem221	0.0195909	6.71587	0.0886363	0.932381	0.982845	-6.41509	6.72567	6.70607	6.83961	6.50564	6.77297	6.92672	6.32468	6.92559
Tmem218	0.368187	8.59112	2.39141	0.0557839	0.407246	-4.17602	8.77522	8.40703	8.38793	8.26798	8.56518	8.83691	8.87972	8.60901
Tmem216	-0.319289	7.42504	-1.30695	0.241125	0.637829	-5.56769	7.2654	7.58469	7.77868	7.88651	7.08888	7.37607	7.16519	7.25493
Tmem214	0.0761305	8.54807	0.435521	0.679077	0.898566	-6.31292	8.58613	8.51	8.2448	8.54712	8.73808	8.4664	8.66659	8.62541
Tmem208	-0.0917369	8.33109	-0.682562	0.521451	0.820265	-6.16371	8.28522	8.37696	8.30861	8.29693	8.52533	8.24171	8.2713	8.34265
Tmem205	0.20537	9.09412	1.2058	0.275217	0.664964	-5.68084	9.19681	8.99144	8.97586	8.95999	9.03846	9.17681	9.46048	8.95313
Tmem204	-0.134821	9.3856	-0.832791	0.43822	0.765431	-6.04577	9.31819	9.45301	9.38646	9.58552	9.38704	9.48827	9.09368	9.37261
Tmem201	-0.0776843	7.32901	-0.372964	0.722553	0.914958	-6.34102	7.29016	7.36785	7.08933	7.66592	7.34829	7.47558	7.33566	7.05926
Tmem199	0.184724	9.82323	1.08518	0.321288	0.695848	-5.80866	9.91559	9.73086	9.92426	9.47399	9.79434	9.94885	10.0071	9.7908
Tmem192	0.144839	7.76424	0.443539	0.673597	0.896552	-6.30903	7.83666	7.69182	8.20627	7.56526	7.30392	7.38281	7.88855	8.2386
Tmem189	-0.476904	7.41665	-2.97057	0.0262931	0.324188	-3.41365	7.1782	7.65511	7.41036	7.71266	7.8423	7.24079	7.12749	7.16632
Tmem185b	0.123558	9.43409	0.920555	0.394312	0.741642	-5.96846	9.49587	9.37231	9.24049	9.44938	9.42707	9.58094	9.43223	9.47445
Tmem185a	0.0209922	7.86882	0.0888361	0.932229	0.982845	-6.41507	7.87931	7.85832	7.71239	7.96836	7.89421	8.26198	7.92197	7.45399
Tmem183a	-0.0108924	7.28282	-0.0824472	0.937089	0.984102	-6.4157	7.27738	7.28827	7.3406	7.14169	7.38252	7.26859	7.28257	7.28098
Tmem179b	-0.0875213	7.06766	-0.314277	0.764414	0.927121	-6.3636	7.0239	7.11142	6.8439	7.69368	6.79668	7.11906	7.09387	6.85876
Tmem179	0.203896	9.88605	1.34921	0.228034	0.624419	-5.51898	9.98799	9.7841	9.78121	9.83405	9.73703	9.76458	10.0977	10.1017
Tmem178a	-0.82736	5.32853	-1.54423	0.175677	0.57785	-5.28493	4.91485	5.74221	6.19767	5.82414	5.20483	5.42552	5.51429	3.80475
Tmem176b	-0.351241	9.33043	-1.40482	0.211795	0.611631	-5.45372	9.15481	9.50605	9.6662	9.63545	9.21651	9.53412	9.16428	8.76604
Tmem176a	0.0547575	8.70402	0.261413	0.802896	0.941706	-6.38075	8.7314	8.67664	8.84635	8.81349	8.37008	8.90253	8.45169	8.83997
Tmem173	0.167269	6.62108	0.598169	0.572546	0.846577	-6.22127	6.70471	6.53744	6.47562	6.70443	6.43228	6.23244	7.24008	6.64162
Tmem171	0.262489	7.9907	0.885415	0.411473	0.74907	-6.00012	8.12195	7.85946	8.28982	7.31225	7.97631	8.42203	8.02895	7.91487
Tmem168	-0.168011	8.21761	-1.12875	0.303942	0.680894	-5.76345	8.13361	8.30162	8.16805	8.37771	8.3591	8.15808	8.27284	7.9699
Tmem167a	-0.273007	9.28891	-2.07303	0.0856337	0.456756	-4.60116	9.1524	9.42541	9.36249	9.3617	9.55204	9.08017	9.20254	9.1745
Tmem165	-0.305824	8.81159	-1.72	0.138445	0.528146	-5.06361	8.65868	8.9645	9.18195	8.85973	8.85182	8.74552	8.8062	8.42431
Tmem164	-0.201601	8.95958	-1.22734	0.267622	0.656801	-5.65718	8.85878	9.06038	9.24612	9.12645	8.80856	8.77086	8.87618	8.92929
Tmem163	-2.55995	5.11209	-3.88414	0.00885887	0.24331	-2.29887	3.83212	6.39207	6.58581	6.81597	5.77443	3.76847	2.63521	5.09268
Tmem161b	-0.156861	6.62485	-0.784456	0.463894	0.783864	-6.08578	6.54642	6.70328	6.59687	6.62793	6.88504	6.2043	6.74649	6.68847
Tmem160	0.0544031	9.71037	0.294571	0.778679	0.931734	-6.37035	9.73757	9.68317	9.71912	9.76458	9.56579	9.91248	9.88367	9.41656
Tmem159	0.111035	9.95848	0.784805	0.463705	0.783859	-6.0855	10.014	9.90296	9.89754	9.77593	10.0354	9.89472	10.0626	10.0847
Tmem158	-0.542014	3.13148	-1.27898	0.250156	0.642642	-5.59949	2.86048	3.40249	4.334	3.01758	2.85588	2.66245	3.1273	2.79168
Tmem151a	-0.301761	7.31808	-0.485368	0.645375	0.885084	-6.28764	7.1672	7.46896	7.95099	7.67982	6.77607	7.80724	7.80655	5.88781
Tmem150c	-1.13754	5.2093	-1.46727	0.194831	0.596099	-5.37895	4.64053	5.77806	5.46054	6.15131	5.72235	2.86799	5.299	5.75459
Tmem150a	0.0874881	9.40763	0.475045	0.652282	0.887598	-6.29308	9.45137	9.36388	9.13863	9.45169	9.50133	9.41944	9.68661	9.24806
Tmem14c	-0.31425	10.0506	-1.80098	0.123998	0.508067	-4.95921	9.89343	10.2077	10.1974	10.073	10.3527	10.0284	10.0241	9.62779
Tmem147	-0.300708	10.3471	-1.97292	0.098113	0.475902	-4.73392	10.1968	10.4975	10.5315	10.3161	10.6449	10.2893	10.2352	10.0658
Tmem141	0.0395917	8.89395	0.195704	0.851582	0.957244	-6.39776	8.91375	8.87416	9.0502	9.0061	8.56617	8.84942	8.73862	9.15321
Tmem140	1.27627	11.142	2.19089	0.073007	0.435757	-4.44403	11.7802	10.5039	11.4222	10.921	9.16854	11.7314	11.7739	11.8351
Tmem138	0.310817	7.73011	1.86797	0.113184	0.495076	-4.87193	7.88552	7.5747	7.75078	7.39526	7.57806	8.06722	7.86033	7.729
Tmem136	0.209664	7.71661	1.02199	0.347898	0.711797	-5.87213	7.82144	7.61178	7.77736	7.74608	7.31189	8.09195	7.67508	7.69728
Tmem134	-0.0169557	10.7199	-0.100258	0.923548	0.981129	-6.41384	10.7114	10.7284	10.6756	10.9721	10.5375	10.5898	10.8372	10.7073
Tmem131	0.0818954	7.83279	0.298815	0.775599	0.931267	-6.36893	7.87374	7.79184	8.05698	7.41358	7.90497	8.32119	7.60902	7.691
Tmem128	0.04817	8.93503	0.296734	0.777109	0.931593	-6.36963	8.95911	8.91094	8.87636	8.89086	8.9656	9.19396	8.73551	8.94786
Tmem127	-0.220075	8.89775	-1.47056	0.193975	0.594853	-5.37498	8.78772	9.00779	8.82	9.11567	9.0877	8.75604	8.90602	8.70109
Tmem126b	-0.341838	10.0149	-2.23119	0.0691451	0.427498	-4.39018	9.84403	10.1859	10.0792	10.2597	10.2186	9.64473	10.0052	9.88212
Tmem126a	-0.664289	11.3883	-4.86441	0.00317183	0.186316	-1.25689	11.0561	11.7204	11.713	11.6516	11.7966	10.9578	11.2012	11.0094
Tmem123	0.129678	8.81449	0.928762	0.390385	0.739468	-5.96094	8.87933	8.74965	8.85035	8.72435	8.67426	8.93102	8.73033	8.97665
Tmem121	0.821902	5.65245	3.6768	0.0112123	0.259437	-2.54017	6.0634	5.24149	5.42965	5.36099	4.93385	5.73324	6.17627	6.28068
Tmem120a	-0.274306	7.6681	-0.917119	0.395965	0.742863	-5.9716	7.53095	7.80526	7.87622	7.27245	8.26711	7.46563	7.83267	7.29455
Tmem119	0.296895	5.46679	0.897305	0.405604	0.746549	-5.98951	5.61524	5.31835	5.98304	4.92575	5.04625	5.31577	5.86827	5.66168
Tmem116	-0.584831	8.31837	-1.56868	0.169973	0.570481	-5.25465	8.02596	8.61079	8.6682	8.59286	8.5713	7.17977	8.46951	8.42859
Tmem115	0.422583	9.01925	3.07967	0.0229358	0.312004	-3.27394	9.23054	8.80796	8.77674	8.84299	8.80413	9.24514	9.36906	9.07742
Tmem110	-0.478724	7.58953	-2.1398	0.0782264	0.444493	-4.51222	7.35017	7.82889	7.94386	8.04325	7.49956	7.0431	7.45399	7.55342
Tmem11	0.222106	9.72172	1.67745	0.146686	0.542505	-5.11792	9.83277	9.61067	9.63241	9.67799	9.5216	9.86789	9.91295	9.71747
Tmem109	-0.167751	10.1357	-1.12963	0.3036	0.680852	-5.76253	10.0519	10.2196	10.0989	10.2798	10.2802	10.134	10.1537	9.86789
Tmem106c	0.051796	7.98291	0.190596	0.855401	0.958798	-6.39888	8.00881	7.95702	8.08447	7.79594	7.99065	8.21533	8.35926	7.45184
Tmem106a	0.306078	6.18459	0.655198	0.537686	0.829007	-6.18309	6.33763	6.03155	5.02905	6.2991	6.76651	6.57524	6.39367	6.04399
Tmem101	0.171541	8.83379	0.87656	0.415885	0.751091	-6.00795	8.91956	8.74801	8.83087	8.90784	8.50533	9.18504	8.69813	8.87549
Tmem100	0.410002	6.90963	1.0331	0.343092	0.709429	-5.86116	7.11463	6.70463	6.4245	7.18027	6.50911	7.64571	7.33566	6.36252
Tmeff1	1.12619	4.78865	3.30628	0.0173682	0.285954	-2.98901	5.35175	4.22556	4.15132	3.63001	4.89533	5.5688	5.28055	5.2059
Tmed9	0.0532273	9.55329	0.300115	0.774656	0.931029	-6.36849	9.57991	9.52668	9.47219	9.37326	9.73459	9.34342	9.70821	9.68809
Tmed8	0.0266454	7.8869	0.117048	0.910808	0.977863	-6.41176	7.90022	7.87358	7.88214	7.78393	7.95466	8.08906	7.4445	8.16711
Tmed7	-0.249311	7.13948	-0.717123	0.501412	0.808302	-6.13828	7.01483	7.26414	6.63775	7.46226	7.69241	7.13234	6.57648	7.33566
Tmed4	-0.115174	9.33064	-0.941813	0.384202	0.734456	-5.94887	9.27305	9.38823	9.31172	9.39664	9.45633	9.25403	9.26533	9.29981
Tmed3	0.111086	7.65983	0.393348	0.708249	0.909742	-6.33231	7.71537	7.60428	7.44384	7.24638	8.12263	7.85672	7.88693	7.40245
Tmed2	0.0369217	10.8462	0.26653	0.799142	0.939807	-6.37922	10.8646	10.8277	10.848	10.6756	10.9595	10.7951	10.8967	10.9021
Tmed10	-0.265414	10.458	-1.35922	0.225031	0.622377	-5.50733	10.3253	10.5907	10.5514	10.3897	10.8309	10.5832	10.2734	10.1192
Tmed1	-0.27141	8.10734	-1.0267	0.345851	0.711797	-5.86748	7.97164	8.24305	8.26733	7.77146	8.69035	7.93802	7.81519	8.16171
Tmco6	-0.0965604	7.57737	-0.346531	0.741287	0.917664	-6.35165	7.52909	7.62565	7.99459	7.47523	7.40714	7.07662	7.61735	7.89331
Tmco3	-0.301729	8.22352	-1.95323	0.100777	0.481392	-4.75991	8.07265	8.37438	8.24662	8.33886	8.53766	8.0296	7.9503	8.23805
Tmco1	0.187808	9.72707	1.07961	0.32356	0.696681	-5.81435	9.82098	9.63317	9.35779	9.80171	9.74	9.68767	9.86278	9.91248
Tmcc2	-0.049843	9.80028	-0.330146	0.753	0.921721	-6.35786	9.77536	9.8252	9.87017	9.79547	9.80998	10.0001	9.67568	9.65032
Tmc6	0.496165	7.83774	1.81799	0.121158	0.506097	-4.93712	8.08582	7.58965	7.36306	7.8563	7.5496	8.42727	8.25088	7.5793
Tmbim6	-0.0705856	11.528	-0.537225	0.611278	0.867131	-6.25867	11.4928	11.5633	11.6256	11.5888	11.4756	11.4857	11.3981	11.5945
Tmbim4	0.129351	9.60117	0.837096	0.435984	0.763685	-6.04212	9.66585	9.5365	9.32404	9.70892	9.57653	9.73489	9.58168	9.68097
Tmbim1	1.15986	8.80851	6.29164	0.000889133	0.128242	-0.0108591	9.38844	8.22857	8.20866	8.47942	7.99764	9.43531	9.53183	9.19818
Tma16	0.461148	6.76227	1.02154	0.348095	0.711797	-5.87258	6.99284	6.5317	5.77061	6.87268	6.9518	7.41398	6.28222	7.28232
Tm9sf4	-0.0495194	8.84616	-0.408608	0.697627	0.905376	-6.32551	8.8214	8.87092	8.9092	8.89353	8.81003	8.8702	8.80531	8.78868
Tm9sf3	-0.375406	8.52979	-2.11087	0.0813511	0.451375	-4.55079	8.34209	8.7175	8.91186	8.50156	8.73906	8.15808	8.33496	8.53323
Tm9sf2	-0.0302312	11.0091	-0.177341	0.86533	0.961719	-6.40165	10.994	11.0243	10.9921	11.0045	11.0762	11.2767	10.7849	10.9205
Tm9sf1	-0.250524	9.36646	-1.8243	0.120122	0.505098	-4.92892	9.2412	9.49172	9.55146	9.46486	9.45884	9.08546	9.2768	9.36133
Tm7sf3	0.100939	8.72264	0.746765	0.484646	0.797436	-6.11564	8.77311	8.67217	8.80934	8.58041	8.62678	8.80302	8.68881	8.82751
Tm7sf2	-0.281348	4.76788	-0.450419	0.668913	0.89378	-6.30563	4.62721	4.90855	3.77685	5.95575	4.99307	4.08434	5.35523	4.44204
Tm4sf4	0.066007	5.33289	0.093951	0.92834	0.982065	-6.41454	5.36589	5.29988	6.09111	5.68583	4.12271	6.45873	4.51763	5.12131
Tm4sf1	-0.318459	9.59521	-1.81564	0.121546	0.506235	-4.94017	9.43599	9.75444	9.89343	9.74254	9.62735	9.27405	9.326	9.7079
Tm2d3	-0.080191	9.23215	-0.464793	0.65918	0.889694	-6.29838	9.19205	9.27224	9.09989	9.49123	9.22561	9.18897	9.02121	9.36597
Tm2d2	-0.0151788	10.1151	-0.0701634	0.946443	0.986733	-6.41677	10.1075	10.1227	9.94647	9.97375	10.4477	10.3345	10.1517	9.8362
Tm2d1	-0.0392449	8.79458	-0.302886	0.772648	0.930509	-6.36755	8.77496	8.8142	8.88068	8.69864	8.86329	8.76063	8.84128	8.72296
Tlx3	-0.672901	4.47353	-0.809943	0.450224	0.77413	-6.06492	4.13708	4.80998	6.48273	3.1201	4.8271	3.80458	4.23981	4.36684
Tlx2	-0.422673	4.82233	-0.913728	0.397602	0.743844	-5.97468	4.61099	5.03367	5.02093	4.21046	5.86961	5.00006	4.66373	4.1692
Tlr7	-2.38481	4.28372	-3.31085	0.0172724	0.285954	-2.98334	3.09132	5.47613	5.67732	5.98352	4.76754	2.32193	4.63009	2.32193
Tlr4	0.249341	6.08901	0.909269	0.399763	0.744468	-5.97873	6.21368	5.96434	6.02606	5.6457	6.22126	5.77516	6.2448	6.62107
Tln2	-0.611851	5.40537	-0.926041	0.391684	0.739867	-5.96344	5.09945	5.7113	4.84961	5.3948	6.88948	5.15311	5.91163	4.23361
Tln1	0.53002	10.6983	2.25918	0.0665896	0.423645	-4.35277	10.9633	10.4333	10.6236	10.4427	10.2335	10.5683	11.3137	11.0078
Tlk2	0.167498	8.9001	0.743403	0.486528	0.798916	-6.11825	8.98384	8.81635	8.485	8.9098	9.05424	8.8653	9.29206	8.79417
Tle6	-0.671248	3.64804	-1.00933	0.353441	0.714413	-5.88454	3.31242	3.98367	3.41669	3.68451	4.8498	3.07977	2.32193	4.53556
Tle4	0.197196	7.21382	1.27479	0.251534	0.64402	-5.60421	7.31242	7.11523	7.08316	7.05469	7.20783	7.1176	7.3129	7.50677
Tle3	-0.147546	7.35246	-0.534211	0.613232	0.868492	-6.26043	7.27868	7.42623	7.41036	7.22323	7.64511	7.12563	7.81097	6.89946
Tle2	-0.199388	7.31338	-0.855735	0.426404	0.758446	-6.02613	7.21369	7.41307	7.69383	7.449	7.09639	7.53001	6.9555	7.15554
Tle1	-0.203305	6.29337	-1.13889	0.30002	0.678383	-5.75277	6.19172	6.39502	6.34497	6.37344	6.46666	6.50418	6.07295	5.99803
Tlcd1	-0.226392	5.81464	-0.998242	0.358351	0.717925	-5.89532	5.70145	5.92784	6.23938	5.57788	5.96626	5.77516	5.88453	5.44464
Tkt	-0.0412907	6.29183	-0.271209	0.795715	0.939001	-6.3778	6.27118	6.31248	6.21864	6.29614	6.42264	6.06934	6.36169	6.38253
Tkfc	-0.0567447	7.22807	-0.267515	0.79842	0.939807	-6.37892	7.1997	7.25644	7.24655	7.61003	6.91275	7.12243	7.3338	7.14286
Tk1	-0.258396	7.1161	-1.51777	0.182052	0.585399	-5.31748	6.98691	7.2453	7.25519	7.47258	7.00814	6.86872	7.00366	7.08834
Tjp2	-0.139694	7.92398	-1.01884	0.34927	0.711858	-5.87523	7.85413	7.99383	7.93339	7.95746	8.09063	7.98994	7.74879	7.82366
Tjp1	0.0264254	11.2191	0.20125	0.847441	0.955871	-6.39651	11.2324	11.2059	11.0978	11.297	11.2229	11.2578	11.1484	11.2909
Tjap1	0.0744742	8.23384	0.333678	0.750469	0.921551	-6.35654	8.27108	8.1966	8.37807	8.1067	8.10504	8.56912	8.37633	7.86778
Tirap	-0.185031	7.6371	-0.895588	0.406447	0.747121	-5.99105	7.54459	7.72962	7.8199	7.64118	7.72778	7.69669	7.15242	7.78466
Tiprl	-0.338324	6.84311	-1.19695	0.278393	0.666542	-5.6905	6.67394	7.01227	6.53533	6.99091	7.51056	6.8991	6.46447	6.65826
Tipin	0.281096	5.87631	0.542553	0.607833	0.864623	-6.25555	6.01686	5.73576	5.13292	6.62385	5.4505	5.39922	5.88453	6.76681
Tiparp	0.136224	9.20921	0.630864	0.552393	0.83716	-6.19975	9.27732	9.1411	8.9233	9.25022	9.24977	9.6063	9.27253	8.95313
Tinagl1	1.90156	9.7227	6.23441	0.000931559	0.128877	-0.0553016	10.6735	8.77192	9.30771	8.62586	8.38219	10.6741	11.0078	10.3386
Timp3	0.641432	9.41178	2.28188	0.0645886	0.420584	-4.32242	9.7325	9.09107	9.01292	8.84666	9.41362	9.90527	10.0637	9.22849
Timp2	-0.0670298	9.90574	-0.426818	0.685049	0.900298	-6.31708	9.87222	9.93925	9.96581	9.83781	10.0141	10.0466	9.91373	9.65636
Timp1	-0.535324	7.67202	-2.16553	0.0755509	0.439002	-4.47789	7.40436	7.93969	7.47929	8.14372	8.19605	7.16173	7.55408	7.49728
Timmdc1	0.205511	9.5428	1.2526	0.258947	0.650669	-5.62912	9.64555	9.44004	9.60297	9.28126	9.4359	9.81197	9.66585	9.45884
Timm9	-0.424299	8.96071	-2.73043	0.0357298	0.354161	-3.72622	8.74856	9.17286	9.12847	9.02596	9.36414	8.63627	8.88161	8.7278
Timm8b	-0.104012	12.4171	-0.668138	0.529968	0.825326	-6.17401	12.3651	12.4691	12.4776	12.3953	12.5344	12.3329	12.5816	12.1808
Timm8a1	-0.193148	8.50204	-1.1294	0.303688	0.680894	-5.76277	8.40547	8.59862	8.60297	8.39284	8.80004	8.28062	8.58725	8.34854
Timm50	0.11982	9.79309	0.751117	0.482217	0.796473	-6.11225	9.853	9.73318	9.80363	9.75439	9.64153	9.77798	9.69073	10.0903
Timm44	-0.0646243	7.35803	-0.32284	0.758247	0.924774	-6.36054	7.32572	7.39035	7.37499	7.20624	7.58981	7.45947	7.00658	7.51111
Timm22	-0.00896922	8.14414	-0.0391788	0.970074	0.991243	-6.41871	8.13966	8.14863	8.00823	8.17468	8.26298	7.71568	8.47654	8.22677
Timm21	-0.191786	10.1695	-1.02424	0.346921	0.711797	-5.86992	10.0736	10.2654	9.98563	10.3672	10.4433	10.2811	9.96881	9.97084
Timm17a	-0.327688	11.6726	-1.83947	0.117664	0.502387	-4.90915	11.5088	11.8365	11.7417	11.6643	12.1034	11.6839	11.4068	11.4357
Timm13	0.145622	11.0024	1.08887	0.319785	0.695393	-5.80487	11.0752	10.9296	10.8831	10.9021	11.0035	10.9401	11.1185	11.167
Timm10b	0.204713	8.16406	0.974181	0.3692	0.725872	-5.91842	8.26641	8.0617	8.32633	8.02342	7.83535	8.54306	8.01472	8.24145
Timm10	-0.107891	11.804	-0.698873	0.511928	0.814078	-6.15184	11.7501	11.858	11.6887	11.9006	11.9846	11.5964	11.8828	11.771
Timeless	-0.917611	5.38778	-1.16039	0.291849	0.674701	-5.72993	4.92897	5.84658	5.82958	6.39576	5.31441	4.84188	3.44404	6.501
Tie1	-0.941921	9.43299	-5.37048	0.00196548	0.168867	-0.780659	8.96203	9.90395	9.6381	10.1482	9.92559	9.06713	8.92518	8.89377
Ticam1	0.607687	5.05089	1.75907	0.131279	0.517885	-5.01341	5.35474	4.74705	4.48054	5.05077	4.70984	5.75602	4.65179	5.65639
Tiam1	0.214909	2.74447	0.410232	0.696501	0.904471	-6.32477	2.85192	2.63701	3.24868	2.32193	2.34043	3.91191	2.32193	2.32193
Tial1	0.0459881	9.53723	0.361344	0.730764	0.915669	-6.34578	9.56023	9.51424	9.45417	9.6063	9.48225	9.50499	9.63643	9.53927
Thy1	-0.719782	6.12425	-1.61721	0.159174	0.556644	-5.19404	5.76435	6.48414	6.76492	6.02361	6.66388	5.00217	6.58958	5.70131
Thumpd3-as1	-0.425314	6.29463	-1.42171	0.207076	0.607157	-5.43364	6.08197	6.50729	6.81835	6.37464	6.32888	6.48757	6.24027	5.51808
Thumpd2	-0.599841	6.39561	-1.30834	0.240683	0.637824	-5.5661	6.09569	6.69553	7.04128	6.17828	6.86703	5.18002	6.65153	6.45551
Thumpd1	0.0245622	9.08211	0.167157	0.872977	0.964108	-6.40365	9.09439	9.06983	9.05573	9.11105	9.0427	9.13541	8.89541	9.25235
Thtpa	-0.0985648	9.05075	-0.258369	0.805132	0.942273	-6.38164	9.00147	9.10003	9.02139	9.30512	8.97359	9.42606	8.15602	9.42232
Thsd4	-0.958071	8.2156	-2.88953	0.0291342	0.332996	-3.51842	7.73656	8.69463	8.49563	8.57379	9.01448	8.38956	7.53985	7.28028
Thrsp	-0.770011	5.08296	-1.13121	0.302987	0.680283	-5.76087	4.69795	5.46796	6.42687	5.13061	4.8464	3.44834	5.08624	5.55927
Thrb	0.655446	7.74312	3.10221	0.0223023	0.310342	-3.24527	8.07084	7.4154	7.34969	7.51437	7.38213	7.88358	8.48036	7.84858
Thrap3	-0.0228983	10.6341	-0.137499	0.895331	0.971884	-6.40879	10.6227	10.6456	10.7044	10.7182	10.5141	10.8748	10.5106	10.4825
Thra	-0.101808	8.22156	-0.616004	0.561497	0.842766	-6.20965	8.17065	8.27246	8.19221	8.08024	8.54493	8.18807	8.16811	8.15577
Thpo	-0.598799	3.63641	-0.578558	0.584846	0.851944	-6.2337	3.33701	3.9358	3.17562	3.30095	5.33084	5.36716	2.32193	2.32193
Thop1	0.209958	6.79303	0.68301	0.521188	0.820265	-6.16339	6.89801	6.68805	6.98141	6.03233	7.0504	6.84009	7.07604	6.77789
Thoc7	-0.262087	8.96988	-1.88983	0.109864	0.492074	-4.84331	8.83884	9.10093	9.08119	9.1682	9.0534	8.68726	8.97342	8.85584
Thoc6	-0.186602	8.30637	-0.777572	0.467637	0.786918	-6.09132	8.21307	8.39967	8.4177	8.11145	8.66985	7.87763	8.54474	8.21683
Thoc5	-0.117297	9.52883	-0.754011	0.480607	0.795599	-6.10999	9.47018	9.58748	9.36315	9.68843	9.71086	9.46761	9.55974	9.38319
Thoc3	0.324723	5.17733	0.870876	0.418737	0.75417	-6.01294	5.3397	5.01497	5.15068	4.68045	5.21379	5.31968	6.02423	4.67518
Thoc2	-0.424556	4.03475	-0.414011	0.693883	0.903301	-6.32305	3.82247	4.24703	5.24561	2.32193	5.17353	2.32193	4.5459	4.59959
Thoc1	-0.076897	8.00652	-0.359877	0.731803	0.915669	-6.34637	7.96807	8.04497	7.91466	7.97096	8.2493	7.65274	7.94856	8.30292
Thnsl2	-0.09688	7.57668	-0.473776	0.653134	0.887859	-6.29374	7.52824	7.62512	7.48227	7.85122	7.54186	7.22494	7.56456	7.79522
Them5	-1.12776	5.63922	-1.32054	0.236844	0.634133	-5.55212	5.07534	6.2031	6.87623	6.09718	5.63589	6.07073	5.97275	3.18254
Them4	-0.217451	8.9252	-1.35766	0.225497	0.622377	-5.50915	8.81647	9.03393	8.89856	8.98601	9.21721	8.93773	8.87327	8.63842
Thbs4	-0.0914459	5.98275	-0.12333	0.906049	0.975937	-6.4109	5.93702	6.02847	6.48477	5.89324	5.70741	6.0574	7.33749	4.41618
Thbd	-0.398974	7.79203	-2.73423	0.0355546	0.353165	-3.72122	7.59255	7.99152	7.98748	8.07111	7.91598	7.50065	7.49434	7.78265
Thap7	-0.0229636	7.42522	-0.15438	0.882592	0.966491	-6.40598	7.41374	7.43671	7.49728	7.58179	7.23105	7.44465	7.44838	7.34819
Thap4	-0.460912	9.82013	-3.79045	0.00984584	0.250271	-2.407	9.58968	10.0506	10.0903	10.0443	10.0172	9.51973	9.63406	9.61524
Thap3	0.0908617	9.11628	0.557905	0.597969	0.859759	-6.24638	9.16171	9.07084	8.9272	9.28456	9.00077	9.0023	9.20967	9.27315
Thap12	-0.353407	8.89924	-1.96226	0.0995458	0.478374	-4.74799	8.72253	9.07594	8.90083	9.17015	9.15684	8.54049	8.63124	8.99587
Thap11	0.864882	5.88083	2.53942	0.0458488	0.382009	-3.97877	6.31327	5.44839	5.74775	4.96687	5.63055	6.63047	5.72084	6.5885
Thada	-0.101772	8.29846	-0.47868	0.649845	0.886856	-6.29118	8.24758	8.34935	8.416	8.10919	8.52286	8.27057	7.93674	8.53543
Th	1.09244	5.45832	1.30025	0.243262	0.638998	-5.57534	6.00454	4.9121	5.63878	3.24868	5.84885	6.67522	4.92229	6.41613
Tgoln2	0.187714	9.24934	0.613196	0.563228	0.843395	-6.2115	9.3432	9.15548	9.51493	9.0288	8.92272	8.80573	9.44265	9.78121
Tgm4	0.102516	4.83406	0.240609	0.818217	0.946703	-6.38665	4.88532	4.7828	5.5688	4.09313	4.68648	4.46483	4.89734	5.29378
Tgm2	0.235204	10.8824	1.28264	0.248957	0.641368	-5.59535	11	10.7648	10.9424	10.9114	10.4407	11.0535	10.9021	11.0445
Tgm1	-2.17354	4.46367	-3.41779	0.0151909	0.275424	-2.85162	3.37691	5.55044	5.0628	5.26233	6.3262	4.64658	2.85534	2.6288
Tgif2	0.187039	6.41457	0.837981	0.435526	0.763591	-6.04137	6.50809	6.32105	5.95518	6.65924	6.34872	6.54682	6.31444	6.663
Tgif1	1.56578	7.67331	4.25807	0.00588911	0.222915	-1.8822	8.4562	6.89042	7.51104	6.84009	6.32014	8.3343	8.12197	8.91234
Tgfbrap1	0.287428	7.30048	0.943538	0.383391	0.73409	-5.94727	7.4442	7.15677	6.78175	7.7117	6.97686	7.79086	7.16848	7.37325
Tgfbr3	0.954946	6.94592	3.44583	0.014692	0.275424	-2.81737	7.42339	6.46845	6.67466	6.04753	6.68315	7.04645	7.43092	7.79281
Tgfbr2	0.384067	9.52275	2.23207	0.0690635	0.427498	-4.389	9.71479	9.33072	9.52539	9.10428	9.36249	9.83703	9.54118	9.76615
Tgfbr1	-0.493338	7.69344	-2.34398	0.0594309	0.412393	-4.2394	7.44677	7.94011	7.87969	8.25298	7.68766	7.19492	7.52784	7.61756
Tgfbi	-0.136151	9.48327	-0.826708	0.441393	0.768805	-6.05091	9.4152	9.55135	9.448	9.63545	9.57059	9.26938	9.67044	9.30577
Tgfb3	-0.24069	8.67438	-1.7471	0.133435	0.52112	-5.02883	8.55404	8.79473	8.87932	8.69182	8.81305	8.54693	8.67635	8.43884
Tgfb2	0.615228	7.02836	1.75722	0.13161	0.518589	-5.01579	7.33597	6.72074	5.9987	7.33057	6.83297	7.37124	7.44287	7.19381
Tgfb1i1	-0.435001	8.80809	-2.05885	0.0872976	0.45997	-4.62001	8.59059	9.02559	9.16047	9.20141	8.7149	8.69695	8.76631	8.30851
Tgfb1	-0.183808	8.04495	-0.974097	0.369238	0.725872	-5.9185	7.95304	8.13685	8.31866	7.94251	8.14938	7.73038	8.21308	7.91566
Tgfa	0.367269	4.10153	0.44493	0.672648	0.896042	-6.30835	4.28517	3.9179	5.50294	3.91032	2.34043	4.46849	3.60169	4.78533
Tg	0.491476	6.77659	1.52596	0.180055	0.582427	-5.30743	7.02232	6.53085	6.96127	6.47562	6.15565	6.58015	7.52091	6.96591
Tfrc	-1.36279	8.34058	-1.82311	0.120316	0.505488	-4.93045	7.65919	9.02197	8.44409	7.88521	10.7366	7.79452	7.81732	7.36571
Tfpt	0.250763	6.9328	0.943427	0.383443	0.73409	-5.94737	7.05819	6.80742	7.22915	6.71547	6.47765	7.03532	7.38233	6.75691
Tfpi2	-0.192906	6.41069	-0.484728	0.645802	0.885084	-6.28798	6.31424	6.50715	7.02319	6.81458	5.68367	6.68283	6.08339	6.1765
Tfpi	0.199995	9.59815	1.42474	0.206241	0.60614	-5.43003	9.69815	9.49815	9.45633	9.58995	9.44818	9.56896	9.67643	9.84906
Tfip11	-0.051203	8.42927	-0.184547	0.859929	0.95974	-6.40017	8.40367	8.45487	8.43688	8.48966	8.43809	7.80288	8.74082	8.6673
Tfg	0.0576276	9.86854	0.433404	0.680527	0.899006	-6.31394	9.89735	9.83972	9.70559	9.84998	9.9636	9.86389	9.90916	9.919
Tff3	0.685243	7.24744	2.70099	0.0371189	0.358368	-3.76495	7.59006	6.90482	7.21623	7.09233	6.40589	7.73933	7.40868	7.62218
Tff2	0.0654844	5.10749	0.0885494	0.932447	0.982845	-6.4151	5.14023	5.07474	3.99932	6.15591	5.069	5.98053	3.94265	5.49751
Tff1	-0.273808	5.45265	-0.379151	0.718198	0.913524	-6.33842	5.31574	5.58955	6.74425	5.62228	4.40212	5.06835	6.31655	4.56233
Tfec	0.928696	3.03843	1.27122	0.252712	0.644601	-5.60823	3.50278	2.57408	2.86663	2.51519	2.34043	2.32193	5.15259	3.03383
Tfeb	0.111377	8.84463	0.506736	0.631203	0.878103	-6.27603	8.90032	8.78895	8.80573	8.87618	8.68493	9.29397	8.85817	8.54883
Tfe3	0.129468	7.17135	0.23942	0.819096	0.947037	-6.38697	7.23608	7.10662	7.57304	5.94782	7.79899	7.13411	7.70315	6.87099
Tfdp1	-0.502026	8.57138	-2.71856	0.0362827	0.356004	-3.74182	8.32037	8.8224	8.80604	8.53795	9.1232	8.37685	8.28282	8.30144
Tfam	0.0993282	9.25887	0.717868	0.500985	0.808162	-6.13772	9.30854	9.20921	9.21685	9.14359	9.26718	9.2825	9.18182	9.46128
Tex40	0.441751	4.2753	0.380592	0.717186	0.913524	-6.33781	4.49617	4.05442	5.57405	2.32193	4.26729	5.97479	2.56288	4.95085
Tex264	0.524791	9.10222	2.50316	0.0480952	0.389023	-4.027	9.36462	8.83983	9.09037	8.96773	8.46139	9.23622	9.34398	9.51367
Tex261	-0.141239	8.79487	-0.653135	0.538923	0.829821	-6.18452	8.72425	8.86549	8.89086	8.62224	9.08337	8.44409	8.6902	9.03846
Tex2	-0.589518	9.0542	-3.11349	0.0219925	0.310342	-3.23095	8.75944	9.34896	9.21423	9.29148	9.54118	8.61618	8.6047	9.05745
Tex19.2	0.459244	5.3201	0.524669	0.61944	0.872215	-6.26593	5.54972	5.09048	5.63572	6.0308	3.60492	4.11514	6.20975	6.32428
Tex101	-0.444489	4.9732	-0.506229	0.631537	0.878103	-6.27631	4.75095	5.19544	4.11514	6.94072	4.53046	5.79781	3.89273	4.56233
Tet2	-0.524051	8.44585	-3.08404	0.0228115	0.311678	-3.26838	8.18382	8.70787	8.48818	8.84253	8.79292	7.98815	8.29785	8.26548
Testin	1.07676	5.33971	2.48885	0.0490135	0.392283	-4.04605	5.87809	4.80133	4.47127	4.79069	5.14204	6.45379	6.21185	4.96864
Tesk2	-1.8583	5.70577	-2.72046	0.0361937	0.355488	-3.73932	4.77662	6.63492	6.64656	6.39405	6.86415	6.02668	5.00224	3.30095
Tesk1	0.0350651	7.26013	0.142353	0.891664	0.970686	-6.40802	7.27767	7.2426	7.46665	6.7305	7.53065	7.23665	7.23665	7.3597
Tesc	0.219709	12.6331	1.47067	0.193947	0.594853	-5.37485	12.7429	12.5232	12.6985	12.5101	12.361	12.7398	12.6499	12.839
Tes	-2.75972	4.94397	-3.37133	0.0160589	0.279017	-2.90863	3.56411	6.32384	6.89624	5.20512	6.87015	2.99862	2.56288	5.13083
Tert	-1.28686	4.25732	-1.81113	0.122296	0.50695	-4.94603	3.6139	4.90075	5.6424	4.77629	4.28357	3.63494	2.32193	4.88482
Terf2ip	0.786904	9.17708	4.61618	0.00406086	0.198245	-1.50548	9.57054	8.78363	8.67238	9.02457	8.65394	9.69459	9.6154	9.40163
Terf2	-0.0791404	5.92568	-0.174129	0.86774	0.962557	-6.40229	5.88611	5.96525	5.42965	6.65524	5.81087	5.3391	6.62138	5.69784
Tepsin	0.186948	8.58819	0.898132	0.405198	0.746549	-5.98877	8.68167	8.49472	8.28212	8.71128	8.49076	8.78337	8.35837	8.90326
Tep1	0.0722495	9.14513	0.506637	0.631268	0.878103	-6.27608	9.18126	9.10901	9.00357	9.27604	9.04742	9.24643	9.08207	9.21527
Tenm4	-0.372895	3.54646	-0.361817	0.730429	0.915669	-6.34559	3.36001	3.7329	3.24868	5.6096	2.34043	4.85117	2.63521	2.59364
Tenm2	0.196123	4.48651	0.229089	0.82674	0.950792	-6.38971	4.58457	4.38845	5.35619	2.86799	4.94116	5.78806	3.49844	4.46721
Telo2	-0.0721989	7.65914	-0.236661	0.821135	0.947945	-6.38772	7.62304	7.69524	7.96445	7.62694	7.49434	7.2624	8.2346	7.37213
Tekt1	1.24096	5.20528	2.64426	0.0399615	0.366034	-3.83979	5.82576	4.5848	4.14602	4.25732	5.35105	6.14884	6.27103	5.05741
Tefm	-0.280382	9.33762	-1.59843	0.163272	0.561978	-5.21758	9.19743	9.47781	9.34479	9.44938	9.63926	9.44167	8.99206	9.15854
Tef	0.312038	6.76684	0.945771	0.382342	0.73389	-5.94519	6.92286	6.61082	6.01559	6.60847	7.20839	6.7158	7.17598	6.87678
Teddm1	0.528719	3.68232	1.08668	0.320674	0.695533	-5.80712	3.94668	3.41796	4.36867	2.86799	3.01722	3.49437	4.52502	3.82064
Tecpr2	0.1267	7.07842	0.53124	0.615161	0.869283	-6.26215	7.14177	7.01507	6.52921	7.297	7.219	7.17463	7.04146	7.20922
Tecpr1	0.431317	7.47349	1.19796	0.278032	0.666542	-5.68941	7.68915	7.25783	6.66881	7.81046	7.29423	7.21056	7.89532	7.96158
Tec	0.281926	8.43376	1.66463	0.149262	0.545096	-5.1342	8.57473	8.2928	8.14372	8.381	8.35368	8.59159	8.34742	8.78517
Tead3	0.0898069	6.96814	0.504583	0.632623	0.878142	-6.27722	7.01304	6.92324	7.10301	6.82203	6.84467	6.84882	7.27757	6.91275
Tead2	-0.341058	7.71858	-0.717275	0.501325	0.808302	-6.13817	7.54805	7.88911	7.4878	8.10804	8.07149	6.52312	7.98209	8.13895
Tead1	-0.0726334	10.5884	-0.48127	0.648112	0.885884	-6.28981	10.5521	10.6248	10.5476	10.7162	10.6104	10.4357	10.4616	10.759
Tdrd7	-0.464372	8.50016	-2.96366	0.0265235	0.324188	-3.42257	8.26797	8.73234	8.73239	8.75576	8.70888	8.3385	8.43982	8.02559
Tdrd3	0.215348	7.93908	0.978776	0.367108	0.725186	-5.91404	8.04675	7.8314	7.63688	7.63807	8.21927	8.11456	7.82943	8.19627
Tdp2	0.370071	7.64565	1.52949	0.179202	0.581275	-5.30309	7.83069	7.46062	7.44384	7.43521	7.5028	8.01943	7.3295	8.14313
Tdp1	0.39898	6.77777	1.13686	0.300805	0.678383	-5.75492	6.97726	6.57828	6.3621	6.68216	6.69057	7.33249	6.21469	7.38459
Tdo2	0.296288	4.75302	0.263359	0.801468	0.940773	-6.38017	4.90116	4.60487	5.80672	5.66747	2.34043	5.69375	3.47017	5.53956
Tdh	-0.740033	4.01509	-0.798426	0.456365	0.778086	-6.07441	3.64508	4.38511	5.861	2.98516	4.30917	2.66832	3.20951	5.05741
Tdg	-0.759062	7.20215	-2.07935	0.0849027	0.456092	-4.59275	6.82262	7.58168	7.2747	7.36873	8.10161	7.40846	6.75987	6.29953
Tcta	0.466477	11.8528	2.70643	0.0368578	0.357708	-3.75779	12.0861	11.6196	11.6068	11.6887	11.5632	12.2106	12.2555	11.7921
Tcrb	-0.714123	5.2048	-1.80318	0.123627	0.508067	-4.95635	4.84774	5.56186	4.84224	6.3368	5.50655	5.08749	4.61349	4.84224
Tcp11l2	0.933421	11.775	2.8209	0.0318014	0.34379	-3.60772	12.2417	11.3083	11.802	11.5293	10.5936	12.208	12.1562	12.361
Tcp11	-0.278032	4.70573	-0.652475	0.539319	0.830067	-6.18498	4.56672	4.84475	5.29522	4.54397	4.69506	5.42552	4.24854	4.02609
Tcp1	-0.0715225	11.296	-0.420093	0.689681	0.901538	-6.32023	11.2602	11.3318	11.1661	11.4857	11.3436	11.3819	11.0275	11.3713
Tcof1	0.0637628	6.73675	0.251576	0.810129	0.943895	-6.3836	6.76863	6.70487	6.2688	7.10674	6.73907	6.53736	6.92387	6.84467
Tcn2	-0.0141807	9.38759	-0.098615	0.924796	0.98137	-6.41403	9.3805	9.39468	9.55586	9.29297	9.3352	9.34919	9.49531	9.297
Tchp	0.200537	7.60001	1.5081	0.184436	0.586526	-5.32931	7.70028	7.49974	7.59087	7.45418	7.45418	7.77529	7.57824	7.74731
Tchh	-0.204084	5.13158	-0.64928	0.541239	0.8312	-6.18719	5.02954	5.23362	5.23589	5.68031	4.78468	5.49751	4.84188	4.74923
Tcf7l2	0.460127	6.9954	3.10335	0.022271	0.310342	-3.24383	7.22546	6.76534	6.66388	6.69554	6.93658	7.12268	7.35399	7.19971
Tcf7l1	0.358287	8.44431	1.82999	0.119194	0.504621	-4.9215	8.62346	8.26517	8.49924	8.00645	8.28982	8.67461	8.8062	8.38956
Tcf7	0.0279853	6.56397	0.0889068	0.932175	0.982845	-6.41507	6.57797	6.54998	6.87835	6.68009	6.0915	6.40658	7.08632	6.24101
Tcf4	-0.449364	11.1256	-3.69192	0.0110188	0.258343	-2.52232	10.9009	11.3502	11.3213	11.4285	11.3009	10.9024	10.9233	10.8768
Tcf3	0.416728	2.88144	0.943222	0.383539	0.73409	-5.94756	3.0898	2.67307	3.35686	2.32193	2.34043	2.35343	3.30095	3.61502
Tcf25	0.268635	10.2296	1.16228	0.29114	0.674701	-5.72791	10.3639	10.0953	9.72993	10.3826	10.1733	10.3204	10.1427	10.6286
Tcf21	-0.296644	8.22926	-1.53859	0.177016	0.578658	-5.29188	8.08094	8.37758	8.49769	8.07326	8.56181	7.90024	8.25226	8.09032
Tcf20	0.384653	7.40583	1.06153	0.331043	0.702307	-5.83271	7.59815	7.2135	6.65675	7.92092	7.06283	7.25879	7.70469	7.83099
Tcf19	0.00128091	7.09405	0.00579639	0.995571	0.998465	-6.41956	7.0947	7.09341	6.82528	7.08858	7.36638	7.12052	6.80242	7.36114
Tcf12	-0.0862352	7.75363	-0.424993	0.686305	0.90081	-6.31794	7.71051	7.79675	8.09917	7.62629	7.66478	7.70994	7.48765	7.93395
Tcerg1	0.0191502	7.51314	0.0580159	0.955702	0.989291	-6.41766	7.52271	7.50356	7.6322	6.891	7.98748	7.87241	7.27047	7.42526
Tceb3	-0.307034	6.42018	-0.65097	0.540223	0.830711	-6.18602	6.26666	6.5737	7.12415	6.11181	6.48513	6.47018	6.94359	5.38623
Tceb2	-0.0730097	12.1087	-0.541313	0.608634	0.865286	-6.25628	12.0722	12.1452	12.0094	12.2405	12.1857	11.989	12.1106	12.1171
Tceb1	-0.227325	11.5109	-1.82139	0.120599	0.505488	-4.9327	11.3973	11.6246	11.5632	11.6767	11.6339	11.4105	11.4622	11.3191
Tceanc2	-0.123363	6.83031	-0.468025	0.657001	0.88869	-6.29672	6.76863	6.89199	6.76911	6.70691	7.19995	6.56109	7.24152	6.50327
Tceal9	1.37397	10.9581	8.52624	0.000180201	0.0900931	1.43421	11.6451	10.2711	10.0725	10.5166	10.2243	11.6025	11.6355	11.6973
Tceal8	0.603396	9.18293	3.70175	0.0108951	0.257207	-2.51075	9.48462	8.88123	8.98759	8.70545	8.95064	9.27709	9.59584	9.58094
Tcea3	-0.225117	11.0958	-1.5625	0.171399	0.571423	-5.26233	10.9832	11.2084	11.2651	11.3411	11.0188	10.9788	10.9362	11.0347
Tcea2	-0.183078	2.87242	-0.471655	0.654559	0.88843	-6.29485	2.78088	2.96396	2.44972	3.27755	3.16462	2.52993	2.32193	3.49079
Tcap	0.278678	13.8332	1.51331	0.183148	0.585549	-5.32294	13.9725	13.6939	13.5911	13.863	13.6274	13.9568	14.2364	13.7244
Tcam1	-1.12658	6.35756	-3.56567	0.0127563	0.266895	-2.67245	5.79427	6.92085	6.91517	7.32688	6.5205	5.56486	6.32043	5.49751
Tcaim	-0.284946	8.41893	-1.34495	0.229325	0.625549	-5.52393	8.27646	8.56141	8.56775	8.33574	8.78073	8.60318	8.18494	8.04127
Tcaf1	-0.565228	7.41383	-3.80519	0.0096827	0.24999	-2.38989	7.13122	7.69645	7.53985	7.77895	7.77054	7.06758	7.2856	7.04047
Tc2n	0.154221	4.84837	0.154518	0.882488	0.966491	-6.40596	4.92548	4.77126	5.40282	5.18793	3.72304	2.80499	6.13915	5.83231
Tbxas1	0.0595971	7.22788	0.273174	0.794277	0.938181	-6.3772	7.25768	7.19808	7.1705	7.56986	6.85387	7.3477	7.10488	7.32045
Tbxa2r	-0.886894	4.03369	-1.25873	0.25688	0.648607	-5.62227	3.59025	4.47714	4.09452	3.63591	5.70099	3.84141	2.53934	4.38999
Tbx5	0.535065	8.30573	1.9557	0.100439	0.481014	-4.75665	8.57326	8.0382	7.68701	8.42413	8.00345	8.4625	8.97196	8.28533
Tbx3	0.50283	6.07958	2.47262	0.050078	0.394353	-4.06768	6.33099	5.82816	6.12253	5.77443	5.58754	6.08862	6.49423	6.41013
Tbx2	-0.350026	6.28707	-0.840964	0.433983	0.762526	-6.03882	6.11205	6.46208	6.3984	6.40357	6.58427	6.349	6.78995	5.19721
Tbx19	-0.545956	6.56443	-1.99338	0.0954199	0.473041	-4.70686	6.29145	6.83741	6.72434	7.28615	6.50174	5.92759	6.5157	6.43107
Tbx1	-0.168567	4.92706	-0.222633	0.831527	0.952256	-6.39137	4.84277	5.01134	6.1717	4.33186	4.53046	3.82145	6.13339	4.57348
Tbrg4	-0.0555804	9.44172	-0.357247	0.733668	0.915669	-6.34743	9.41393	9.46951	9.6063	9.57133	9.23089	9.46521	9.3617	9.41488
Tbr1	-0.0163893	4.58771	-0.0209794	0.983972	0.994633	-6.41933	4.57952	4.59591	6.3104	3.63591	3.84141	4.52879	4.01106	5.1987
Tbpl1	-0.17952	8.46821	-0.815341	0.447367	0.772565	-6.06043	8.37845	8.55797	8.16403	8.63892	8.87096	8.32279	8.27195	8.54061
Tbp	0.035972	8.04016	0.171018	0.870076	0.963045	-6.4029	8.05814	8.02217	7.73323	8.3216	8.01168	8.00776	7.87488	8.29179
Tbl3	0.276623	7.94172	1.08259	0.322343	0.696147	-5.81131	8.08003	7.80341	7.49462	7.7117	8.20391	8.08906	7.77471	8.37633
Tbl1xr1	0.128321	7.86417	0.463918	0.65977	0.889752	-6.29883	7.92834	7.80001	8.1189	7.9345	7.34665	7.61961	8.27454	7.89085
Tbl1x	-0.544026	7.51336	-2.37096	0.0573267	0.407428	-4.20335	7.24135	7.78537	7.56854	7.59762	8.18996	7.34239	6.99705	7.38459
Tbkbp1	0.213693	8.23325	0.940627	0.384761	0.735281	-5.94997	8.3401	8.12641	7.79281	8.46752	8.1189	8.21683	8.2056	8.59787
Tbk1	-0.159472	8.48342	-1.20569	0.275258	0.664964	-5.68097	8.40368	8.56315	8.65204	8.58821	8.44921	8.38452	8.48913	8.33739
Tbcel	-0.182182	8.84737	-1.30299	0.242384	0.638788	-5.57221	8.75628	8.93847	8.97848	9.00164	8.83528	8.87574	8.77909	8.61402
Tbce	0.352347	9.47116	1.93832	0.102843	0.483527	-4.77956	9.64733	9.29498	9.35518	9.51675	9.01302	9.49603	9.74373	9.70223
Tbcd	0.0117309	8.57434	0.0612061	0.953269	0.988864	-6.41744	8.5802	8.56847	8.45348	8.77685	8.47508	8.79496	8.2929	8.65275
Tbcb	0.0302592	9.76567	0.141813	0.892072	0.970814	-6.40811	9.7808	9.75054	9.56104	10.1757	9.51493	9.79992	9.80545	9.73703
Tbca	0.213281	11.0796	1.63251	0.155907	0.554815	-5.17479	11.1862	10.9729	10.8748	11.0381	11.0059	11.0867	11.2431	11.2288
Tbc1d9b	0.17223	9.51861	0.903584	0.40253	0.74537	-5.98386	9.60473	9.4325	9.24421	9.62621	9.42707	9.49071	9.88902	9.43445
Tbc1d7	-0.0119502	7.67707	-0.0644386	0.950805	0.988308	-6.41721	7.67109	7.68304	7.66114	7.71676	7.67122	7.95746	7.69276	7.36306
Tbc1d31	-0.149468	5.96653	-0.5077	0.630567	0.878103	-6.27549	5.8918	6.04127	6.31655	5.90484	5.90242	6.0574	5.32186	6.29614
Tbc1d2b	-0.857865	8.55622	-4.0721	0.00719611	0.232873	-2.08644	8.12729	8.98516	8.85682	8.82701	9.27164	8.32559	7.8249	8.23139
Tbc1d25	0.924863	6.81499	2.63042	0.04069	0.366034	-3.85809	7.27742	6.35256	6.61299	5.62228	6.82241	6.98789	7.42799	7.41639
Tbc1d23	0.124835	8.71013	0.951485	0.37967	0.732957	-5.93985	8.77254	8.64771	8.58681	8.73778	8.61854	8.67635	8.8686	8.77267
Tbc1d22b	0.0533058	7.44312	0.256628	0.806412	0.943055	-6.38215	7.46978	7.41647	7.45718	7.52129	7.27095	7.45314	7.14622	7.80997
Tbc1d2	0.542121	5.9898	1.14434	0.297932	0.676652	-5.74701	6.26086	5.71874	4.80932	6.14884	6.19808	6.8518	5.80672	6.12407
Tbc1d14	-0.108405	9.20339	-0.760338	0.4771	0.793435	-6.10503	9.14919	9.2576	9.19616	9.25709	9.31954	8.97509	9.28574	9.18674
Tbc1d13	0.0661029	8.87202	0.517883	0.623877	0.874567	-6.26979	8.90507	8.83897	8.9429	8.80259	8.77141	8.86701	8.87743	8.97077
Tbc1d10b	-0.192195	7.79468	-0.953092	0.378921	0.732585	-5.93834	7.69859	7.89078	7.85122	7.80719	8.01394	8.0618	7.59295	7.44101
Tbc1d10a	-0.128827	8.00375	-0.524982	0.619236	0.872215	-6.26575	7.93934	8.06817	8.44605	7.9503	7.80815	8.13972	8.08106	7.59724
Tbc1d1	0.10371	7.97364	0.601018	0.570772	0.845835	-6.21943	8.0255	7.92179	8.13921	7.90386	7.72229	8.21098	7.94611	7.9194
Taz	-0.18155	8.76337	-1.15931	0.292257	0.674701	-5.73109	8.67259	8.85414	8.76967	8.96438	8.82837	8.48671	8.65983	8.87123
Tax1bp3	-0.0532078	9.94722	-0.426825	0.685044	0.900298	-6.31707	9.92062	9.97382	10.039	9.88367	9.99883	9.91103	9.88296	9.96786
Tax1bp1	0.0981235	10.9194	0.801096	0.454936	0.777975	-6.07222	10.9685	10.8704	10.815	10.8967	10.8995	10.9133	11.0344	10.9578
Tatdn3	0.352343	10.5624	2.65829	0.0392372	0.366034	-3.82126	10.7386	10.3862	10.409	10.4844	10.2654	10.6655	10.7481	10.8021
Tatdn2	0.0188966	8.69463	0.119992	0.908577	0.977119	-6.41136	8.70408	8.68518	8.50602	8.76015	8.78937	8.80513	8.78126	8.52585
Tatdn1	-0.839627	5.20424	-0.966831	0.372565	0.728128	-5.9254	4.78442	5.62405	5.65073	5.28632	5.93509	2.7877	6.08852	5.47704
Tat	-0.640802	2.81337	-1.28464	0.248303	0.641368	-5.59308	2.49297	3.13377	4.20365	2.85723	2.34043	2.83505	2.32193	2.32193
Tas2r13	0.352267	4.45501	0.340869	0.745326	0.919778	-6.35383	4.63114	4.27887	2.32193	5.53668	4.97802	4.73498	5.83722	3.32122
Tas2r126	0.565668	5.3294	0.576285	0.586282	0.852973	-6.23511	5.61223	5.04657	3.63943	6.30593	5.19434	6.25102	3.88185	6.70383
Tas2r123	0.401456	2.95857	1.03794	0.341015	0.708893	-5.85635	3.1593	2.75785	2.52905	3.40405	2.34043	2.72022	3.72386	3.03383
Tas2r121	0.344116	5.781	1.01868	0.349337	0.711859	-5.87538	5.95306	5.60895	5.86961	5.84061	5.11662	6.40991	6.0318	5.41747
Tas2r119	-0.86209	4.69226	-1.01019	0.353062	0.714147	-5.8837	4.26122	5.12331	5.03873	5.66747	4.66373	5.22503	2.32193	5.23669
Tas2r118	0.0929622	5.5402	0.328735	0.754012	0.922174	-6.35838	5.58668	5.49372	6.00618	5.30683	5.16813	5.43056	5.92122	5.40825
Tas2r114	-1.58499	3.18194	-2.46965	0.050275	0.394701	-4.07163	2.38945	3.97444	4.66129	2.46646	4.79557	2.37996	2.32193	2.46646
Tas2r107	0.380765	5.47669	1.27191	0.252487	0.644601	-5.60746	5.66707	5.2863	5.08673	5.55344	5.21874	5.93061	5.069	6.0016
Tas2r105	-0.101902	3.3636	-0.101997	0.922227	0.980608	-6.41364	3.31265	3.41455	4.93507	2.96815	2.34043	5.10083	2.32193	2.51519
Tas1r3	0.2292	5.665	0.84431	0.432257	0.761852	-6.03596	5.7796	5.5504	5.84738	5.45968	5.34414	6.05299	6.00797	5.27784
Tarsl2	-0.168884	8.85641	-1.07967	0.323537	0.696681	-5.81429	8.77196	8.94085	8.85665	8.9488	9.01709	8.83773	8.93167	8.54649
Tars2	-0.284552	8.33127	-2.26623	0.065961	0.423196	-4.34334	8.189	8.47355	8.39683	8.46068	8.56314	8.2284	8.20304	8.13556
Tars	0.0347491	8.83401	0.158403	0.879563	0.966261	-6.40527	8.85138	8.81663	8.44007	9.19592	8.81392	8.88161	8.76431	8.90824
Tardbp	-0.815515	8.34585	-2.27189	0.0654617	0.422423	-4.33578	7.93809	8.75361	8.50786	8.87189	8.88108	7.21651	8.05284	8.54493
Tarbp2	-0.240076	8.84947	-1.29164	0.24603	0.639892	-5.58514	8.72944	8.96951	8.92454	8.77449	9.2095	8.81184	8.49769	8.87878
Tapt1	-0.0659665	9.51046	-0.451511	0.668171	0.892902	-6.30509	9.47748	9.54344	9.41849	9.61193	9.5999	9.50619	9.31818	9.60806
Tapbp	-0.111681	8.68706	-0.66655	0.530911	0.826062	-6.17513	8.63122	8.7429	8.82776	8.69732	8.70362	8.65889	8.37998	8.85479
Tap2	-0.285572	6.93833	-1.55911	0.172183	0.57164	-5.26652	6.79554	7.08112	7.00559	7.15612	7.08164	6.48361	6.86615	7.03687
Tap1	-0.232632	6.22385	-0.543168	0.607436	0.8644	-6.25518	6.10754	6.34017	6.66356	6.67112	5.68583	6.28753	5.39627	6.63881
Taok2	-0.0874679	8.85165	-0.434915	0.679492	0.898675	-6.31322	8.80791	8.89538	8.5215	9.17375	8.9909	8.80684	8.75907	8.85784
Taok1	0.0392521	8.95323	0.208152	0.842295	0.955407	-6.3949	8.97286	8.93361	9.20537	8.60081	8.99464	8.95516	8.99532	8.9681
Tank	-0.254505	7.62106	-1.24967	0.259941	0.651233	-5.63239	7.49381	7.74831	7.96821	7.69383	7.5829	7.20115	7.51174	7.76854
Tango2	0.503987	9.47646	3.44479	0.0147102	0.275424	-2.81864	9.72845	9.22446	9.3938	9.21944	9.06015	9.71009	9.81197	9.66329
Taldo1	0.0378833	10.5019	0.178382	0.864549	0.961692	-6.40144	10.5208	10.483	10.5024	10.6394	10.3071	10.2024	10.8582	10.502
Tal1	-0.347848	7.76124	-1.84045	0.117507	0.501921	-4.90787	7.58732	7.93517	8.10145	8.12197	7.58208	7.60393	7.61735	7.54068
Tagln3	0.338443	6.11467	1.58784	0.165629	0.564987	-5.23081	6.28389	5.94545	5.61717	6.09189	6.12728	6.55561	6.12371	6.17235
Tagln2	-0.275936	11.157	-1.78774	0.126253	0.512145	-4.97636	11.019	11.2949	11.2677	11.2878	11.3294	11.2466	10.97	10.8404
Tagln	-0.769874	8.22453	-1.83543	0.118314	0.503082	-4.91442	7.83959	8.60946	8.80652	8.33496	8.68692	6.94503	8.08969	8.48405
Taf9b	-0.0625701	5.84214	-0.166929	0.873148	0.964172	-6.40369	5.81086	5.87343	6.05011	5.87908	5.69109	5.21594	5.60949	6.60714
Taf9	-0.0074266	10.5336	-0.0454602	0.96528	0.991047	-6.4184	10.5299	10.5373	10.4433	10.4284	10.7403	10.5984	10.3476	10.6437
Taf6l	0.596562	7.05307	1.61442	0.159776	0.556677	-5.19754	7.35135	6.75479	6.91638	6.02852	7.31947	7.50781	7.54683	6.99942
Taf6	0.115111	8.66669	0.6071	0.566997	0.84452	-6.21549	8.72425	8.60914	8.35083	8.86561	8.61097	8.92361	8.61	8.63913
Taf5	0.500152	6.88635	1.36363	0.223718	0.621508	-5.50218	7.13643	6.63627	6.06543	6.60966	7.23373	7.19723	6.68618	7.52588
Taf1c	-0.38959	6.65104	-0.688236	0.518125	0.818163	-6.15961	6.45625	6.84584	6.51304	6.41166	7.6128	5.57094	6.36052	7.43729
Taf13	0.0775934	8.14297	0.565077	0.593393	0.856701	-6.24202	8.18177	8.10417	8.2379	8.04212	8.0325	8.23186	8.24233	8.07111
Taf10	0.0935915	10.5668	0.73093	0.493554	0.803685	-6.12783	10.6136	10.52	10.5778	10.4838	10.4983	10.7182	10.5972	10.5254
Taf1	1.67022	4.32705	4.27244	0.00579983	0.22206	-1.86667	5.16216	3.49194	4.34047	3.01411	3.12123	4.88755	5.3126	5.28632
Tada2a	-0.731686	7.31728	-4.59782	0.00413713	0.200736	-1.52426	6.95144	7.68313	7.65207	7.75798	7.63932	7.19863	6.80688	6.84882
Tada1	-0.129644	7.28603	-0.75654	0.479202	0.794522	-6.10801	7.22121	7.35086	7.16371	7.48378	7.40508	7.44317	7.05414	7.16632
Tacstd2	0.686539	5.91886	1.39052	0.215868	0.614355	-5.47062	6.26213	5.57559	6.66787	5.20909	4.8498	6.52447	6.24307	6.01883
Tacr3	-0.244059	3.2727	-0.891046	0.408685	0.748226	-5.99511	3.15067	3.39473	3.17562	3.92669	3.08187	2.9126	3.35686	3.18254
Tacr2	0.0983915	2.75914	0.264155	0.800884	0.940698	-6.37993	2.80834	2.70995	3.46748	2.32193	2.34043	2.46646	2.83505	3.1235
Tacr1	-0.434732	5.1929	-0.914537	0.397211	0.743685	-5.97395	4.97553	5.41027	5.78048	5.81884	4.63147	4.98536	5.64831	4.29294
Tacc3	-0.232388	4.23278	-0.254715	0.807818	0.943055	-6.3827	4.11659	4.34898	3.06096	5.05213	4.93385	5.1134	4.85641	2.37996
Tacc2	0.588247	11.8057	3.23576	0.0189222	0.293935	-3.07688	12.0998	11.5116	11.6516	11.6485	11.2345	11.9646	12.2793	12.0555
Tacc1	0.253633	9.73659	1.46955	0.194238	0.595274	-5.37621	9.8634	9.60977	9.52813	9.66918	9.63199	10.019	10.0006	9.57059
Tac3	-0.876566	3.34255	-2.176	0.0744899	0.438122	-4.46392	2.90427	3.78083	3.28275	3.67919	4.38055	3.47279	2.32193	2.91808
Tac1	-0.266395	5.41529	-0.42694	0.684965	0.900298	-6.31702	5.28209	5.54849	5.96152	5.0129	5.67105	6.14243	3.94265	5.7612
Tab3	0.184144	6.21529	0.602005	0.570159	0.845597	-6.2188	6.30736	6.12321	6.64124	5.91338	5.81502	6.25102	5.9636	6.70746
Tab2	-0.319856	9.89436	-1.73877	0.134955	0.523221	-5.03953	9.73443	10.0543	9.99883	10.2912	9.87286	9.59651	9.96728	9.6395
Tab1	0.108764	8.63534	0.609696	0.56539	0.843395	-6.2138	8.68972	8.58096	8.60973	8.63892	8.49423	8.84416	8.8465	8.37851
Taar1	-0.47458	6.48782	-1.34181	0.230281	0.625549	-5.52757	6.25053	6.72511	7.18669	7.00687	5.98177	6.45584	6.30932	5.98643
Szrd1	-0.0775343	9.06976	-0.489456	0.642651	0.882958	-6.28545	9.03099	9.10852	9.04001	8.98345	9.30211	9.08337	9.14099	8.8686
Sytl4	0.0929964	5.63064	0.156649	0.880883	0.966491	-6.40558	5.67714	5.58414	5.10956	6.59175	5.05112	6.59747	5.46531	4.96864
Sytl2	-0.413872	8.04903	-1.76642	0.129972	0.5166	-5.00392	7.8421	8.25597	8.41922	8.1981	8.15059	8.18651	7.93132	7.40846
Syt9	-0.554406	5.80132	-1.11075	0.311011	0.687949	-5.78227	5.52412	6.07852	6.30087	6.54645	5.38826	5.80271	6.14884	4.62081
Syt8	0.685971	7.4469	2.38748	0.0560767	0.407246	-4.18127	7.78989	7.10392	7.23607	6.76143	7.31425	7.30083	7.86684	8.202
Syt7	-0.20828	4.60258	-0.676955	0.524751	0.8228	-6.16774	4.49843	4.70672	4.3847	4.67191	5.06354	4.45807	5.00006	4.03718
Syt6	0.820102	4.96315	1.58919	0.165326	0.564678	-5.22912	5.3732	4.55309	3.80458	4.30213	5.55258	5.78225	4.77914	5.55819
Syt5	-0.361964	5.61119	-0.649628	0.54103	0.831	-6.18695	5.43021	5.79217	6.37505	4.91326	6.08822	4.82886	6.36909	5.09268
Syt4	0.503609	4.00132	0.629102	0.553468	0.837881	-6.20093	4.25313	3.74952	3.22238	3.08187	4.94431	4.07875	3.07427	5.60637
Syt3	0.935544	5.50411	1.99949	0.0946297	0.470936	-4.69876	5.97189	5.03634	5.1739	4.09452	5.84061	5.91597	6.32468	5.67501
Syt2	1.61616	5.42657	2.06145	0.0869906	0.459821	-4.61656	6.23465	4.61849	6.06042	2.89563	4.89942	6.26655	6.37542	6.06197
Syt17	-0.418483	4.60932	-1.0332	0.343047	0.709429	-5.86105	4.40008	4.81857	4.69562	4.50974	5.25034	3.80748	4.21046	5.1823
Syt13	0.807366	5.01625	1.20296	0.276235	0.665756	-5.68396	5.41993	4.61256	3.26057	5.08649	5.49063	5.3036	6.15591	4.80027
Syt12	-0.406358	4.78025	-0.504681	0.632558	0.878142	-6.27716	4.57708	4.98343	4.32433	5.47181	5.15416	5.55927	2.79799	5.37396
Syt11	-0.660287	6.48141	-1.52447	0.180417	0.582525	-5.30926	6.15127	6.81155	6.716	7.02174	6.69692	6.77026	5.18697	6.49658
Syt10	0.234046	3.35212	0.365258	0.727993	0.915669	-6.34419	3.46914	3.2351	3.84275	3.52211	2.34043	4.35352	2.32193	3.73198
Sys1	0.488098	9.80523	2.89324	0.028997	0.332996	-3.5136	10.0493	9.56118	9.59662	9.79068	9.29625	9.99829	10.0721	10.0775
Sypl2	-0.92724	4.2816	-1.3117	0.239619	0.63649	-5.56226	3.81798	4.74522	4.58064	4.15257	5.50245	2.35343	4.45563	4.64488
Sypl1	-0.249854	10.5801	-1.44024	0.202012	0.60248	-5.41149	10.4551	10.705	10.4204	10.7709	10.9237	10.526	10.3931	10.4463
Syp	-0.028674	7.23238	-0.0446211	0.96592	0.991047	-6.41845	7.21804	7.24672	7.31225	7.07496	7.35295	5.72822	8.14364	7.78227
Synrg	-0.0806824	7.69134	-0.628165	0.55404	0.837909	-6.20156	7.651	7.73168	7.71774	7.72416	7.75313	7.72726	7.52469	7.70104
Synpr	0.390875	3.1346	1.12183	0.306644	0.683602	-5.77071	3.33004	2.93916	3.08741	2.32193	3.40815	3.24907	3.75511	2.98593
Synpo2l	-0.666938	10.4718	-2.49065	0.0488966	0.392108	-4.04365	10.1383	10.8052	10.3057	11.0609	11.0491	10.1221	10.3971	9.8957
Synpo2	0.927436	8.03879	3.7111	0.0107788	0.256186	-2.49975	8.5025	7.57507	7.66721	7.10769	7.9503	8.60973	8.58277	8.31501
Synpo	0.371229	8.47174	2.26589	0.0659909	0.423196	-4.34379	8.65736	8.28613	8.49992	8.21266	8.1458	8.82658	8.58558	8.55991
Synm	0.831669	6.37708	2.07218	0.0857332	0.457055	-4.6023	6.79292	5.96125	6.19867	5.88303	5.80205	6.43525	7.67553	6.26797
Synj2bp	0.157404	10.132	0.920929	0.394133	0.741642	-5.96812	10.2107	10.0533	10.2472	10.034	9.87869	10.0095	10.3629	10.2597
Synj2	0.330148	7.72478	1.71325	0.139721	0.529513	-5.07226	7.88985	7.55971	7.30613	7.49665	7.87633	8.00953	7.90977	7.75026
Synj1	-0.0506807	8.84936	-0.332228	0.751508	0.921573	-6.35709	8.82402	8.8747	8.92454	8.9488	8.75075	8.99794	8.82254	8.65157
Syngr3	-0.695897	4.90036	-1.13663	0.300892	0.678383	-5.75516	4.55241	5.24831	5.99223	4.69461	5.05809	3.34091	5.07527	5.24106
Syngr2	-0.117064	10.2956	-0.712538	0.50404	0.810235	-6.14172	10.2371	10.3541	10.2191	10.2211	10.6222	10.1838	10.2232	10.3042
Syngr1	-0.469501	8.17757	-2.40155	0.0550351	0.406932	-4.16248	7.94282	8.41232	8.18983	8.45988	8.58725	7.69319	8.20226	7.933
Syngap1	0.0575572	2.58662	0.253858	0.808449	0.943055	-6.38295	2.6154	2.55784	2.86663	2.46646	2.34043	2.41296	2.95455	2.47869
Syne1	-0.119563	8.69194	-0.682894	0.521256	0.820265	-6.16347	8.63216	8.75172	8.98848	8.59787	8.66882	8.55191	8.51312	8.83144
Syndig1	-1.00767	6.63339	-3.12856	0.0215861	0.309277	-3.21185	6.12956	7.13723	6.96402	7.56653	6.88112	6.60269	5.60949	6.1765
Syncrip	-0.269959	8.78268	-1.24234	0.262439	0.652466	-5.64055	8.6477	8.91766	8.84829	8.6902	9.21448	8.34654	8.86499	8.73156
Syn3	-0.657146	3.60777	-2.9354	0.0274873	0.327391	-3.45903	3.2792	3.93635	3.61502	4.25732	3.9367	3.0931	3.54009	3.20441
Syn2	0.116573	5.09425	0.426651	0.685164	0.900298	-6.31716	5.15253	5.03596	5.14928	4.7071	5.25151	5.51543	5.25472	4.68745
Syn1	0.679988	5.32709	2.11362	0.0810487	0.450799	-4.54713	5.66709	4.9871	4.62735	5.54554	4.78841	5.41465	5.47863	6.10798
Sympk	0.00354904	7.05717	0.0106485	0.991864	0.997841	-6.41952	7.05895	7.0554	6.5885	7.24981	7.32788	6.56399	7.03981	7.57304
Syk	0.0807766	7.0851	0.212254	0.839241	0.953325	-6.39393	7.12549	7.04471	6.74551	7.89952	6.48911	7.11451	7.1561	7.10586
Syf2	0.276495	10.0223	1.31343	0.239075	0.63581	-5.56028	10.1605	9.88401	9.84469	9.81491	9.99244	10.4859	9.78838	10.2073
Syde1	0.371211	9.00916	2.04797	0.0885965	0.461114	-4.63447	9.19476	8.82355	8.88161	8.83195	8.7571	9.16708	9.48867	8.92855
Sycp3	0.771169	5.1613	1.64908	0.152444	0.54899	-5.15388	5.54689	4.77572	5.07429	5.51873	3.73413	5.40257	5.68654	5.55155
Sycp2	0.103471	3.65872	0.11871	0.909548	0.977407	-6.41154	3.71046	3.60699	3.61502	2.78729	4.41865	2.34485	5.46531	3.32122
Sycp1	-0.334759	2.91963	-0.455315	0.665589	0.891937	-6.30319	2.75225	3.08701	2.32193	4.59866	2.34043	3.61288	2.32193	2.32193
Sycn	0.150402	4.58318	0.151951	0.884423	0.967754	-6.40641	4.65838	4.50798	5.99573	3.343	4.18521	5.12775	5.89276	2.95464
Swsap1	0.326685	8.32473	2.05594	0.0876432	0.45997	-4.62388	8.48807	8.16139	8.18735	8.23501	8.0618	8.2574	8.55579	8.65102
Swi5	-0.221662	9.0087	-1.28388	0.248551	0.641368	-5.59394	8.89787	9.11953	9.19944	8.95661	9.20254	8.65794	8.93578	9.09989
Svs6	-0.00302488	2.32658	-0.0259096	0.980206	0.993549	-6.4192	2.32507	2.3281	2.32193	2.32193	2.34043	2.33136	2.32193	2.32193
Svs5	0.116962	4.30306	0.128026	0.902494	0.974629	-6.41023	4.36154	4.24458	4.66129	4.96908	3.10336	5.76047	4.69534	2.6288
Svs4	1.16169	5.30007	1.40635	0.211362	0.611487	-5.4519	5.88092	4.71923	3.16223	6.37464	4.62081	6.30509	5.27151	6.06616
Svs3a	-0.123032	5.64133	-0.910493	0.399169	0.744262	-5.97762	5.57981	5.70285	5.80672	5.75795	5.54387	5.60638	5.56486	5.5682
Svs1	0.461821	6.01383	1.27685	0.250855	0.643267	-5.60189	6.24474	5.78291	6.48824	5.46505	5.39545	6.36909	6.52739	5.83773
Svop	0.208777	3.05994	0.462528	0.660709	0.890046	-6.29954	3.16433	2.95555	3.24868	3.27755	2.34043	2.32193	3.63734	3.53372
Svip	-0.0668599	7.77569	-0.205318	0.844408	0.95581	-6.39557	7.74226	7.80912	8.01375	7.85672	7.55689	7.09412	8.23717	7.89549
Svil	0.587727	7.49474	1.03469	0.34241	0.709087	-5.85958	7.78861	7.20088	6.58521	7.97276	7.04466	6.80983	8.61395	7.94204
Svbp	-0.0461623	8.30344	-0.275705	0.792426	0.937258	-6.37641	8.28036	8.32653	8.46677	8.41865	8.09415	8.14294	8.26579	8.43236
Sval2	-1.33152	4.11808	-2.039	0.0896825	0.462196	-4.64638	3.45232	4.78384	5.38777	5.18523	3.7785	4.2441	2.32193	3.79093
Sval1	1.32867	3.84207	3.32936	0.0168905	0.284545	-2.96041	4.5064	3.17773	3.89721	2.37996	3.25603	4.30171	4.73441	4.4831
Sv2c	0.769817	5.69422	1.18998	0.280917	0.668575	-5.69808	6.07913	5.30931	6.06385	5.96152	3.90258	6.27919	5.5027	6.45551
Sv2b	-0.487168	6.8759	-1.43351	0.203838	0.603524	-5.41955	6.63232	7.11948	7.48965	6.63047	7.23833	7.0782	6.10183	6.71691
Sv2a	-1.56538	3.65148	-1.94083	0.102492	0.482963	-4.77626	2.86879	4.43417	2.64574	5.18793	5.46884	2.32193	3.45865	2.82579
Suz12	0.578164	6.1394	1.9287	0.1042	0.484931	-4.79224	6.42849	5.85032	6.1931	5.49714	5.86073	6.8957	5.98618	6.40357
Susd6	0.2789	8.9634	1.37081	0.221595	0.619451	-5.49378	9.10285	8.82395	8.67189	9.09721	8.70276	8.85541	9.35907	9.09408
Susd4	0.963813	6.19746	2.41825	0.0538254	0.40282	-4.14019	6.67936	5.71555	5.05574	6.41986	5.67105	6.95145	6.86478	6.22187
Susd3	1.21404	5.2687	1.19652	0.278548	0.666542	-5.69097	5.87572	4.66168	2.52905	5.17147	6.28453	6.35141	6.33399	4.94176
Surf6	0.165902	8.28967	0.877134	0.415598	0.750887	-6.00744	8.37262	8.20672	8.12538	8.3224	8.17237	8.08556	8.6682	8.3641
Surf4	-0.380528	9.65679	-2.53079	0.0463727	0.382965	-3.99023	9.46653	9.84706	9.78624	9.78765	9.96728	9.61873	9.49336	9.28751
Supv3l1	-0.307641	9.57826	-1.94509	0.1019	0.481982	-4.77064	9.42444	9.73208	9.59584	9.91334	9.68706	9.32346	9.59662	9.35324
Supt6h	0.176391	8.8781	1.19367	0.279579	0.667775	-5.69407	8.96629	8.7899	8.95816	8.70713	8.70443	8.83542	8.99422	9.06924
Supt5h	0.468227	10.7286	2.21518	0.0706532	0.430004	-4.41157	10.9627	10.4945	10.4643	10.6729	10.3464	10.6449	11.297	10.9463
Supt4h1	0.343457	9.48441	1.765	0.130223	0.51671	-5.00576	9.65614	9.31268	9.42874	9.48704	9.02228	9.88819	9.54612	9.53412
Supt3h	0.0179221	7.97182	0.106924	0.918487	0.979724	-6.41305	7.98078	7.96285	7.83924	7.95746	8.09186	8.18006	7.75199	8.01028
Supt20h	0.622515	9.09363	2.55499	0.044919	0.380187	-3.95809	9.40488	8.78237	9.22341	8.41415	8.70955	9.2081	9.52216	9.4844
Supt16h	-0.255613	7.90875	-0.945781	0.382338	0.73389	-5.94518	7.78095	8.03656	7.75512	7.93278	8.42178	8.07009	7.36411	7.90865
Suox	-0.263071	8.5792	-1.24616	0.261135	0.651818	-5.63631	8.44766	8.71073	8.99147	8.4594	8.68132	8.16805	8.52992	8.64501
Sun2	0.369299	9.78693	2.07503	0.0854023	0.456386	-4.59851	9.97158	9.60228	9.53412	9.62013	9.6526	10.284	9.84501	9.78568
Sun1	0.14708	10.0186	0.907193	0.400772	0.744643	-5.98061	10.0922	9.9451	9.97592	9.9541	9.90527	9.97987	9.93886	10.3578
Sumo3	-0.0646688	10.8547	-0.498274	0.636795	0.879794	-6.28068	10.8224	10.8871	10.8727	10.8648	10.9237	10.9474	10.7247	10.7951
Sumo2	-0.0686633	11.3323	-0.542438	0.607907	0.864623	-6.25562	11.2979	11.3666	11.3764	11.365	11.3584	11.3436	11.369	11.1813
Sumo1	-0.127756	10.0112	-0.730205	0.493964	0.804229	-6.12838	9.94733	10.0751	10.3367	9.82104	10.0675	10.0354	9.87286	9.93369
Sumf1	0.131565	6.33709	0.355382	0.734991	0.915717	-6.34817	6.40288	6.27131	6.45379	6.84142	5.51873	6.11649	6.6345	6.45765
Sult5a1	-0.0274196	7.79465	-0.111572	0.91496	0.978926	-6.41247	7.78094	7.80836	8.02342	7.63611	7.76555	8.12802	7.33847	7.87633
Sult4a1	0.162335	4.35646	0.199774	0.848543	0.956419	-6.39684	4.43762	4.27529	4.59959	3.85767	4.36861	6.30509	3.66338	3.3444
Sult2b1	-0.0745386	3.59101	-0.157717	0.880079	0.966261	-6.40539	3.55374	3.62828	3.40405	4.00962	3.47116	3.29898	2.81827	4.54397
Sult2a6	0.289436	2.60213	1.14539	0.297529	0.676369	-5.74589	2.74685	2.45742	2.70989	2.32193	2.34043	2.32193	3.14133	2.7773
Sult2a2	0.335773	4.06612	0.371671	0.723465	0.915218	-6.34156	4.234	3.89823	2.32193	4.70904	4.66373	5.47758	4.26979	2.95464
Sult2a1	-0.301016	3.87204	-0.413421	0.694292	0.903578	-6.32332	3.72154	4.02255	3.37624	4.98311	3.7083	4.23204	2.32193	4.61064
Sult1e1	0.553326	5.6599	1.47043	0.19401	0.594853	-5.37514	5.93657	5.38324	4.66129	5.54396	5.94448	5.80996	5.67086	6.32888
Sult1d1	0.244799	3.73873	0.283676	0.786608	0.934679	-6.3739	3.86113	3.61633	3.92747	2.32193	4.59959	4.67714	2.32193	4.58431
Sult1c3	0.894942	4.0297	0.854711	0.426926	0.758795	-6.02702	4.47717	3.58223	2.86663	3.1201	4.75996	5.90533	2.32193	5.20426
Sult1c2a	-0.0834302	3.38225	-0.10789	0.917754	0.979718	-6.41293	3.34053	3.42396	2.80371	5.12775	2.34043	2.74466	3.49844	3.7785
Sult1b1	-1.7618	3.20283	-3.15413	0.0209151	0.30628	-3.1795	2.32193	4.08373	5.10956	4.275	2.86663	2.32193	2.32193	2.32193
Sult1a1	1.67056	10.7639	3.57839	0.0125682	0.265989	-2.65721	11.5991	9.92859	10.6611	10.1838	8.94088	11.6839	11.2635	11.8501
Sulf2	-0.369807	10.1705	-2.2058	0.0715532	0.430998	-4.42412	9.98558	10.3554	10.2662	10.4706	10.3294	10.228	9.95075	9.77798
Sulf1	0.0300777	5.50644	0.0566708	0.956728	0.989291	-6.41775	5.52147	5.4914	4.77914	5.64831	6.04674	4.71824	5.42257	6.42362
Sugt1	0.130308	9.0058	0.544477	0.606592	0.863782	-6.25441	9.07096	8.94065	8.89682	8.61549	9.30963	8.7818	9.15628	9.27478
Sugp1	0.139682	8.8016	0.565918	0.592858	0.856701	-6.24151	8.87144	8.73176	8.72276	8.80752	8.665	8.36173	9.18809	9.06451
Suds3	0.177796	8.43108	1.20255	0.276382	0.665899	-5.6844	8.51998	8.34218	8.35534	8.341	8.3302	8.73566	8.43529	8.38898
Suco	-0.269564	5.65777	-0.763164	0.475538	0.792732	-6.10279	5.52298	5.79255	5.16246	6.13863	6.07656	5.80609	5.03514	5.72772
Suclg2	0.0589673	12.1151	0.389163	0.711176	0.911082	-6.33414	12.1446	12.0856	11.9307	12.2871	12.039	12.2337	12.0687	12.1312
Suclg1	0.0828184	13.0084	0.600779	0.570921	0.845863	-6.21959	13.0498	12.967	13.1147	12.8872	12.8992	13.0127	12.9918	13.145
Sucla2	-0.264407	12.8891	-1.84675	0.116504	0.500205	-4.89966	12.7569	13.0213	13.1671	12.8618	13.0349	12.7159	12.8483	12.7064
Sub1	-0.356051	10.0426	-2.17925	0.0741638	0.437708	-4.45958	9.86461	10.2207	10.3464	9.95944	10.3562	9.91754	9.78246	9.89384
Stxbp6	-0.342084	10.4655	-1.18354	0.283266	0.669926	-5.70505	10.2945	10.6366	10.7389	10.3809	10.79	9.71542	10.5791	10.589
Stxbp5	0.140189	6.87692	0.376707	0.719917	0.913784	-6.33945	6.94701	6.80682	7.30663	6.39328	6.72056	7.33847	7.20824	6.29432
Stxbp3	0.023826	10.0071	0.181026	0.862566	0.961054	-6.4009	10.019	9.99519	10.0118	10.0364	9.93732	9.95726	9.9473	10.1525
Stxbp2	0.222722	6.99961	1.29045	0.246414	0.640142	-5.58648	7.11097	6.88825	6.88056	7.03	6.75418	6.9986	6.96418	7.37012
Stxbp1	0.155886	7.12567	0.363696	0.729099	0.915669	-6.34483	7.20362	7.04773	7.49207	6.65464	6.99648	8.02612	7.01131	6.57341
Stx8	0.24106	8.83678	1.42336	0.206622	0.606502	-5.43168	8.95731	8.71625	8.96586	8.58343	8.59944	8.80513	9.06182	9.00497
Stx6	0.658615	7.67841	1.94912	0.101342	0.481512	-4.76533	8.00772	7.3491	6.62618	7.57962	7.84151	7.82991	8.11522	8.07802
Stx5	-0.0241393	8.72869	-0.154734	0.882326	0.966491	-6.40592	8.71662	8.74076	8.81769	8.8255	8.57908	8.54306	8.86701	8.73978
Stx4	-0.115668	10.2981	-0.734257	0.491673	0.802629	-6.12529	10.2403	10.3559	10.4484	10.164	10.4554	10.1562	10.1583	10.4063
Stx3	0.628736	5.72159	1.20375	0.275953	0.665332	-5.68309	6.03595	5.40722	6.28181	4.49165	5.44819	5.39138	6.31014	6.40635
Stx2	0.74619	5.60845	1.24623	0.261111	0.651818	-5.63623	5.98155	5.23536	5.66168	3.9007	6.14369	5.74598	5.87632	6.32233
Stx1b	1.2174	3.17355	1.79442	0.12511	0.509786	-4.96771	3.78225	2.56485	2.32193	3.03219	2.34043	3.15626	5.30599	2.88451
Stx1a	-0.138972	3.5394	-0.575231	0.586949	0.853311	-6.23577	3.46991	3.60889	3.77154	3.3106	3.74452	3.87885	3.2873	3.24359
Stx18	0.190841	8.43645	1.49783	0.187002	0.588826	-5.34186	8.53187	8.34103	8.31482	8.45205	8.25621	8.56912	8.52783	8.49865
Stx17	-1.04718	4.84093	-1.29571	0.244716	0.638998	-5.58051	4.31734	5.36452	5.77443	5.04625	5.27289	3.15626	6.16456	3.6312
Stx16	0.0176491	9.15215	0.114726	0.912568	0.978683	-6.41207	9.16098	9.14333	9.04483	9.19096	9.1942	9.34854	8.96871	9.16569
Stx12	-0.150218	9.92399	-0.892256	0.408088	0.747936	-5.99403	9.84888	9.99909	10.0632	9.93301	10.0011	9.93	9.57521	10.0414
Stub1	-0.187363	10.9781	-1.34703	0.228695	0.625148	-5.52152	10.8844	11.0718	11.0341	11.2195	10.9619	10.7916	10.9563	10.9054
Stt3b	0.413003	10.0538	1.78276	0.127112	0.512195	-4.9828	10.2603	9.84734	9.89036	9.4824	10.1693	10.0122	10.4685	10.3003
Sts	-0.0432125	9.63352	-0.171147	0.869979	0.963045	-6.40288	9.61192	9.65513	9.97831	9.86389	9.1232	9.62971	9.61931	9.58674
Strn4	-0.279556	8.98613	-0.933125	0.38831	0.737599	-5.95692	8.84635	9.12591	8.91564	8.74462	9.71747	9.12291	8.67893	8.73721
Strn3	0.14056	11.0548	0.975508	0.368595	0.725872	-5.91716	11.1251	10.9846	11.0121	11.0396	10.9021	10.9424	11.194	11.2391
Strn	-0.0270171	6.60264	-0.0450976	0.965557	0.991047	-6.41842	6.58913	6.61615	6.78304	5.75967	7.30574	5.77962	7.60801	6.37978
Strip1	-0.264287	8.47794	-1.12538	0.305253	0.682139	-5.76699	8.3458	8.61009	8.44069	8.44209	8.94747	8.69864	8.18395	8.15481
Strbp	0.039204	6.96267	0.223909	0.830581	0.952252	-6.39104	6.98227	6.94307	6.75222	7.18597	6.891	7.08962	7.05414	6.80306
Stradb	0.448475	9.15324	2.66314	0.0389906	0.366034	-3.81486	9.37748	8.929	9.12999	8.84962	8.8074	9.2081	9.35578	9.56855
Strada	-0.389301	7.68365	-1.56833	0.170053	0.570481	-5.25509	7.48899	7.8783	8.08876	7.70535	7.84078	7.68296	7.01681	7.76722
Stra6	-0.365277	4.5735	-1.29548	0.244791	0.638998	-5.58077	4.39086	4.75614	4.41922	4.734	5.1152	4.08824	4.23609	4.84825
Stra13	0.113383	8.1462	0.850312	0.429175	0.760226	-6.03081	8.20289	8.08951	8.18053	8.00776	8.08024	8.30359	8.20627	8.09881
Stox2	-0.219244	4.75893	-0.438275	0.677192	0.89775	-6.31159	4.64931	4.86855	4.21489	5.24872	5.14204	4.60107	3.8403	5.50655
Stoml2	-0.123593	9.48604	-0.817079	0.44645	0.772118	-6.05898	9.42424	9.54784	9.51258	9.67838	9.45255	9.28092	9.60028	9.39152
Stom	-0.00423906	9.05846	-0.0213137	0.983717	0.994633	-6.41932	9.05634	9.06058	9.23842	9.09223	8.85109	9.35479	8.98921	8.82501
Stmn4	-0.750502	5.81572	-0.824668	0.44246	0.769308	-6.05263	5.44047	6.19097	5.99223	7.10586	5.47482	4.80217	7.34328	4.17595
Stmn3	-0.803686	5.67287	-0.966278	0.372819	0.728128	-5.92592	5.27103	6.07471	5.93784	6.90758	5.37872	3.53814	6.40226	5.87268
Stmn2	0.142739	4.71025	0.180751	0.862773	0.961182	-6.40096	4.78162	4.63888	5.34627	4.40117	4.1692	5.86361	3.07427	5.40698
Stk40	-0.064982	8.77583	-0.396786	0.70585	0.908705	-6.3308	8.74334	8.80832	8.85109	8.86674	8.70713	8.99911	8.60338	8.62752
Stk4	0.405233	7.60604	1.69825	0.1426	0.535303	-5.09143	7.80866	7.40343	7.00048	7.35623	7.85358	7.77043	7.78365	7.8719
Stk39	0.484051	9.27965	3.19513	0.0198868	0.299792	-3.12784	9.52168	9.03762	9.20479	8.86808	9.04001	9.40698	9.53349	9.62455
Stk38l	0.331032	8.03678	1.95192	0.100956	0.481417	-4.76163	8.20229	7.87126	7.81446	8.08693	7.71239	8.32497	8.26953	8.01237
Stk38	-0.623458	8.50013	-2.31466	0.0618098	0.416134	-4.27859	8.1884	8.81186	8.68906	9.01897	8.72754	8.40851	7.64821	8.50848
Stk35	0.232259	6.43942	0.711421	0.504682	0.810607	-6.14255	6.55555	6.32329	6.02325	6.57623	6.3704	7.09576	6.60714	5.96376
Stk32c	0.0117222	4.91425	0.0106545	0.99186	0.997841	-6.41952	4.92011	4.90839	3.12237	6.66163	4.94116	6.17859	5.20426	3.37748
Stk3	-0.177699	7.56693	-0.83059	0.439366	0.766415	-6.04763	7.47809	7.65578	7.71365	7.30235	7.95136	7.56192	7.27655	7.59579
Stk25	-0.302086	8.5093	-1.90367	0.107812	0.488293	-4.82514	8.35826	8.66034	8.64446	8.79047	8.5461	8.28533	8.57017	8.21927
Stk24	-0.0573427	8.73511	-0.34249	0.744169	0.919239	-6.35321	8.70644	8.76378	8.56775	8.81651	8.90709	8.88952	8.53643	8.69337
Stk19	1.31039	5.38205	1.44589	0.200493	0.601363	-5.40472	6.03725	4.72685	5.4724	5.4218	3.28636	4.44655	6.98789	6.67731
Stk17b	-0.303028	7.81144	-1.93679	0.103058	0.483556	-4.78159	7.65993	7.96296	7.89977	8.11438	7.87472	7.75141	7.46175	7.76663
Stk16	-0.236684	8.46963	-1.23479	0.265036	0.655327	-5.64894	8.35129	8.58797	8.4594	8.5501	8.75441	8.14122	8.24717	8.66547
Stk11ip	0.213125	7.86181	0.795664	0.457846	0.779791	-6.07667	7.96837	7.75525	7.45153	8.32821	7.486	7.9414	8.03998	7.92373
Stk11	0.0836874	5.28568	0.187201	0.857941	0.959195	-6.39961	5.32752	5.24384	4.51383	5.92728	5.29039	5.72873	5.55155	4.70229
Stk10	-0.404428	7.93644	-1.73286	0.136044	0.524837	-5.04712	7.73422	8.13865	8.19698	7.8719	8.34707	8.07094	7.387	7.74473
Stip1	-0.276077	10.3073	-1.99285	0.0954891	0.473131	-4.70756	10.1693	10.4453	10.3326	10.4543	10.5491	10.0836	10.2946	10.1296
Stim1	0.119851	8.34087	0.518283	0.623615	0.87454	-6.26956	8.4008	8.28095	8.67908	7.96641	8.19736	8.47955	8.54817	8.17468
Steap3	0.199262	7.66541	0.733337	0.492192	0.80271	-6.12599	7.76504	7.56578	7.8283	7.28957	7.57946	7.35623	8.21717	7.72172
Steap2	0.296908	8.95255	2.2174	0.070442	0.429464	-4.40861	9.10101	8.8041	8.83446	8.88584	8.692	9.0044	9.18897	9.10965
Stc2	0.565288	6.53832	1.79467	0.125068	0.509786	-4.96739	6.82097	6.25568	5.81431	6.25445	6.69829	7.16768	6.35915	6.93607
Stc1	-0.419566	5.79529	-0.937626	0.386178	0.735407	-5.95275	5.58551	6.00508	6.1995	5.48009	6.33564	5.29039	6.4591	5.00704
Stbd1	-0.64433	7.59671	-2.25872	0.0666308	0.423645	-4.35339	7.27455	7.91888	7.43449	8.18846	8.13368	7.59533	6.91923	7.30908
Stau2	-0.436732	8.7511	-2.70637	0.0368605	0.357708	-3.75786	8.53274	8.96947	9.08207	8.91069	8.91564	8.77487	8.40147	8.42187
Stau1	-0.159017	10.027	-1.2169	0.27128	0.661786	-5.66868	9.94751	10.1065	10.1503	10.1308	10.0385	9.99883	9.82467	10.019
Stat6	0.236459	6.83293	1.80819	0.122786	0.507784	-4.94985	6.95116	6.7147	6.67238	6.84991	6.62183	6.94219	6.9295	6.9818
Stat5b	0.441099	8.12537	1.35227	0.227113	0.623403	-5.51543	8.34592	7.90482	8.26875	7.58179	7.86393	8.79047	8.48728	7.76002
Stat5a	0.260244	8.08046	1.61179	0.160346	0.556822	-5.20084	8.21058	7.95034	7.79622	8.08469	7.9701	8.30106	8.00261	8.32808
Stat3	0.0498471	9.93735	0.360413	0.731423	0.915669	-6.34616	9.96228	9.91243	10.0258	9.87443	9.83703	9.84402	9.9636	10.0792
Stat2	-0.15896	7.90929	-0.70566	0.508	0.81245	-6.14683	7.82981	7.98877	7.84151	8.14226	7.98253	8.24857	7.54416	7.69669
Stat1	-0.314383	10.1008	-2.06275	0.0868374	0.459821	-4.61484	9.94356	10.2579	10.1661	10.3134	10.2943	10.1023	9.73703	9.99136
Stard9	-0.0399234	7.25622	-0.136444	0.896127	0.972413	-6.40896	7.23626	7.27618	6.91226	7.78393	7.13234	7.565	7.22561	6.91817
Stard8	-0.33283	9.24458	-1.60174	0.162542	0.560933	-5.21343	9.07817	9.411	9.27405	9.22655	9.73239	9.326	9.01168	8.89682
Stard7	1.97772	6.30779	2.93742	0.0274171	0.327383	-3.45642	7.29665	5.31893	4.64542	4.43025	6.88112	7.55282	7.21934	7.1178
Stard3nl	-0.460742	8.48199	-2.57584	0.0437047	0.374876	-3.9304	8.25162	8.71236	8.49769	8.81509	8.8243	8.40654	8.01091	8.33739
Stard3	0.342297	8.70171	1.05489	0.333826	0.704216	-5.8394	8.87286	8.53056	9.07422	8.21588	8.30159	9.27164	8.90177	8.44516
Stard10	0.389542	6.60001	0.723828	0.497585	0.806622	-6.13323	6.79478	6.40524	7.40266	5.99924	5.81382	7.24045	7.10586	6.03804
Star	1.41508	4.6939	2.56189	0.0445133	0.378579	-3.94892	5.40144	3.98636	4.8201	4.32912	2.80987	5.55624	4.95113	5.69696
Stap2	-0.0114491	7.44128	-0.034148	0.973915	0.991741	-6.41892	7.43555	7.447	6.74727	7.93996	7.65378	7.51929	7.21311	7.57426
Stambp	0.144791	8.28088	0.929416	0.390073	0.739349	-5.96033	8.35327	8.20848	8.31761	8.15602	8.15181	8.55705	8.17468	8.32808
Stag3	-0.26447	4.95801	-0.356214	0.734401	0.915669	-6.34784	4.82577	5.09025	4.03701	5.1363	6.09742	3.56647	5.7066	5.20426
Stag2	0.307126	9.72093	1.77028	0.12929	0.51623	-4.99894	9.87449	9.56736	9.73208	9.53927	9.43074	10.1221	9.70821	9.7932
Stag1	0.118699	7.3473	0.447328	0.671015	0.894688	-6.30716	7.40665	7.28795	7.80001	7.00215	7.06171	7.23864	7.65181	7.3295
Stab1	0.135519	7.79755	0.521568	0.621466	0.873304	-6.2677	7.86531	7.72979	7.53065	8.05428	7.60444	7.73446	8.30359	7.55788
St8sia4	0.357152	6.31323	1.01596	0.35053	0.712221	-5.87806	6.4918	6.13465	6.68003	6.21077	5.51316	6.8957	6.37098	6.20873
St8sia3	-0.0361598	5.96445	-0.0650065	0.950373	0.988308	-6.41717	5.94637	5.98253	6.20873	4.97687	6.76199	5.35619	5.81993	6.663
St8sia2	1.92661	3.69579	4.39393	0.00510344	0.212388	-1.73674	4.6591	2.73249	3.31395	2.54309	2.34043	5.38826	4.62136	3.96768
St8sia1	0.773694	5.43984	1.32971	0.233993	0.630179	-5.54156	5.82669	5.05299	6.23344	3.88851	5.03704	6.00365	5.70494	5.77147
St6galnac6	0.414773	8.04739	1.8484	0.116241	0.499962	-4.8975	8.25478	7.84001	8.05941	7.95585	7.50476	8.47847	8.32678	7.9591
St6galnac4	-0.0381459	6.45172	-0.204998	0.844646	0.95581	-6.39564	6.43265	6.4708	6.45231	6.21218	6.74789	6.3872	6.58581	6.32494
St6galnac3	0.00508241	6.18075	0.0274404	0.979037	0.993186	-6.41915	6.18329	6.17821	6.33325	6.21961	5.98177	5.97165	6.13607	6.44215
St6gal1	-0.0260013	7.60779	-0.171787	0.869498	0.963045	-6.40275	7.59479	7.62079	7.61961	7.49207	7.75068	7.69587	7.66964	7.41885
St5	-0.138544	8.5471	-0.6924	0.515693	0.816629	-6.15658	8.47783	8.61637	8.52081	8.57617	8.75215	8.82714	8.39131	8.21504
St3gal5	-0.349392	10.3439	-2.76048	0.0343697	0.350078	-3.68677	10.1692	10.5186	10.5533	10.4926	10.5099	10.1139	10.2815	10.1123
St3gal4	-1.66548	5.15656	-2.16764	0.0753361	0.438724	-4.47508	4.32383	5.9893	5.82958	7.54683	4.5915	3.75912	4.81119	4.40117
St3gal3	-0.107075	6.29293	-0.50575	0.631853	0.878103	-6.27657	6.23939	6.34647	6.29391	6.19867	6.54682	6.11769	5.99858	6.6019
St3gal2	-0.234669	8.33354	-1.36114	0.224457	0.622126	-5.50508	8.21621	8.45088	8.21575	8.65704	8.47984	8.37874	8.15306	8.11683
St3gal1	0.278152	8.64987	1.42693	0.205639	0.605522	-5.42742	8.78895	8.5108	8.52725	8.50072	8.50442	8.41647	9.00397	8.9464
St18	1.87576	5.42119	4.85879	0.00318932	0.186316	-1.2624	6.35906	4.48331	5.171	3.91032	4.36861	6.76199	6.39071	5.9245
St14	-1.12704	6.00434	-1.37534	0.220268	0.6194	-5.48848	5.44082	6.56786	6.98389	6.48403	6.23565	3.61288	5.92791	6.78166
St13	0.0724063	9.49617	0.498871	0.6364	0.879794	-6.28035	9.53238	9.45997	9.48958	9.27798	9.61235	9.58552	9.54376	9.46785
Ssx2ip	-0.24717	7.10799	-1.00193	0.356711	0.717382	-5.89174	6.9844	7.23157	7.30613	6.8693	7.51929	6.6665	7.00939	7.27732
Ssu72	-0.0466233	8.50064	-0.278037	0.790722	0.936609	-6.37568	8.47733	8.52395	8.75215	8.53623	8.28348	8.39521	8.46879	8.56798
Sstr5	-0.19638	5.93217	-0.633052	0.55106	0.836159	-6.19827	5.83398	6.03036	5.61182	6.4476	6.03166	5.95379	5.36119	6.18696
Sstr4	1.33437	3.83058	1.8281	0.119501	0.504706	-4.92397	4.49777	3.1634	3.39148	3.03219	3.06652	3.32021	4.01106	6.16204
Sstr3	0.702493	6.73527	2.61616	0.0414558	0.368536	-3.87697	7.08652	6.38402	6.00618	6.5157	6.63019	6.70691	7.09317	7.45947
Sstr2	0.757293	4.018	1.97395	0.0979758	0.475902	-4.73256	4.39665	3.63935	3.30699	4.05161	3.55946	3.8403	5.12176	4.22788
Sstr1	-0.127023	4.32436	-0.391177	0.709767	0.910359	-6.33326	4.26084	4.38787	4.99676	4.29419	3.87265	3.95454	4.46593	4.36207
Sst	0.293524	4.82769	0.297413	0.776616	0.931593	-6.3694	4.97445	4.68093	5.43622	5.68848	2.91808	3.44404	5.55822	5.92109
Sssca1	0.0463905	8.94591	0.317888	0.761811	0.925984	-6.36232	8.96911	8.92272	8.73331	8.99794	9.0369	9.01004	8.88068	9.0166
Ssrp1	0.0604549	9.45495	0.475994	0.651645	0.887598	-6.29259	9.48518	9.42473	9.38976	9.39106	9.49336	9.38646	9.54307	9.52602
Ssr4	-0.260179	11.1983	-1.63657	0.155051	0.553688	-5.16967	11.0682	11.3284	11.4971	11.1484	11.3398	11.2304	10.9788	10.9956
Ssr3	0.0289805	9.65747	0.203569	0.845712	0.95581	-6.39598	9.67196	9.64298	9.66037	9.61873	9.64985	9.5216	9.85345	9.64084
Ssr2	-0.110846	9.1684	-0.6464	0.542974	0.832044	-6.18917	9.11297	9.22382	9.01668	9.41096	9.24382	9.25022	9.16599	8.92272
Ssr1	-0.30107	9.40467	-0.904574	0.402047	0.74488	-5.98297	9.25414	9.55521	9.08337	9.65324	9.92901	9.2059	8.79785	9.75866
Sspn	0.270084	12.0552	1.9497	0.101262	0.481466	-4.76456	12.1902	11.9201	11.771	12.0528	11.9366	12.223	12.1171	12.2306
Ssna1	-0.310244	8.33395	-1.15542	0.293721	0.674701	-5.73523	8.17883	8.48907	8.14372	8.782	8.54151	7.79377	8.17946	8.56327
Ssh3	0.137126	7.00358	0.460346	0.662183	0.890098	-6.30065	7.07214	6.93501	6.39102	7.35933	7.05469	7.01436	7.37656	6.8255
Ssh2	0.0834903	10.7483	0.358562	0.732735	0.915669	-6.3469	10.79	10.7065	10.5114	10.8347	10.7734	11.2288	10.6024	10.5387
Ssc5d	-0.211783	7.55089	-1.32556	0.23528	0.632116	-5.54634	7.44499	7.65678	7.48246	7.86924	7.61863	7.52254	7.49774	7.31471
Ssbp4	-0.0718204	7.3192	-0.214303	0.837717	0.952535	-6.39343	7.28329	7.35511	7.40508	7.35383	7.30641	6.60906	7.90636	7.33444
Ssbp3	0.555537	7.32502	1.15737	0.292988	0.674701	-5.73316	7.60278	7.04725	7.38233	7.77765	5.98177	7.81865	7.58564	7.40406
Ssbp2	-0.75015	6.01963	-1.61658	0.159309	0.556644	-5.19483	5.64455	6.3947	6.80242	5.78616	6.59552	4.83438	6.34639	5.75288
Ssbp1	-0.145282	7.84725	-0.465346	0.658807	0.889523	-6.2981	7.77461	7.91989	7.84817	7.97831	7.93319	7.13486	7.87113	8.31784
Ssb	-0.260637	9.44566	-1.19875	0.277744	0.666529	-5.68854	9.31534	9.57598	9.75953	9.58369	9.38472	9.04985	9.20934	9.68684
Ss18l2	-0.197435	10.507	-1.37253	0.221092	0.6194	-5.49177	10.4083	10.6057	10.753	10.5832	10.481	10.4125	10.2982	10.5141
Ss18l1	0.525291	3.0444	0.921773	0.393727	0.741337	-5.96735	3.30705	2.78176	3.68291	2.32193	2.34043	3.74452	2.32193	3.8547
Ss18	-0.407612	9.42269	-1.99781	0.0948465	0.471501	-4.70099	9.21889	9.6265	9.61193	9.4003	9.86726	9.02988	9.11526	9.51152
Sry	-0.425944	5.97256	-1.39756	0.213852	0.613284	-5.4623	5.75958	6.18553	6.39644	6.18799	5.97216	6.30509	5.21611	5.75756
Srxn1	1.25074	8.4788	1.42464	0.206268	0.60614	-5.43015	9.10417	7.85343	9.45335	7.0668	7.04014	10.3273	8.96033	8.02485
Srsf9	0.0430192	7.56266	0.241103	0.817853	0.946612	-6.38652	7.58417	7.54115	7.52072	7.47894	7.62377	7.28084	7.79899	7.67267
Srsf6	-0.307863	9.2447	-2.22186	0.0700202	0.428436	-4.40265	9.09077	9.39863	9.29512	9.38646	9.51432	9.1358	9.17065	8.96586
Srsf5	0.108739	11.7692	0.663501	0.532725	0.827119	-6.17728	11.8236	11.7148	11.9784	11.5529	11.6132	11.8972	11.7921	11.7814
Srsf2	-0.234896	10.0642	-1.4789	0.191816	0.592892	-5.36487	9.94674	10.1816	10.091	10.045	10.409	10.0136	9.99964	9.82698
Srsf11	0.0204222	9.57765	0.150193	0.885748	0.968436	-6.40671	9.58786	9.56744	9.51077	9.51152	9.68003	9.46438	9.66078	9.63843
Srsf10	0.349605	4.95094	0.78782	0.462073	0.78281	-6.08306	5.12575	4.77614	4.06057	4.65179	5.61606	5.36466	4.64542	5.36716
Srsf1	-0.188239	8.86821	-0.90086	0.403861	0.746212	-5.98632	8.77409	8.96233	8.87864	8.77551	9.23283	8.61814	8.62033	9.0838
Srrt	0.00332011	8.37809	0.0165471	0.987358	0.996343	-6.41943	8.37975	8.37643	8.23013	8.30658	8.5926	8.13382	8.32119	8.68425
Srrm2	0.19267	9.90523	0.804718	0.453003	0.775556	-6.06924	10.0016	9.8089	10.0521	9.75527	9.61931	9.59329	10.0861	10.3253
Srrm1	0.361185	8.97287	1.81201	0.122149	0.506851	-4.94489	9.15346	8.79228	8.79929	8.81874	8.75879	8.77042	9.38472	9.30525
Srrd	0.0436482	7.25979	0.308657	0.768472	0.92858	-6.36557	7.28162	7.23797	7.25992	7.15007	7.30392	7.34386	7.11491	7.38607
Srpx2	0.0571008	4.3692	0.0541909	0.958619	0.989291	-6.41791	4.39775	4.34065	2.99862	5.29199	4.73133	5.68436	5.18697	2.32193
Srpx	-0.153216	9.22478	-1.13989	0.299637	0.677968	-5.75172	9.14817	9.30139	9.40628	9.33934	9.15854	9.14172	9.20429	9.09852
Srprb	-0.655674	6.28823	-1.56364	0.171133	0.571321	-5.2609	5.96039	6.61607	6.17405	6.13142	7.54273	5.93637	5.74051	6.2043
Srpra	-0.0815528	10.8946	-0.504482	0.632689	0.878142	-6.27727	10.8538	10.9354	10.7942	11.0188	10.9932	11.0347	10.6437	10.8831
Srpk2	-0.14621	8.44855	-0.971932	0.370227	0.727125	-5.92056	8.37545	8.52166	8.41841	8.62506	8.5215	8.18585	8.43464	8.50586
Srpk1	0.288598	7.19995	0.949018	0.380822	0.733835	-5.94216	7.34424	7.05565	6.47254	7.35691	7.33749	7.03013	7.3983	7.6043
Srp9	-0.274094	10.433	-1.47896	0.191801	0.592892	-5.3648	10.296	10.5701	10.3092	10.7616	10.6394	10.0815	10.4125	10.3939
Srp72	0.0799448	8.1218	0.617256	0.560727	0.84221	-6.20883	8.16177	8.08183	8.16198	7.97305	8.11046	8.16879	8.09415	8.22239
Srp68	0.0233291	10.771	0.127061	0.903224	0.974789	-6.41037	10.7827	10.7593	10.79	10.9595	10.5285	10.8923	10.9024	10.5533
Srp19	-0.337992	9.90181	-2.03997	0.0895642	0.462196	-4.64509	9.73281	10.0708	9.94556	9.96117	10.3057	9.87443	9.7185	9.60551
Srp14	-0.0437515	11.4878	-0.302856	0.77267	0.930509	-6.36756	11.4659	11.5097	11.404	11.4933	11.6316	11.6171	11.3584	11.4222
Srl	-0.708994	11.3868	-4.4875	0.00463132	0.208126	-1.63835	11.0323	11.7413	11.538	11.7921	11.8937	11.0994	11.1082	10.8892
Sri	0.196615	8.91737	1.35867	0.225195	0.622377	-5.50797	9.01568	8.81907	8.70362	9.00756	8.74602	9.09223	8.98921	8.9656
Srgn	-0.265109	10.197	-1.19037	0.280776	0.668575	-5.69766	10.0645	10.3296	10.3711	10.0494	10.5683	10.3912	9.82133	9.98091
Srgap2	-0.306818	7.83291	-1.24309	0.262184	0.652147	-5.63972	7.6795	7.98632	8.14636	7.6473	8.1653	8.07009	7.53985	7.42857
Srf	-0.264	8.71182	-1.57362	0.168842	0.568926	-5.24851	8.57982	8.84382	8.64269	8.83305	9.05573	8.67997	8.41841	8.64109
Srek1	0.0926327	7.474	0.621744	0.55797	0.840226	-6.20585	7.52032	7.42769	7.4801	7.40224	7.40072	7.58951	7.6629	7.30855
Srebf2	-0.0227987	6.00414	-0.0584725	0.955354	0.989291	-6.41763	5.99275	6.01554	6.46696	5.42257	6.1571	6.39133	5.35838	6.22853
Srebf1	0.469938	8.12317	3.29073	0.0176982	0.288486	-3.00832	8.35814	7.8882	7.79377	8.01201	7.85883	8.49783	8.33394	8.24265
Srd5a3	-0.0342303	8.7985	-0.16781	0.872486	0.964108	-6.40352	8.78138	8.81561	8.67071	8.79157	8.98456	9.10061	8.48339	8.76015
Srd5a2	-0.745848	4.87522	-1.58422	0.166441	0.566039	-5.23532	4.50229	5.24814	5.42428	5.74577	4.57437	4.95205	4.89221	3.66261
Srd5a1	-0.132414	7.31172	-0.364357	0.728631	0.915669	-6.34456	7.24551	7.37792	8.13528	7.07662	6.92187	6.93633	7.35151	7.44869
Srcin1	-0.0643327	4.55114	-0.189932	0.855898	0.958798	-6.39902	4.51897	4.5833	4.30247	4.62735	4.8201	4.78533	3.82554	4.94605
Src	-0.307969	4.84085	-0.968321	0.371881	0.728128	-5.92399	4.68686	4.99483	4.81059	4.5325	5.64141	4.54651	4.58554	4.92855
Sra1	0.184346	9.78363	1.24507	0.261507	0.651818	-5.63752	9.8758	9.69146	9.85225	9.57881	9.64331	9.81955	9.78969	10.0182
Sqstm1	0.625854	8.54247	1.81416	0.121793	0.506839	-4.9421	8.8554	8.22954	8.18367	8.88397	7.62099	9.03757	8.93383	8.59479
Sqrdl	-0.140031	9.61792	-0.387129	0.7126	0.912054	-6.33502	9.5479	9.68793	9.8221	9.65079	9.5909	10.0758	8.75338	9.81448
Sqle	-3.18251	3.91318	-8.91496	0.000141708	0.0900931	1.63666	2.32193	5.50444	4.97802	5.23621	6.2991	2.32193	2.32193	2.32193
Sptssa	-0.0145561	8.32054	-0.0433407	0.966898	0.991047	-6.41851	8.31326	8.32782	8.49076	7.94386	8.54883	8.02014	7.95846	8.96119
Sptlc2	-0.140535	8.49709	-1.05004	0.33587	0.705301	-5.84427	8.42682	8.56735	8.43688	8.6914	8.57379	8.40201	8.39564	8.48281
Sptlc1	0.00755934	9.28288	0.052781	0.959694	0.989291	-6.41799	9.28666	9.2791	9.40221	9.27183	9.16326	9.21721	9.21251	9.43025
Sptbn4	0.0431158	4.35597	0.0371052	0.971657	0.991445	-6.4188	4.37753	4.33441	5.03873	2.49568	5.46884	5.47758	2.32193	5.33308
Sptbn2	-0.435546	6.22328	-0.979968	0.366567	0.725026	-5.9129	6.00551	6.44105	5.94991	6.56693	6.80632	5.11625	6.38823	6.51205
Sptbn1	-0.0923276	9.67932	-0.459323	0.662875	0.890237	-6.30117	9.63315	9.72548	10.073	9.44311	9.66037	9.54241	9.7617	9.59534
Sptb	-0.446343	9.14339	-2.04937	0.0884292	0.460495	-4.63262	8.92022	9.36656	9.16456	9.53849	9.39664	9.13185	9.091	8.53781
Sptan1	-0.0330464	11.6217	-0.247497	0.813135	0.944807	-6.38475	11.6051	11.6382	11.6132	11.7409	11.5605	11.4933	11.6767	11.6454
Spta1	-0.49195	6.98929	-0.319219	0.760852	0.925701	-6.36184	6.74332	7.23527	5.3188	8.60443	7.78257	8.40085	3.63734	8.19175
Spsb3	-0.000876954	8.86915	-0.00591339	0.995482	0.998465	-6.41956	8.86871	8.86959	8.72637	8.82815	9.05424	8.81802	8.97196	8.81615
Spsb1	0.710985	8.12321	2.3625	0.0579778	0.407827	-4.21465	8.4787	7.76771	7.92373	8.07021	7.3092	8.72637	8.70478	8.00494
Spryd7	1.01528	12.044	4.68722	0.00378034	0.196239	-1.4333	12.5517	11.5364	11.7434	11.6824	11.1833	12.4913	12.7971	12.3666
Spryd4	0.258252	9.3915	1.45231	0.198777	0.600612	-5.397	9.52063	9.26238	9.08931	9.2825	9.41532	9.73581	9.53961	9.28646
Spryd3	-0.432175	7.30424	-1.75625	0.131783	0.518707	-5.01704	7.08815	7.52033	7.6769	7.41034	7.47374	7.58174	6.83065	6.85206
Spry2	-0.368839	6.76828	-1.28269	0.248942	0.641368	-5.59529	6.58386	6.9527	7.18885	6.56156	7.10769	6.38266	7.07279	6.29614
Spry1	0.0423993	9.44552	0.266392	0.799244	0.939807	-6.37926	9.46672	9.42432	9.3412	9.31697	9.61479	9.62277	9.45884	9.31854
Sprtn	-0.00508934	8.2699	-0.0348223	0.9734	0.991741	-6.41889	8.26736	8.27245	8.1549	8.40967	8.25277	8.15042	8.2442	8.40745
Sprr3	0.498175	3.18685	0.548777	0.603823	0.862795	-6.25186	3.43593	2.93776	2.58433	3.88851	2.34043	2.49092	5.36716	2.44972
Sprr1a	0.328224	5.19725	0.244528	0.815324	0.945434	-6.38558	5.36136	5.03314	6.02138	6.73761	2.34043	3.74452	6.58669	5.75288
Sprn	0.574914	6.1873	1.15764	0.292886	0.674701	-5.73287	6.47476	5.89984	5.11694	6.89151	5.69109	6.87932	6.51928	6.02567
Spred3	0.311183	6.7718	0.912364	0.398262	0.744056	-5.97592	6.92739	6.61621	6.97036	5.91753	6.96072	7.20115	6.93228	6.64874
Sppl3	0.318052	9.4831	1.63495	0.155392	0.553882	-5.17171	9.64213	9.32408	9.22763	9.36906	9.37554	9.75304	9.28967	9.88367
Sppl2b	0.265708	7.15473	1.08961	0.319485	0.695393	-5.80411	7.28759	7.02188	7.09365	6.6345	7.33749	7.59337	7.13486	7.13452
Sppl2a	-0.566677	7.74536	-1.88697	0.110293	0.492155	-4.84705	7.46203	8.0287	7.87661	8.26516	7.94433	6.91023	7.49625	7.97959
Spp2	-0.404875	3.86045	-1.44315	0.201229	0.601591	-5.40801	3.65801	4.06289	4.36867	4.16746	3.65253	3.47279	3.40672	4.09452
Spp1	-0.129946	6.59185	-0.212831	0.838812	0.952941	-6.39379	6.52688	6.65682	7.35504	5.41902	7.19641	6.92987	6.84467	5.80609
Spop	-0.31808	10.3654	-1.65486	0.151253	0.548209	-5.14657	10.2063	10.5244	10.3846	10.6449	10.5438	9.87942	10.3134	10.4262
Spon2	0.20578	6.99807	0.614895	0.562181	0.843311	-6.21039	7.10096	6.89518	6.25597	7.33316	7.09639	6.73853	7.35151	7.21283
Spon1	-0.459332	7.51433	-3.59684	0.0123006	0.263956	-2.63514	7.28467	7.744	7.62533	7.82156	7.7851	7.25304	7.29455	7.30641
Spock1	-0.657719	3.30043	-1.08706	0.32052	0.695533	-5.80673	2.97157	3.62929	4.97117	2.99862	2.91808	2.65007	2.83505	3.4296
Spns1	0.314601	8.45243	2.32168	0.061231	0.415133	-4.2692	8.60973	8.29513	8.39751	8.21504	8.27284	8.48424	8.67635	8.6686
Spn	-0.584213	5.98694	-0.597273	0.573105	0.846577	-6.22185	5.69483	6.27904	5.08673	7.35018	6.40022	7.22884	3.92528	5.93038
Spire1	0.0494379	7.12002	0.233455	0.823506	0.949439	-6.38857	7.14474	7.0953	7.12056	7.23646	6.92887	7.16714	7.46529	6.80177
Spint2	1.49506	8.01297	2.22489	0.0697346	0.428282	-4.3986	8.7605	7.26544	5.72132	8.06528	8.00972	9.11526	8.53134	8.63489
Spink8	-0.575573	11.4621	-3.4006	0.0155058	0.276713	-2.87267	11.1743	11.7499	11.7314	11.6002	11.918	11.0509	11.403	11.069
Spink3	-0.0305904	3.42206	-0.144591	0.889974	0.970336	-6.40765	3.40677	3.43736	3.42306	3.35785	3.53116	3.6513	3.57033	2.99867
Sphkap	-0.306812	9.94853	-0.882076	0.413132	0.750087	-6.00308	9.79512	10.1019	9.43163	10.0989	10.7753	9.82894	9.677	9.87942
Sphk2	-0.724841	7.0039	-1.5777	0.167915	0.568721	-5.24344	6.64148	7.36632	7.52764	7.57349	6.99784	5.64731	7.22124	7.05588
Sphk1	-0.0734174	6.68143	-0.275952	0.792246	0.937258	-6.37634	6.64472	6.71814	7.02583	6.26155	6.86703	6.39328	6.96072	6.58015
Spg7	-0.459397	9.24417	-1.80519	0.123289	0.508067	-4.95374	9.01447	9.47387	9.56896	9.5843	9.26834	9.47445	8.95748	8.61148
Spg21	0.220119	8.34591	1.35885	0.225142	0.622377	-5.50777	8.45597	8.23585	8.20055	8.39508	8.11193	8.24636	8.53795	8.5836
Spg20	-0.702989	7.51414	-2.47235	0.0500955	0.394353	-4.06803	7.16265	7.86564	7.37162	8.0154	8.2099	7.08711	6.8957	7.50513
Spen	-0.0481722	8.38479	-0.28719	0.784048	0.933468	-6.37277	8.3607	8.40887	8.19583	8.66002	8.37076	8.46174	8.31048	8.30988
Speg	-0.496266	6.66561	-1.04596	0.337599	0.706403	-5.84836	6.41748	6.91374	6.99839	6.6345	7.10834	7.10061	5.36922	6.78261
Spef2	0.183535	4.9148	0.16607	0.873794	0.964423	-6.40385	5.00657	4.82304	6.21114	5.91753	2.34043	5.22184	5.62192	4.17595
Specc1l	0.417495	8.14245	2.07832	0.0850218	0.456092	-4.59413	8.3512	7.93371	7.60486	7.95424	8.24202	8.48259	8.30726	8.26375
Specc1	-0.145128	6.93022	-0.53935	0.609903	0.866154	-6.25743	6.85765	7.00278	7.0123	6.95917	7.03687	7.31395	6.32043	6.93858
Spdya	-1.07796	5.50236	-3.52331	0.0134061	0.269918	-2.72341	4.96338	6.04134	6.2888	5.81777	6.01746	4.78403	5.5674	4.53872
Spcs3	0.0243096	10.7957	0.167924	0.8724	0.964108	-6.4035	10.8079	10.7835	10.6625	10.9563	10.7318	10.7165	10.8103	10.8967
Spcs2	0.0984075	10.1633	0.597482	0.572974	0.846577	-6.22171	10.2125	10.1141	10.2009	9.98969	10.1517	10.0102	10.1897	10.4376
Spcs1	0.00788887	12.0262	0.0574847	0.956107	0.989291	-6.41769	12.0301	12.0222	12.0724	12.0227	11.9716	12.1199	11.867	12.1034
Spc25	-2.7178	4.92204	-3.757	0.0102277	0.251606	-2.44597	3.56314	6.28094	6.18799	6.28573	6.36909	2.44972	5.24106	2.99862
Spc24	-0.191977	6.87667	-0.700484	0.510994	0.813436	-6.15065	6.78068	6.97266	6.85733	7.1524	6.90824	6.23565	7.18452	6.92187
Spats2l	-0.478812	8.87421	-2.79633	0.0328202	0.344411	-3.63983	8.63481	9.11362	9.14552	9.14793	9.04742	8.92263	8.44302	8.53877
Spats2	-0.255084	8.09429	-1.37216	0.2212	0.6194	-5.4922	7.96674	8.22183	7.94981	8.46139	8.25428	7.99444	8.10614	7.79965
Spata9	0.00362557	5.22502	0.00473049	0.996386	0.998465	-6.41957	5.22683	5.22321	5.83285	5.59898	4.23779	3.7102	6.0492	5.92109
Spata7	0.317549	7.29986	1.53313	0.178324	0.579141	-5.29861	7.45864	7.14109	7.0782	7.22165	7.12342	7.08374	7.77023	7.52193
Spata6	-1.20442	5.68606	-5.63811	0.00154565	0.15955	-0.544627	5.08385	6.28827	6.08687	6.18014	6.59781	5.37396	4.96743	4.91017
Spata5	0.258513	6.83523	0.798862	0.456132	0.778086	-6.07405	6.96449	6.70597	6.31332	7.14837	6.65623	6.42981	7.18896	7.2747
Spata24	0.0332813	7.84504	0.141116	0.892598	0.971132	-6.40822	7.86168	7.8284	8.0618	8.06668	7.35672	7.87633	7.73618	7.97252
Spata2	0.314494	6.62703	1.49213	0.188439	0.58908	-5.3488	6.78428	6.46979	6.23565	6.85777	6.31594	6.91275	6.64342	6.79668
Spata19	0.0632274	6.44455	0.177719	0.865046	0.961719	-6.40157	6.47616	6.41294	6.8228	5.78327	6.63274	6.35951	6.94674	6.12224
Spata13	0.0358097	8.44835	0.112341	0.914377	0.978926	-6.41238	8.46625	8.43044	8.30658	8.87972	8.10504	8.47737	8.92695	7.99444
Spast	-0.451718	6.7763	-1.35912	0.225059	0.622377	-5.50744	6.55045	7.00216	6.50528	6.92005	7.58115	6.28195	6.94674	6.42264
Sparcl1	-0.0549591	12.6852	-0.453783	0.666628	0.892475	-6.30395	12.6577	12.7127	12.7486	12.6408	12.7486	12.6499	12.6353	12.688
Sparc	-0.20593	11.88	-0.810239	0.450067	0.77413	-6.06467	11.7771	11.983	12.3272	11.7434	11.8784	12.0964	11.3943	11.8405
Spam1	0.150323	4.95565	0.349261	0.739343	0.916899	-6.35058	5.03081	4.88049	5.52205	3.91032	5.20909	5.13712	4.95884	4.99647
Spag9	0.0192209	10.5477	0.105081	0.919886	0.980031	-6.41328	10.5573	10.5381	10.7027	10.2089	10.7027	10.4983	10.5462	10.6275
Spag5	-0.128075	4.91495	-0.25378	0.808506	0.943055	-6.38297	4.85091	4.97899	4.56258	5.17372	5.20067	5.70067	5.03143	3.82064
Spag11a	0.807311	5.99346	1.90193	0.108068	0.488555	-4.82743	6.39712	5.58981	6.1237	4.82233	5.82339	6.91275	5.90763	6.37098
Spa17	0.600613	6.62519	1.97192	0.0982457	0.475902	-4.73523	6.92549	6.32488	6.63334	5.74577	6.59552	7.12392	7.07033	6.58222
Sp4	0.216976	4.76985	0.254621	0.807888	0.943055	-6.38273	4.87833	4.66136	4.12921	3.54227	6.3126	5.27532	3.77459	5.58509
Sp3	-0.56132	3.91655	-0.534935	0.612762	0.868224	-6.26001	3.63589	4.19721	2.32193	4.6219	5.64781	3.5944	4.99135	2.32193
Sp140	0.00878773	8.34139	0.0517875	0.960452	0.989518	-6.41805	8.34578	8.337	8.47024	8.08088	8.45988	8.48036	8.32989	8.2271
Sp110	-0.163407	9.3818	-1.05476	0.333878	0.704216	-5.83953	9.30009	9.4635	9.67906	9.28539	9.42606	9.34623	9.21858	9.33548
Sp1	0.428238	8.53057	2.17397	0.0746938	0.438122	-4.46662	8.74469	8.31645	8.61409	7.96423	8.37103	8.74082	8.77365	8.71959
Sox6	-0.651753	6.23151	-1.77763	0.128004	0.514182	-4.98945	5.90563	6.55738	6.64462	6.40814	6.61939	6.60966	5.9166	5.19063
Sox4	-0.503553	7.18055	-4.05066	0.0073668	0.232928	-2.11037	6.92878	7.43233	7.39298	7.52091	7.38311	6.97549	6.92672	6.88412
Sox3	-0.636382	4.66688	-0.702777	0.509666	0.812702	-6.14896	4.34869	4.98507	4.67056	5.55927	4.72537	4.9827	5.74143	2.32193
Sox2	0.534016	3.24569	1.11188	0.310562	0.687915	-5.78109	3.5127	2.97869	3.70547	2.4389	2.79168	2.80302	4.22788	3.50722
Sox17	0.454966	6.75296	1.41747	0.208252	0.608789	-5.43869	6.98044	6.52548	6.73017	6.03233	6.81393	6.59974	7.47456	6.86703
Sox13	0.573127	7.90243	1.68408	0.14537	0.54031	-5.10948	8.189	7.61587	6.91638	8.06871	7.86251	7.90024	8.32317	8.34358
Sox12	0.534965	3.99186	1.20152	0.276751	0.666068	-5.68553	4.25934	3.72438	3.46748	4.43025	3.27541	4.97435	4.07169	3.73198
Sox11	1.49008	3.20711	2.12626	0.0796732	0.447402	-4.53028	3.95215	2.46207	2.32193	2.32193	2.74236	2.32193	4.70115	4.83336
Sox10	0.360126	6.28305	1.92158	0.105215	0.487247	-4.80161	6.46311	6.10299	5.95252	6.43303	5.92341	6.49024	6.34832	6.55079
Sowaha	0.631643	4.69375	1.17063	0.288027	0.67328	-5.71897	5.00958	4.37793	3.86626	4.84274	4.4248	4.71222	6.10109	4.21541
Sostdc1	-0.735682	6.6021	-2.62963	0.040732	0.366034	-3.85914	6.23426	6.96994	7.29241	6.81862	6.7988	5.71756	6.50671	6.47852
Sost	-1.10008	4.39433	-1.91163	0.10665	0.48809	-4.81469	3.84429	4.94437	4.99917	4.6152	5.21874	5.14207	3.30095	3.08985
Sos2	-0.236426	8.92866	-1.19576	0.278822	0.666602	-5.69179	8.81045	9.04688	8.96971	9.02497	9.14595	8.48818	8.81736	9.12581
Sos1	-0.0568776	9.50064	-0.295163	0.77825	0.931734	-6.37015	9.4722	9.52908	9.2595	9.83703	9.49071	9.51336	9.32671	9.57653
Sort1	-0.0485139	7.70465	-0.193241	0.853423	0.958269	-6.3983	7.68039	7.7289	7.71484	7.5038	7.96807	7.9703	7.84497	7.2259
Sorl1	0.635382	5.77919	1.83692	0.118075	0.503082	-4.91248	6.09689	5.4615	5.55197	4.99917	5.83337	6.07184	6.63489	5.58393
Sord	0.283643	9.81902	2.15182	0.0769646	0.441019	-4.49619	9.96084	9.6772	9.72797	9.64789	9.65574	9.82467	10.0494	10.0085
Sorcs3	1.12326	3.82672	1.06694	0.328789	0.701767	-5.82724	4.38835	3.2651	5.13292	2.32193	2.34043	2.89674	5.78942	4.4789
Sorcs2	0.0997518	6.7552	0.609679	0.565401	0.843395	-6.21381	6.80508	6.70533	6.59781	6.55362	6.96454	6.81154	6.8781	6.72559
Sorbs3	0.482892	9.55852	2.11546	0.0808467	0.450389	-4.54467	9.79996	9.31707	9.68994	9.35324	8.90804	9.92426	9.75866	9.71697
Sorbs2	0.197262	11.8194	1.03837	0.34083	0.708854	-5.85592	11.918	11.7208	11.7978	11.3819	11.9827	11.8715	11.9646	11.918
Sorbs1	0.418589	13.4783	3.36134	0.0162527	0.28192	-2.92093	13.6876	13.269	13.338	13.2898	13.1794	13.7109	13.6412	13.7109
Son	0.277409	9.49672	1.81303	0.12198	0.506839	-4.94357	9.63542	9.35801	9.36529	9.54307	9.16569	9.67014	9.54241	9.69371
Soga1	0.0268865	7.92996	0.142891	0.891258	0.970686	-6.40793	7.9434	7.91651	7.68929	7.99029	8.06996	7.68687	8.00645	8.13688
Sod3	0.357641	10.5614	2.36538	0.0577551	0.407576	-4.2108	10.7402	10.3826	10.4914	10.5033	10.1531	10.7213	10.759	10.7403
Sod2	-0.329304	11.5058	-1.96956	0.0985622	0.476475	-4.73835	11.3411	11.6704	11.6973	11.424	11.8901	11.2651	11.3277	11.4306
Sod1	-0.0145143	13.612	-0.107368	0.91815	0.979724	-6.413	13.6048	13.6193	13.6412	13.5756	13.6412	13.7574	13.5637	13.4933
Socs7	-0.013254	7.82092	-0.0788496	0.939828	0.985127	-6.41603	7.81429	7.82755	7.95637	7.63374	7.89253	7.60169	7.91445	7.92674
Socs6	0.235807	9.70398	1.11829	0.308033	0.685538	-5.77441	9.82189	9.58608	9.52737	9.34342	9.88744	9.71484	9.65686	10.094
Socs5	-0.276847	8.51888	-1.18197	0.283841	0.670533	-5.70675	8.38046	8.65731	8.50662	8.33207	9.13323	8.39284	8.38443	8.3641
Socs3	0.264386	6.87342	0.656327	0.537009	0.828962	-6.1823	7.00561	6.74123	7.28084	5.99105	6.9518	7.49982	6.8477	6.66932
Socs2	-0.294467	8.08685	-1.36986	0.221877	0.619502	-5.4949	7.93962	8.23409	8.17857	8.03924	8.48445	7.94878	8.23256	7.63751
Socs1	0.729531	4.4563	1.06567	0.329317	0.701797	-5.82852	4.82107	4.09154	5.28447	3.78255	3.20759	5.31084	3.78255	5.36982
Soat1	-0.0748007	5.30147	-0.202863	0.846239	0.955871	-6.39614	5.26407	5.33887	5.17759	5.4528	5.38623	6.04382	5.09857	4.64982
Snx6	-0.0197529	8.25366	-0.0958182	0.926921	0.982065	-6.41434	8.24378	8.26354	8.10666	8.04127	8.64269	8.1659	8.1777	8.38776
Snx5	-0.306144	9.71442	-1.28173	0.249256	0.641665	-5.59638	9.56135	9.8675	9.89676	9.79093	9.91481	9.8071	9.06785	9.80911
Snx4	-0.0994126	9.28232	-0.762874	0.475698	0.792732	-6.10302	9.23261	9.33203	9.29711	9.31005	9.38892	9.22084	9.34806	9.12893
Snx33	0.592189	8.90115	3.56115	0.012824	0.267375	-2.67788	9.19724	8.60505	8.68833	8.43826	8.68857	9.00164	9.19028	9.39981
Snx3	-0.405307	11.9372	-2.93631	0.0274556	0.327383	-3.45785	11.7346	12.1399	12.0413	12.0837	12.2947	11.721	11.6711	11.8116
Snx27	-0.736398	7.60223	-2.29249	0.0636756	0.418985	-4.30824	7.23403	7.97043	7.53519	8.07736	8.29875	7.32339	6.71449	7.66422
Snx21	0.620583	5.94141	1.32272	0.236163	0.633814	-5.54961	6.2517	5.63112	5.57807	4.99514	6.32014	5.5027	6.79254	6.45986
Snx2	0.0692698	8.84749	0.301494	0.773656	0.931029	-6.36803	8.88212	8.81285	8.75427	9.15457	8.52972	8.66089	8.81415	9.17132
Snx19	0.258418	6.60902	1.37331	0.220862	0.6194	-5.49086	6.73823	6.47981	6.30369	6.33311	6.80264	6.8609	6.61153	6.74227
Snx18	0.397312	6.29696	1.3689	0.222158	0.619612	-5.49602	6.49562	6.09831	6.34645	6.08095	5.86751	6.28068	7.06354	6.14264
Snx17	-0.140581	10.0618	-0.98832	0.362794	0.721544	-5.90489	9.99151	10.1321	10.0691	10.2877	10.0394	9.92122	10.1072	9.94606
Snx16	-0.592364	6.3326	-1.49661	0.187309	0.588826	-5.34335	6.03642	6.62879	6.48731	7.01186	6.3872	6.37645	5.22077	6.51205
Snx15	0.0301545	8.63733	0.165661	0.874102	0.964617	-6.40393	8.65241	8.62225	8.78852	8.63755	8.44069	8.84138	8.39381	8.72203
Snx14	-0.141556	7.34528	-0.481009	0.648287	0.885884	-6.28995	7.2745	7.41606	7.29241	7.51667	7.43911	7.64713	6.64399	7.5324
Snx12	-0.157737	8.56627	-0.997017	0.358897	0.718109	-5.8965	8.4874	8.64514	8.42431	8.70443	8.80668	8.57822	8.50417	8.37981
Snx1	-0.225021	8.29457	-1.11471	0.309445	0.686784	-5.77815	8.18206	8.40708	8.51231	8.34492	8.36401	8.26822	7.81808	8.45988
Snta1	-0.0631881	8.99095	-0.419531	0.690069	0.901538	-6.32049	8.95936	9.02254	8.92952	9.04689	9.09123	8.75338	9.04389	9.0808
Snrpn	-1.44624	5.79031	-1.97685	0.0975892	0.475902	-4.72872	5.06719	6.51343	6.10224	6.46185	6.9762	4.60107	3.92528	6.67522
Snrpe	0.0619089	10.5924	0.277046	0.791446	0.93715	-6.37599	10.6233	10.5614	10.4804	10.7809	10.423	10.2829	10.6129	10.9742
Snrpd3	0.0459375	9.74202	0.30923	0.768058	0.92858	-6.36537	9.76499	9.71905	9.68368	9.68059	9.79288	9.58842	9.75834	9.9482
Snrpd2	-0.0102675	10.2016	-0.0733888	0.943986	0.986169	-6.41651	10.1964	10.2067	10.1257	10.1952	10.2993	10.0424	10.2912	10.2557
Snrpb2	0.179229	8.5976	0.709093	0.506021	0.81111	-6.14428	8.68722	8.50799	8.82501	8.08088	8.61808	8.58027	8.98661	8.49477
Snrpb	-0.139199	10.4789	-0.807259	0.45165	0.774957	-6.06714	10.4093	10.5485	10.604	10.285	10.7564	10.2882	10.445	10.4947
Snrpa1	0.168794	7.18425	0.647594	0.542254	0.831788	-6.18835	7.26864	7.09985	6.77568	7.62533	6.89854	7.32135	7.09714	7.38744
Snrpa	0.754968	5.0499	0.895603	0.40644	0.747121	-5.99103	5.42738	4.67242	4.52502	3.51508	5.97714	5.5892	4.14216	6.55079
Snrnp70	0.258632	10.2843	1.13803	0.300351	0.678383	-5.75368	10.4136	10.155	9.73946	10.3939	10.3317	10.6236	10.2901	10.3273
Snrnp40	-0.129299	7.09593	-0.682614	0.52142	0.820265	-6.16367	7.03128	7.16058	6.94219	7.08834	7.45121	7.18177	6.85462	7.05747
Snrnp27	0.0500132	10.9845	0.214832	0.837323	0.952535	-6.3933	11.0095	10.9595	10.7691	10.8768	11.2326	10.7765	10.8517	11.4004
Snrnp200	0.0777784	9.33175	0.312858	0.765438	0.927149	-6.3641	9.37063	9.29286	9.47752	9.56549	8.83556	9.11833	9.52991	9.46366
Snrk	-0.101186	8.76643	-0.481865	0.647714	0.885884	-6.2895	8.71584	8.81702	9.12645	8.85182	8.4728	8.64764	8.89183	8.60804
Snph	0.240412	6.69134	0.84844	0.430135	0.761002	-6.03242	6.81154	6.57113	6.73017	6.51304	6.47018	7.24306	6.23781	6.95376
Snn	-0.174453	8.83292	-1.00308	0.3562	0.716979	-5.89062	8.74569	8.92015	8.73963	8.97509	9.04571	8.89868	8.83793	8.50047
Snhg11	1.38836	4.53463	2.10879	0.0815811	0.451375	-4.55356	5.22881	3.84045	3.29996	2.94849	5.27289	5.14207	5.75459	4.78977
Snf8	-0.155357	10.1074	-1.23025	0.266609	0.656133	-5.65396	10.0298	10.1851	10.2359	10.1438	10.1757	9.93094	10.0544	10.1039
Snd1	-0.134605	9.51122	-0.709338	0.50588	0.81111	-6.1441	9.44392	9.57852	9.5802	9.34992	9.80545	9.36666	9.68296	9.28213
Sncg	0.0421191	6.61154	0.119014	0.909318	0.977359	-6.41149	6.6326	6.59049	6.88112	6.9971	5.89323	6.26097	6.72217	6.91467
Sncb	1.34413	4.28152	4.43116	0.00490934	0.209525	-1.69741	4.95358	3.60945	3.87265	3.14117	3.81453	5.00804	5.33888	4.51383
Snca	-0.792102	5.15784	-0.967753	0.372142	0.728128	-5.92453	4.76179	5.55389	5.69042	5.80828	5.16298	5.84538	2.86799	5.57199
Snapin	-0.372304	9.8301	-2.89849	0.0288042	0.332996	-3.5068	9.64395	10.0163	10.0244	10.0141	10.0102	9.72516	9.68994	9.51675
Snapc4	-0.338786	6.03952	-1.81056	0.12239	0.507022	-4.94677	5.87013	6.20891	6.23781	6.20132	6.18761	5.54404	6.14184	5.9245
Snapc2	0.375761	8.11974	1.88848	0.110065	0.492074	-4.84507	8.30762	7.93186	8.12572	7.8761	7.79377	8.25056	8.05397	8.61834
Snap91	0.944594	4.98963	1.7569	0.131668	0.518589	-5.01621	5.46193	4.51733	4.63147	3.52736	5.39317	4.86161	5.5724	5.95177
Snap29	0.179611	6.84698	0.932036	0.388827	0.73841	-5.95792	6.93679	6.75717	6.46185	6.98622	6.82346	6.78622	7.12315	6.90098
Snap25	1.55123	3.61279	1.91707	0.105862	0.487934	-4.80753	4.3884	2.83718	2.32193	2.81672	3.37288	2.65007	4.79023	5.72492
Snap23	-0.532251	8.95338	-2.85991	0.0302543	0.338914	-3.5569	8.68725	9.21951	9.30963	9.2548	9.09408	8.98921	8.43791	8.63464
Snai1	0.0232623	7.78775	0.0736726	0.94377	0.986169	-6.41648	7.79938	7.77612	8.27661	7.81568	7.23607	8.0296	7.44094	7.92761
Smyd5	0.244638	8.18541	1.21732	0.271132	0.661786	-5.66822	8.30772	8.06309	7.84662	8.32547	8.01717	8.55452	8.28819	8.08046
Smyd2	0.0757787	11.0222	0.561738	0.59552	0.857175	-6.24406	11.06	10.9843	10.8967	11.0516	11.0045	10.9854	11.0007	11.194
Smurf2	-0.0644119	8.25437	-0.284786	0.785798	0.933928	-6.37354	8.22216	8.28657	8.3343	8.36496	8.16046	8.66277	8.06503	7.93868
Smurf1	0.215192	8.49201	1.64839	0.152588	0.54899	-5.15476	8.59961	8.38441	8.336	8.33739	8.47984	8.50417	8.61299	8.68166
Smu1	0.12719	9.31684	0.878776	0.414778	0.750887	-6.00599	9.38043	9.25324	9.15343	9.33152	9.27478	9.52665	9.22159	9.39306
Smtn	0.208444	10.2178	1.15252	0.294818	0.675106	-5.73832	10.322	10.1136	9.80519	10.2307	10.3048	10.3839	10.3732	10.2089
Sms	0.451324	6.9829	1.88804	0.110131	0.492074	-4.84565	7.20856	6.75723	6.81067	6.44497	7.01606	6.96053	7.57281	7.09233
Smr3b	0.120002	4.9988	0.34833	0.740005	0.917081	-6.35095	5.0588	4.9388	4.97503	5.29806	4.54329	5.67404	4.91017	4.59219
Smr3a	-0.725627	5.43491	-0.887042	0.410666	0.74907	-5.99867	5.0721	5.79773	5.86497	5.51873	6.00949	6.2015	3.16462	5.85018
Smpx	0.141285	13.422	0.980351	0.366393	0.724869	-5.91254	13.4927	13.3514	13.3935	13.187	13.4737	13.4853	13.5911	13.4016
Smpdl3b	-0.432914	7.77825	-2.62433	0.0410151	0.366656	-3.86615	7.56179	7.99471	8.12029	7.96028	7.90354	7.78834	7.36185	7.53519
Smpdl3a	0.642728	10.2726	3.86186	0.0090831	0.246484	-2.32445	10.5939	9.95121	9.9789	10.0307	9.84402	10.4427	10.4844	10.8547
Smpd4	0.0530683	7.41398	0.253896	0.808421	0.943055	-6.38293	7.44051	7.38745	7.05247	7.42433	7.68555	7.58015	7.48796	7.25344
Smpd3	0.254216	5.88793	0.994654	0.359953	0.718205	-5.89879	6.01504	5.76082	5.99784	5.62746	5.65717	6.37464	5.54641	6.12407
Smpd2	0.580011	7.41909	1.83801	0.117898	0.502979	-4.91105	7.70909	7.12908	7.37908	7.37124	6.63692	7.78027	8.10341	7.2436
Smpd1	-0.0288951	11.24	-0.196746	0.850804	0.956757	-6.39753	11.2255	11.2544	11.083	11.2466	11.4336	11.293	11.2042	11.1794
Smoc1	0.0848614	6.52243	0.162289	0.876637	0.96568	-6.40456	6.56486	6.48	6.56577	7.30932	5.56491	6.38266	7.22853	6.08339
Smo	-0.279639	5.87224	-0.891654	0.408385	0.747936	-5.99456	5.73242	6.01206	5.99924	6.3126	5.72435	5.74194	6.25523	5.2001
Smn1	0.143798	8.18388	0.885372	0.411494	0.74907	-6.00015	8.25578	8.11198	8.322	8.09434	7.91959	8.26393	8.13219	8.37121
Smim8	-0.0402215	6.19188	-0.117372	0.910562	0.977849	-6.41172	6.17177	6.21199	6.71278	5.83773	6.08547	5.77704	6.72535	6.01293
Smim7	0.0486143	10.5148	0.378483	0.718668	0.913601	-6.33871	10.5391	10.4905	10.4825	10.5051	10.4838	10.4108	10.604	10.6024
Smim5	-0.825991	7.20061	-2.9627	0.0265553	0.324188	-3.42379	6.78762	7.61361	7.50262	7.16353	8.17468	6.91023	6.71805	6.73457
Smim4	-0.546543	8.25822	-3.72321	0.0106302	0.255536	-2.48552	7.98495	8.53149	8.65609	8.39751	8.54088	8.00645	8.10504	7.84337
Smim3	0.22958	9.25079	0.964588	0.373597	0.728701	-5.92752	9.36558	9.136	9.19861	8.74178	9.46761	9.44465	9.54069	9.1114
Smim24	0.124924	7.18779	0.879977	0.414178	0.75066	-6.00493	7.25025	7.12532	7.214	7.14688	7.01509	7.35623	7.29511	7.09941
Smim20	-0.275402	11.6048	-1.97559	0.0977565	0.475902	-4.73038	11.467	11.7425	11.7165	11.6675	11.8433	11.472	11.5945	11.3346
Smim19	-0.359357	10.306	-1.73484	0.13568	0.524519	-5.04459	10.1263	10.4857	10.2901	10.7937	10.3732	10.3902	10.0273	9.96143
Smim15	0.127485	8.62087	0.928135	0.390684	0.739468	-5.96151	8.68462	8.55713	8.46777	8.53543	8.6682	8.69864	8.78785	8.56736
Smim14	0.020004	8.91087	0.132193	0.899342	0.973721	-6.40961	8.92088	8.90087	8.74537	8.87327	9.08397	8.83773	9.03757	8.88732
Smim13	0.160644	8.24008	0.639256	0.547292	0.834299	-6.19407	8.3204	8.15975	8.3632	8.15161	7.96445	7.87526	8.70109	8.38485
Smim12	0.0340042	9.13068	0.216566	0.836034	0.952535	-6.39288	9.14768	9.11367	9.31782	9.09901	8.92419	9.18971	9.04064	9.21268
Smim11	-0.0730409	9.16558	-0.400436	0.703306	0.908564	-6.32919	9.12906	9.2021	9.27761	9.15628	9.1724	8.89541	9.04727	9.44449
Smim10l1	-0.461479	9.80679	-3.33285	0.0168197	0.284261	-2.9561	9.57605	10.0375	10.1863	9.95252	9.97375	9.47752	9.62113	9.6295
Smg9	0.490795	8.55161	1.85085	0.115856	0.498913	-4.89431	8.79701	8.30621	8.66985	8.02835	8.22044	9.16599	8.42877	8.79627
Smg8	-0.00593802	7.01051	-0.0328877	0.974877	0.991741	-6.41897	7.00754	7.01348	7.08096	6.74153	7.21795	7.03013	7.14218	6.85031
Smg6	0.298512	8.30398	1.3638	0.223667	0.621508	-5.50198	8.45323	8.15472	8.3632	8.18651	7.91445	8.80239	8.35103	8.20627
Smg5	0.0713652	7.36594	0.268928	0.797385	0.939807	-6.3785	7.40162	7.33026	7.70169	6.76957	7.5195	7.38971	7.38423	7.43092
Smdt1	-0.229136	11.879	-1.72699	0.137134	0.526246	-5.05465	11.7644	11.9935	11.9694	11.9827	12.0284	11.8317	11.6171	11.8443
Smcp	0.0472518	4.37768	0.055763	0.95742	0.989291	-6.41781	4.40131	4.35406	4.86786	3.43434	4.75996	3.18441	6.14369	3.87582
Smco4	-1.20907	7.0576	-3.77662	0.0100017	0.250271	-2.42309	6.45307	7.66214	7.60936	7.88214	7.49491	7.12563	6.18014	6.05343
Smc5	0.485	5.61748	1.04936	0.336159	0.705766	-5.84496	5.85998	5.37498	4.8857	4.93507	6.30418	6.31983	5.86385	5.39627
Smc4	0.396012	5.5342	0.966087	0.372907	0.728128	-5.9261	5.7322	5.33619	5.26779	5.26597	5.47482	5.86457	6.46447	4.86757
Smc3	0.484689	7.1583	1.22277	0.269216	0.659307	-5.66222	7.40065	6.91596	6.10946	7.486	7.15242	7.53803	7.03481	7.62911
Smc1a	0.0160689	8.59185	0.109317	0.916671	0.979265	-6.41276	8.59989	8.58382	8.63725	8.47508	8.63913	8.76612	8.58681	8.44674
Smarce1	-0.154092	9.87185	-0.832017	0.438623	0.765737	-6.04643	9.7948	9.94889	9.96117	9.72041	10.1651	9.56499	9.91042	9.909
Smarcd3	-0.54557	9.90841	-3.50857	0.0136407	0.270412	-2.74121	9.63563	10.1812	9.99491	10.1692	10.3795	9.62621	9.73208	9.5486
Smarcd2	0.34864	8.09075	1.52268	0.180852	0.583393	-5.31146	8.26507	7.91643	8.09971	7.99029	7.6593	8.50997	7.8787	8.40654
Smarcd1	-0.304844	6.97013	-1.53895	0.176931	0.578658	-5.29144	6.81771	7.12255	7.22289	7.28098	6.86378	6.8609	7.03687	6.55535
Smarcc2	0.126003	6.49177	0.27519	0.792803	0.937281	-6.37657	6.55477	6.42877	6.34422	5.72084	7.22124	6.3671	7.14837	6.14884
Smarcc1	0.250692	8.46169	1.63779	0.154796	0.55324	-5.16814	8.58703	8.33634	8.30159	8.48884	8.21859	8.58027	8.74256	8.43826
Smarcb1	-0.244274	8.33448	-1.55676	0.17273	0.572091	-5.26943	8.21235	8.45662	8.48728	8.35534	8.52725	8.28684	7.98742	8.36278
Smarcal1	-0.0734857	7.60489	-0.315769	0.763338	0.926926	-6.36307	7.56815	7.64163	7.62092	7.8556	7.44838	7.58174	7.92573	7.19698
Smarcad1	-1.00495	4.84387	-3.84756	0.00923038	0.247571	-2.34091	4.34139	5.34635	4.96101	5.68758	5.39044	4.1555	4.15884	4.70984
Smarca4	-0.0551767	9.2319	-0.432363	0.681241	0.899128	-6.31444	9.20431	9.25948	9.23534	9.297	9.24612	9.30211	9.21306	9.09775
Smarca2	0.216827	6.85541	0.500734	0.635166	0.879794	-6.27933	6.96383	6.747	6.72559	6.10183	7.41358	6.39552	7.52405	6.97191
Smap2	-0.163996	9.44992	-1.15181	0.29509	0.675294	-5.73908	9.36793	9.53192	9.57881	9.43327	9.58369	9.30525	9.53528	9.26325
Smap1	0.0415954	9.43	0.181207	0.862431	0.961005	-6.40086	9.45079	9.4092	9.74785	9.44783	9.03192	9.67906	9.33114	9.34219
Smagp	0.13148	8.33587	0.973152	0.369669	0.726572	-5.9194	8.40161	8.27013	8.40654	8.22044	8.18341	8.3911	8.33153	8.4822
Smad9	-1.99338	3.98608	-2.24957	0.0674558	0.42504	-4.36562	2.98939	4.98277	6.29034	3.48984	5.16813	4.32433	2.32193	2.32193
Smad7	0.357383	6.91105	2.48791	0.0490742	0.392333	-4.0473	7.08974	6.73235	6.73385	6.70778	6.75543	7.03824	7.28208	6.9489
Smad6	0.684709	6.0001	2.16634	0.0754683	0.439002	-4.47681	6.34245	5.65774	5.44766	5.72022	5.80534	5.83285	6.22045	6.97406
Smad5	0.270976	7.41719	1.76229	0.130704	0.517509	-5.00925	7.55268	7.2817	7.06542	7.42258	7.3571	7.46944	7.63807	7.55052
Smad4	0.40843	9.35454	2.74753	0.0349489	0.352131	-3.70376	9.55875	9.15032	9.29039	8.9703	9.19028	9.67073	9.48287	9.52265
Smad3	0.470066	6.97436	1.76116	0.130905	0.517885	-5.01071	7.20939	6.73932	6.70111	6.86727	6.6496	7.43092	6.65309	7.54416
Smad2	-0.10437	8.66504	-0.772925	0.470175	0.788292	-6.09504	8.61285	8.71722	8.86161	8.67707	8.61299	8.62586	8.54993	8.66277
Smad1	0.0298673	8.47632	0.191271	0.854896	0.958752	-6.39873	8.49125	8.46138	8.29118	8.53877	8.5542	8.59429	8.56898	8.31048
Slurp1	-0.694704	4.02907	-0.813366	0.448411	0.773226	-6.06208	3.68172	4.37642	5.66784	4.39491	3.06652	5.03851	2.90077	3.10589
Sltm	0.066665	10.179	0.498613	0.63657	0.879794	-6.2805	10.2123	10.1457	10.2144	10.1301	10.0925	10.1858	10.1072	10.3439
Slpi	-1.17016	6.21579	-1.34232	0.230123	0.625549	-5.52697	5.63072	6.80087	7.68661	7.58966	5.12635	6.64372	5.7066	4.54183
Sln	2.14773	7.40538	1.60759	0.16126	0.558278	-5.2061	8.47925	6.33152	7.04276	3.30699	8.64481	8.17857	8.38898	8.8702
Slmap	-0.292272	11.6202	-1.75045	0.132828	0.520484	-5.02451	11.474	11.7663	11.705	11.8424	11.7516	11.2097	11.5414	11.6711
Slk	0.920053	5.05476	1.16044	0.291831	0.674701	-5.72988	5.51478	4.59473	5.3188	5.66168	2.80371	5.96622	5.53517	5.04296
Slit3	0.265446	6.64472	1.6775	0.146676	0.542505	-5.11785	6.77744	6.512	6.5756	6.44893	6.51146	6.68059	7.0214	6.63033
Slit2	-0.277805	3.78478	-0.270814	0.796004	0.939001	-6.37792	3.64588	3.92368	5.13794	2.96815	3.66496	5.69762	2.32193	2.91808
Slit1	-0.0812839	4.90729	-0.0641405	0.951033	0.988308	-6.41723	4.86665	4.94793	6.84224	4.38573	3.61583	2.59731	5.60638	6.39626
Slirp	-0.280677	9.5797	-1.58191	0.166962	0.566897	-5.2382	9.43937	9.72004	9.67643	9.5909	9.89279	9.17424	9.56217	9.58168
Slfn5	0.114982	10.8492	0.357679	0.733362	0.915669	-6.34726	10.9067	10.7917	10.9721	11.273	10.1301	10.8042	10.7916	11.1242
Slfn4	0.132421	6.60676	0.341589	0.744812	0.919574	-6.35355	6.67297	6.54055	6.09873	7.05504	6.46788	7.32796	6.16027	6.53067
Slco6b1	1.38059	5.30737	1.52647	0.179932	0.582209	-5.3068	5.99766	4.61708	5.81792	2.49568	5.53763	5.71756	6.24027	6.03517
Slco4a1	-0.618522	4.39118	-1.56789	0.170155	0.57056	-5.25564	4.08191	4.70044	5.12086	4.72151	4.25894	3.38902	4.17237	4.68435
Slco3a1	-0.373961	9.87728	-2.64483	0.0399318	0.366034	-3.83904	9.6903	10.0643	10.1509	10.0122	10.0297	9.77086	9.78032	9.51973
Slco2b1	0.253842	8.73465	1.5656	0.170681	0.571232	-5.25847	8.86157	8.60773	8.77822	8.50833	8.53664	8.91507	9.0095	8.66015
Slco2a1	-0.797228	4.91239	-2.08565	0.0841802	0.456092	-4.58437	4.51378	5.31101	6.16883	4.84443	4.91977	4.37883	4.52025	4.64226
Slco1c1	-0.236001	5.55673	-0.629466	0.553245	0.837664	-6.20069	5.43873	5.67473	5.71723	5.761	5.54597	6.2043	4.74882	5.36308
Slco1b2	-0.545759	4.11478	-0.862138	0.423149	0.757581	-6.02058	3.8419	4.38766	4.36458	3.87265	4.92575	5.19545	3.28963	3.04062
Slco1a6	-0.177559	3.48868	-0.223031	0.831232	0.952256	-6.39127	3.3999	3.57746	2.32193	3.74673	4.66373	3.30095	4.57683	2.32193
Slco1a5	0.0231493	4.93143	0.0872339	0.933448	0.982894	-6.41524	4.943	4.91985	4.56258	4.98788	5.20909	4.62871	4.8498	5.3505
Slco1a2	0.235574	5.49825	0.248367	0.812493	0.944569	-6.3845	5.61604	5.38047	6.55362	6.2888	3.29898	5.75841	4.81434	6.27537
Slco1a1	-0.196864	3.48716	-0.185339	0.859335	0.959514	-6.4	3.38873	3.58559	2.32193	5.43622	2.99862	5.04625	2.79799	2.32193
Slc9a8	-0.11138	7.60402	-0.766	0.473976	0.791514	-6.10055	7.54833	7.65971	7.73198	7.71445	7.53271	7.38607	7.65351	7.60542
Slc9a6	0.262897	8.88198	1.46191	0.196237	0.597333	-5.38543	9.01343	8.75053	8.49445	8.94063	8.81651	9.06987	8.82617	9.14425
Slc9a5	-0.562593	4.1738	-0.713765	0.503336	0.809721	-6.1408	3.8925	4.45509	3.16223	3.93665	6.2664	3.96243	3.91032	3.80475
Slc9a4	-1.77285	4.18198	-2.46191	0.0507935	0.394981	-4.08195	3.29555	5.0684	5.39822	5.14326	4.66373	2.63143	4.93331	2.32193
Slc9a3r2	-0.0111322	9.29307	-0.0883177	0.932623	0.982845	-6.41513	9.2875	9.29863	9.37714	9.29206	9.22671	9.2264	9.28092	9.35518
Slc9a3r1	0.0467294	5.10105	0.261171	0.803074	0.941719	-6.38082	5.12441	5.07768	5.30103	4.79572	5.1363	4.99917	5.1533	5.22077
Slc9a3	-0.160333	4.99806	-0.198584	0.849431	0.956693	-6.39711	4.91789	5.07822	4.58064	5.84452	4.80951	5.7936	5.79157	3.1685
Slc9a2	-0.101037	5.94146	-0.218196	0.834823	0.952535	-6.39248	5.89095	5.99198	6.10826	5.84885	6.01883	6.64372	4.86456	6.16456
Slc9a1	0.701828	6.24654	3.49243	0.0139031	0.271587	-2.76075	6.59746	5.89563	5.79077	6.04874	5.84738	6.40063	6.43525	6.95649
Slc8b1	0.587394	7.10663	0.949482	0.380605	0.733835	-5.94172	7.40033	6.81294	5.37529	7.6754	7.38811	7.5422	7.39142	7.26737
Slc8a3	0.269374	6.54429	1.22029	0.270087	0.660414	-5.66495	6.67898	6.40961	6.33768	6.73548	6.15565	6.96053	6.60079	6.47562
Slc8a2	-0.221264	6.48438	-0.676724	0.524887	0.822891	-6.1679	6.37374	6.59501	6.71872	6.2688	6.79751	6.63748	5.72388	6.75987
Slc8a1	-0.434997	9.09698	-1.73206	0.136194	0.524884	-5.04816	8.87948	9.31448	9.26173	9.04085	9.64084	8.85286	9.23987	8.5457
Slc7a9	-0.636691	5.42869	-2.25462	0.0669985	0.424666	-4.35886	5.11035	5.74704	5.67068	6.20736	5.36308	5.1716	5.39515	4.7643
Slc7a8	2.25656	6.02852	6.02364	0.00110926	0.138425	-0.222703	7.1568	4.90024	4.49758	5.41246	4.79069	7.81757	6.83685	6.81597
Slc7a7	-0.202686	6.68541	-0.61206	0.56393	0.843395	-6.21225	6.58407	6.78676	6.88674	7.00687	6.46666	5.97479	6.65451	7.12292
Slc7a6os	-0.266325	8.10511	-1.08878	0.319823	0.695393	-5.80497	7.97195	8.23827	8.48582	8.3051	7.92391	8.32452	7.94932	7.64201
Slc7a6	1.15441	8.91476	6.49498	0.000755417	0.120469	0.14366	9.49196	8.33755	8.56327	8.21098	8.2384	9.68136	9.28684	9.50769
Slc7a5	0.502019	6.04962	1.95027	0.101184	0.481466	-4.76382	6.30063	5.79861	5.43951	5.62746	6.32888	6.36909	6.20661	6.3262
Slc7a3	-0.219887	5.61399	-0.464894	0.659111	0.889694	-6.29833	5.50404	5.72393	5.6981	5.17147	6.30223	5.27151	6.358	4.88263
Slc7a2	0.309239	3.9354	0.381653	0.71644	0.913236	-6.33736	4.09002	3.78078	2.64574	3.32794	5.36865	5.03851	3.91032	3.32122
Slc7a10	0.703438	5.06174	0.742877	0.486822	0.799026	-6.11865	5.41346	4.71002	2.83804	5.66747	5.62455	5.95379	4.16591	6.12067
Slc7a1	-0.24686	6.706	-0.680157	0.522865	0.821162	-6.16544	6.58257	6.82943	7.13411	6.31147	7.04271	7.08613	6.67032	5.99127
Slc6a9	0.749712	5.51499	1.7207	0.138313	0.528025	-5.06272	5.88985	5.14013	4.98536	5.3001	5.13495	5.47974	6.87469	5.31512
Slc6a8	0.569494	10.9776	3.7755	0.0100145	0.250271	-2.42439	11.2624	10.6929	10.8232	10.7403	10.5152	11.2365	11.159	11.3917
Slc6a7	-0.169713	6.38043	-0.476107	0.65157	0.887598	-6.29253	6.29558	6.46529	6.94623	5.84885	6.60079	6.75346	5.93784	6.19543
Slc6a6	0.241843	9.12941	0.928171	0.390666	0.739468	-5.96148	9.25033	9.00849	9.16599	9.24924	8.61024	8.88669	9.55032	9.314
Slc6a5	0.360613	3.35312	0.575382	0.586853	0.853311	-6.23567	3.53343	3.17282	3.563	3.61502	2.34043	4.02982	2.32193	4.24854
Slc6a4	0.811443	4.45945	1.07713	0.324581	0.69783	-5.81688	4.86518	4.05373	2.972	4.37441	4.8148	6.22479	4.45563	3.91511
Slc6a3	0.380397	4.6839	0.531482	0.615004	0.869283	-6.26201	4.8741	4.4937	5.45882	3.17012	4.85215	5.70683	3.98698	4.92848
Slc6a20	0.0824242	6.8902	0.234788	0.82252	0.948972	-6.38822	6.93141	6.84899	7.56426	6.73168	6.25102	6.74045	6.96875	7.08503
Slc6a2	-0.359652	4.62039	-0.397384	0.705433	0.908647	-6.33054	4.44057	4.80022	5.46961	3.46911	5.46194	3.98698	3.25816	6.07656
Slc6a18	1.62874	5.00545	2.26794	0.0658096	0.423196	-4.34105	5.81983	4.19108	3.20759	5.81387	3.55178	5.36277	6.01332	6.08339
Slc6a17	0.916183	4.25472	1.05134	0.335318	0.705126	-5.84296	4.71281	3.79663	3.14133	4.92062	3.32794	3.76847	3.92528	6.4447
Slc6a15	-0.00831754	2.62025	-0.027622	0.978898	0.993186	-6.41915	2.6161	2.62441	2.32193	3.21088	2.34043	2.85804	2.66832	2.32193
Slc6a13	0.2036	3.32642	1.70201	0.141872	0.533829	-5.08662	3.42822	3.22462	3.26057	3.24868	3.16462	3.43248	3.44404	3.40815
Slc6a12	0.249178	7.26799	0.811473	0.449413	0.773804	-6.06365	7.39258	7.1434	6.6815	7.63842	7.11029	7.12644	7.77991	7.2714
Slc6a11	0.279334	3.26923	0.246835	0.813622	0.944918	-6.38493	3.40889	3.12956	2.32193	4.72632	2.34043	2.32193	2.32193	5.58283
Slc6a1	0.657743	2.69596	1.09825	0.316	0.693165	-5.79522	3.02483	2.36709	2.4389	2.32193	2.34043	4.43063	2.32193	2.32193
Slc5a7	-1.3314	4.18269	-1.54503	0.175486	0.577403	-5.28394	3.51699	4.84839	5.66168	5.62746	3.25603	4.79201	2.74466	3.01429
Slc5a6	-0.1719	8.68755	-0.738987	0.489007	0.801288	-6.12166	8.6016	8.7735	8.80075	8.96212	8.55763	8.77603	8.18242	8.84635
Slc5a5	0.759671	5.42908	2.18558	0.0735318	0.43741	-4.45112	5.80892	5.04925	5.10956	4.48003	5.55816	5.55197	6.28222	5.59256
Slc5a2	0.157769	4.74543	0.504205	0.632872	0.87828	-6.27743	4.82431	4.66654	4.67056	4.82233	4.50674	4.67714	4.33049	5.46531
Slc5a1	0.300045	4.98184	0.399179	0.704182	0.908647	-6.32974	5.13186	4.83182	5.13292	5.97351	3.38902	4.21046	5.59256	5.59256
Slc52a3	-0.195281	6.33183	-0.732192	0.492839	0.802893	-6.12687	6.23419	6.42947	6.46914	6.85302	5.96626	6.46696	6.21469	6.02093
Slc52a2	-0.538092	6.56457	-1.98901	0.095989	0.473726	-4.71264	6.29552	6.83361	7.20783	6.66163	6.63138	5.97871	6.17805	6.7298
Slc50a1	0.213623	7.70887	1.09462	0.317459	0.694079	-5.79896	7.81568	7.60206	7.31015	7.70931	7.78671	7.64479	7.76637	8.03588
Slc4a7	-0.159229	7.09607	-1.10413	0.313643	0.690503	-5.78914	7.01645	7.17568	7.219	7.13635	7.1717	6.84416	7.01877	7.18643
Slc4a4	0.327344	8.1253	2.27831	0.0648992	0.420584	-4.32719	8.28897	7.96163	8.01762	7.98544	7.88182	8.13283	8.45088	8.28322
Slc4a3	-0.0830944	10.3976	-0.6433	0.544845	0.832989	-6.1913	10.3561	10.4391	10.4543	10.4849	10.3782	10.239	10.4146	10.4146
Slc4a2	-0.188466	7.49617	-0.928147	0.390678	0.739468	-5.9615	7.40193	7.5904	7.38896	7.51111	7.87113	7.59886	7.46807	7.13887
Slc4a1ap	-0.442514	11.6854	-1.85678	0.114922	0.497129	-4.88656	11.4642	11.9067	11.8351	12.1694	11.7156	11.1813	11.3398	11.8715
Slc4a10	1.63737	3.14678	2.29374	0.0635689	0.418985	-4.30657	3.96546	2.3281	2.32193	2.32193	2.34043	5.11883	4.45563	2.32193
Slc4a1	-0.41557	7.13422	-1.21498	0.271957	0.661913	-5.67079	6.92644	7.34201	7.93615	6.65309	7.43678	7.10903	6.79071	6.87957
Slc48a1	0.0283953	9.55513	0.128309	0.90228	0.974629	-6.41018	9.56933	9.54093	9.54935	9.87754	9.19592	9.38569	9.5569	9.7654
Slc46a1	0.555768	5.98492	1.05374	0.33431	0.704271	-5.84056	6.26281	5.70704	5.26059	6.28135	5.57917	6.11036	7.26059	5.41747
Slc45a4	0.502289	7.5746	2.73794	0.0353844	0.352957	-3.71635	7.82575	7.32346	7.12368	7.65274	7.19395	7.76854	7.8915	7.8172
Slc45a3	0.269616	7.00287	0.73828	0.489405	0.801392	-6.1222	7.13767	6.86806	7.08096	7.13868	6.38453	6.52617	7.20019	7.68667
Slc44a4	0.074031	5.92362	0.192921	0.853663	0.958436	-6.39837	5.96064	5.88661	6.18465	6.13607	5.3391	6.45379	6.12371	5.30442
Slc44a2	-0.421842	10.2997	-2.64167	0.0400967	0.366034	-3.84322	10.0888	10.5107	10.3048	10.6359	10.5912	10.2437	10.0428	9.97987
Slc44a1	-0.392507	8.02726	-3.09404	0.0225297	0.311678	-3.25565	7.83101	8.22352	8.28127	8.26982	8.11947	7.84571	7.87303	7.77429
[truncated: 8,531 more rows]

## Sheet: up_Diabetic_vs_Normal
LogFC >= 1 & P.Value < 0.05
									GSM158589	GSM158590	GSM158591	GSM158593	GSM158594	GSM158595
	logFC	AveExpr	t	P.Value	adj.P.Val	B	Diabetic heart (mean)	Normal_heart(mean)	Normal_heart	Normal_heart	Normal_heart	Diabetic heart	Diabetic heart	Diabetic heart
Zp1	2.07171	4.01079	2.80156	0.0326004	0.344411	-3.63299	5.04664	2.97494	2.55088	2.32193	4.052	3.82145	5.12305	6.19543
Ypel3	1.06442	10.8911	4.63882	0.00396896	0.198077	-1.48238	11.4233	10.3589	10.6716	10.5084	9.89676	11.4357	11.4524	11.3819
Wdr62	2.54658	6.57068	4.66103	0.00388111	0.197412	-1.45981	7.84397	5.2974	5.02905	6.51304	4.3501	7.90977	7.79899	7.82316
Vom1r100	1.82484	4.28757	7.10655	0.000473685	0.101784	0.578156	5.19999	3.37515	3.26057	2.99862	3.86626	5.0919	5.39044	5.11764
Vip	1.16889	5.56136	4.33966	0.0054021	0.218764	-1.79447	6.1458	4.97691	5.44464	4.45403	5.03206	6.16166	6.21594	6.05982
Vamp5	1.54813	7.13294	4.66952	0.00384814	0.196685	-1.45121	7.907	6.35887	6.30689	6.37054	6.39917	8.45721	7.20115	8.06264
Ubl7	1.1219	6.86176	2.85983	0.0302573	0.338914	-3.557	7.4227	6.30081	6.06276	6.50493	6.33473	6.57224	7.95751	7.73837
Ubd	1.08155	7.44278	3.04721	0.023883	0.314623	-3.31535	7.98356	6.90201	6.94168	7.5485	6.21585	7.78834	7.98005	8.18228
Tusc5	1.53734	6.88062	5.02567	0.00271349	0.185482	-1.10076	7.64928	6.11195	6.22495	5.59294	6.51796	7.85975	7.84022	7.24788
Tsx	1.05488	5.80745	5.98561	0.00114533	0.138425	-0.253541	6.33489	5.28001	5.4187	5.38927	5.03206	6.37047	6.14998	6.48422
Tspan5	1.29126	6.29043	4.08858	0.00706792	0.232081	-2.0681	6.93606	5.6448	5.1586	6.0091	5.76669	7.29487	7.04382	6.46949
Trpc6	1.92763	4.5827	2.6364	0.0403737	0.366034	-3.85019	5.54651	3.61888	5.327	2.78729	2.74236	5.81635	5.43136	5.39182
Tmtc1	1.11843	10.6128	4.82188	0.00330701	0.189236	-1.29876	11.172	10.0536	9.88744	10.4739	9.79935	11.1283	11.3869	11.0007
Tmigd1	1.85416	3.91829	2.62355	0.041057	0.366657	-3.86719	4.84537	2.99121	2.75292	2.68451	3.53619	6.01883	5.17288	3.3444
Tmeff1	1.12619	4.78865	3.30628	0.0173682	0.285954	-2.98901	5.35175	4.22556	4.15132	3.63001	4.89533	5.5688	5.28055	5.2059
Tmbim1	1.15986	8.80851	6.29164	0.000889133	0.128242	-0.0108591	9.38844	8.22857	8.20866	8.47942	7.99764	9.43531	9.53183	9.19818
Tinagl1	1.90156	9.7227	6.23441	0.000931559	0.128877	-0.0553016	10.6735	8.77192	9.30771	8.62586	8.38219	10.6741	11.0078	10.3386
Tgif1	1.56578	7.67331	4.25807	0.00588911	0.222915	-1.8822	8.4562	6.89042	7.51104	6.84009	6.32014	8.3343	8.12197	8.91234
Testin	1.07676	5.33971	2.48885	0.0490135	0.392283	-4.04605	5.87809	4.80133	4.47127	4.79069	5.14204	6.45379	6.21185	4.96864
Tekt1	1.24096	5.20528	2.64426	0.0399615	0.366034	-3.83979	5.82576	4.5848	4.14602	4.25732	5.35105	6.14884	6.27103	5.05741
Tceal9	1.37397	10.9581	8.52624	0.000180201	0.0900931	1.43421	11.6451	10.2711	10.0725	10.5166	10.2243	11.6025	11.6355	11.6973
Taf1	1.67022	4.32705	4.27244	0.00579983	0.22206	-1.86667	5.16216	3.49194	4.34047	3.01411	3.12123	4.88755	5.3126	5.28632
Sval1	1.32867	3.84207	3.32936	0.0168905	0.284545	-2.96041	4.5064	3.17773	3.89721	2.37996	3.25603	4.30171	4.73441	4.4831
Sult1a1	1.67056	10.7639	3.57839	0.0125682	0.265989	-2.65721	11.5991	9.92859	10.6611	10.1838	8.94088	11.6839	11.2635	11.8501
Stard7	1.97772	6.30779	2.93742	0.0274171	0.327383	-3.45642	7.29665	5.31893	4.64542	4.43025	6.88112	7.55282	7.21934	7.1178
Star	1.41508	4.6939	2.56189	0.0445133	0.378579	-3.94892	5.40144	3.98636	4.8201	4.32912	2.80987	5.55624	4.95113	5.69696
St8sia2	1.92661	3.69579	4.39393	0.00510344	0.212388	-1.73674	4.6591	2.73249	3.31395	2.54309	2.34043	5.38826	4.62136	3.96768
St18	1.87576	5.42119	4.85879	0.00318932	0.186316	-1.2624	6.35906	4.48331	5.171	3.91032	4.36861	6.76199	6.39071	5.9245
Spryd7	1.01528	12.044	4.68722	0.00378034	0.196239	-1.4333	12.5517	11.5364	11.7434	11.6824	11.1833	12.4913	12.7971	12.3666
Sncb	1.34413	4.28152	4.43116	0.00490934	0.209525	-1.69741	4.95358	3.60945	3.87265	3.14117	3.81453	5.00804	5.33888	4.51383
Slc7a8	2.25656	6.02852	6.02364	0.00110926	0.138425	-0.222703	7.1568	4.90024	4.49758	5.41246	4.79069	7.81757	6.83685	6.81597
Slc7a6	1.15441	8.91476	6.49498	0.000755417	0.120469	0.14366	9.49196	8.33755	8.56327	8.21098	8.2384	9.68136	9.28684	9.50769
Slc3a2	1.35734	10.5774	6.38173	0.000826779	0.124359	0.0582453	11.2561	9.89878	10.1863	9.90303	9.60698	11.4546	11.3079	11.0059
Slc27a1	1.08251	11.3269	3.06494	0.0233604	0.313291	-3.29271	11.8681	10.7856	11.0313	11.2909	10.0347	11.6746	11.8611	12.0687
Slc12a3	2.28554	6.93894	2.95247	0.0269004	0.325557	-3.43698	8.0817	5.79617	6.21594	7.12056	4.052	8.17003	8.21115	7.86393
Slc12a1	2.17153	3.50133	12.4472	2.26636e-05	0.047725	3.01853	4.5871	2.41557	2.58433	2.32193	2.34043	4.53872	4.38921	4.83336
Slc10a1	1.81443	4.93132	4.1893	0.00633837	0.22777	-1.95704	5.83854	4.02411	4.86161	3.23085	3.97988	5.5892	5.77252	6.15389
Sesn1	1.24229	11.0098	5.7819	0.00136312	0.152684	-0.422118	11.631	10.3887	10.6893	10.4784	9.99829	11.5731	11.771	11.5488
Sema4f	1.31508	5.56223	2.95412	0.0268446	0.325557	-3.43486	6.21977	4.90469	5.66168	5.11569	3.9367	6.1661	6.12224	6.37098
Sbsn	1.96995	8.08539	5.55413	0.00166518	0.160851	-0.617555	9.07037	7.10041	7.36909	6.8021	7.13005	9.24312	9.60028	8.36771
Samd11	1.52864	4.54366	2.6497	0.0396792	0.366034	-3.83261	5.30797	3.77934	3.66496	4.88762	2.78543	5.88781	4.92848	5.10763
Sag	1.86664	3.48698	4.1195	0.00683439	0.231621	-2.03383	4.4203	2.55366	2.32193	2.99862	2.34043	5.35491	4.10123	3.80475
S100b	1.098	6.03905	2.90046	0.0287321	0.332996	-3.50424	6.58805	5.49005	5.77919	4.74212	5.94884	6.83711	6.17137	6.75567
Rnf144b	1.19597	9.97364	8.13104	0.000232385	0.094107	1.21521	10.5716	9.37566	9.54443	9.40163	9.18093	10.5771	10.5364	10.6014
Rhou	2.62362	6.75187	2.83663	0.0311676	0.341069	-3.58721	8.06368	5.44006	6.36376	6.67007	3.28636	7.73523	8.43375	8.02207
Rhobtb1	1.63104	9.95299	3.16161	0.0207233	0.305264	-3.17006	10.7685	9.13747	9.68767	9.57294	8.15181	11.1276	11.0978	10.0801
Retsat	1.3924	10.6583	3.62583	0.0118929	0.261656	-2.60058	11.3545	9.96209	9.7157	10.3912	9.77932	11.9784	11.424	10.6611
Rasd1	2.68448	6.18145	3.69928	0.010926	0.257359	-2.51365	7.52369	4.83921	4.07999	6.53506	3.90258	7.28028	7.63611	7.65467
Rab11fip4	1.32149	5.23541	2.8425	0.0309346	0.33999	-3.57956	5.89616	4.57467	4.99369	5.06536	3.66496	5.59294	5.62192	6.4736
Prph2	1.4893	3.53818	3.04844	0.0238461	0.314623	-3.31377	4.28283	2.79353	2.41919	2.74617	3.21523	3.7102	3.81861	5.31968
Prlhr	2.39253	4.72465	2.69312	0.0374999	0.359258	-3.77532	5.92091	3.52839	2.64574	5.59898	2.34043	5.78385	6.28513	5.69375
Prdm12	2.30001	4.35379	3.3885	0.0157319	0.277921	-2.88752	5.50379	3.20378	2.80371	4.46721	2.34043	5.93963	4.55627	6.01547
Pnrc1	1.1729	6.80913	3.53118	0.0132827	0.269918	-2.71393	7.39557	6.22268	6.49951	6.08165	6.08687	7.61076	7.85751	6.71845
Plet1	1.6831	4.17491	2.79002	0.0330871	0.34561	-3.64808	5.01646	3.33335	2.46646	4.43025	3.10336	4.87199	4.38921	5.78816
Plcl1	1.09357	7.2457	3.10533	0.0222163	0.310342	-3.24131	7.79249	6.69892	7.02494	5.96152	7.11029	8.07498	7.57349	7.729
Pitx1	1.83926	5.21246	6.63145	0.000678674	0.115739	0.244469	6.13209	4.29283	4.49758	3.88851	4.4924	5.69375	6.27369	6.42883
Pim3	1.07519	10.3635	4.8901	0.00309323	0.186316	-1.23174	10.9011	9.82593	10.0528	9.58674	9.83826	11.2229	10.8727	10.6077
Pik3ip1	1.06852	10.3022	5.40045	0.00191248	0.168725	-0.753696	10.8365	9.76798	9.58674	9.61326	10.1039	10.6875	11.0035	10.8185
Pik3c2g	2.49407	7.79562	7.64192	0.000323215	0.100261	0.924255	9.04266	6.54859	7.07385	6.50007	6.07184	8.76868	9.48147	8.87782
Pfkfb3	1.1485	7.55392	3.96022	0.00813868	0.241597	-2.21216	8.12817	6.97967	7.45983	6.83757	6.64162	8.49401	7.80115	8.08936
Pdlim2	1.80033	8.24135	7.31684	0.000406521	0.101784	0.717721	9.14151	7.34118	7.47415	7.5194	7.03	8.75215	9.46004	9.21235
Pdgfd	1.85885	5.14694	4.07149	0.00720093	0.232873	-2.08712	6.07637	4.21751	3.85767	5.15293	3.64194	6.1237	6.46447	5.64092
Pcdh8	1.9873	4.74842	5.07474	0.00258939	0.185467	-1.05408	5.74207	3.75476	3.35686	3.72222	4.18521	6.47377	5.5436	5.20884
Osbpl11	1.13126	9.45784	5.43917	0.00184643	0.168725	-0.719069	10.0235	8.89221	9.2012	8.55691	8.91851	9.86101	10.1651	10.0443
Omd	1.48385	8.6301	4.91655	0.00301461	0.186316	-1.20595	9.37203	7.88818	8.322	7.98453	7.35801	9.0172	9.54612	9.55276
Olr1493	1.80818	4.4698	7.21345	0.000438056	0.101784	0.649709	5.37389	3.56571	3.17562	3.96973	3.55178	5.43779	5.11569	5.5682
Nupr1	1.45667	8.05295	6.68184	0.000652642	0.115739	0.281119	8.78128	7.32461	7.32135	7.1456	7.50689	9.01233	8.93676	8.39476
Nudt7	1.24151	10.1376	7.85529	0.000279287	0.100145	1.05401	10.7583	9.51684	9.73155	9.40628	9.41268	10.7753	10.8691	10.6306
Nrtn	1.03278	7.74645	6.46505	0.000773562	0.120469	0.121241	8.26284	7.23007	7.14169	7.41256	7.13595	8.44042	8.12197	8.22614
Npy2r	2.43635	3.54627	8.3788	0.000197894	0.0905923	1.35411	4.76445	2.3281	2.32193	2.32193	2.34043	4.64031	4.2844	5.36865
Nppa	2.75802	13.2063	15.7936	5.97522e-06	0.020971	3.8214	14.5853	11.8273	11.8937	11.9239	11.6643	14.3204	14.7178	14.7178
Npffr2	2.26182	4.98923	3.41719	0.0152016	0.275424	-2.85234	6.12014	3.85832	3.7211	3.53568	4.31819	4.66281	6.58781	7.10981
Np4	1.59834	4.76799	3.0854	0.0227728	0.311678	-3.26664	5.56716	3.96883	3.39148	3.38865	5.12635	5.85742	5.25151	5.59256
Nmur1	1.10256	6.50159	3.67555	0.0112284	0.259437	-2.54164	7.05288	5.95031	5.62737	5.62103	6.60254	7.16424	6.97265	7.02174
Nicn1	1.15052	10.8998	4.23903	0.00600981	0.222915	-1.90285	11.475	10.3245	10.5708	10.5209	9.88182	11.1242	11.5134	11.7875
Nefh	2.32182	4.15146	7.358	0.000394703	0.101784	0.74448	5.31237	2.99055	3.09553	2.83725	3.03886	5.40816	5.8518	4.67714
Ndrg1	1.73625	10.2864	7.46087	0.000366868	0.101784	0.810578	11.1545	9.41825	9.76136	9.29257	9.20081	11.4068	11.2195	10.8372
Naglt1	1.84864	5.74083	2.87726	0.0295926	0.334547	-3.53435	6.66515	4.81651	3.44834	5.27884	5.72235	7.15554	6.12705	6.71286
Myh7	1.65336	14.5563	8.60172	0.000171857	0.0900931	1.4745	15.383	13.7297	13.5756	14.0893	13.5241	15.321	15.4141	15.4141
Mpeg1	1.16457	5.86556	5.04316	0.00266849	0.185482	-1.08408	6.44785	5.28327	5.38623	4.85554	5.60805	6.32289	6.60966	6.41099
Mllt3	1.64845	5.45434	2.68271	0.0380103	0.361201	-3.78904	6.27857	4.63012	4.75374	3.32794	5.80868	6.25102	6.42264	6.16204
Mid1	1.56806	5.16252	4.2056	0.00622848	0.225382	-1.93923	5.94655	4.37849	4.49758	3.65253	4.98536	6.2043	5.62907	6.00628
Mgst1	1.42422	11.4071	4.2333	0.00604668	0.222915	-1.90907	12.1193	10.695	10.768	11.1739	10.1433	11.7434	12.5383	12.076
Mertk	1.26452	4.23917	2.61415	0.0415648	0.36869	-3.87963	4.87143	3.60691	3.69148	2.5937	4.53556	4.83581	4.87846	4.90002
Mat1a	1.03401	6.46791	2.5595	0.0446531	0.37922	-3.95209	6.98491	5.9509	5.76249	5.9438	6.14641	6.35141	6.74809	7.85523
Masp2	1.25752	3.87558	3.63884	0.0117149	0.261327	-2.58512	4.50434	3.24682	3.11848	3.86626	2.75571	4.91417	4.39491	4.20393
Mafk	1.05325	9.80556	4.36744	0.00524682	0.216642	-1.76485	10.3322	9.27894	9.60698	9.22159	9.00824	10.2402	10.6839	10.0725
Lyl1	2.63022	5.20831	5.1518	0.00240735	0.181495	-0.981529	6.52342	3.8932	3.41669	3.23085	5.03206	6.74789	6.62286	6.1995
LOC680329	1.70819	4.74268	2.72809	0.035838	0.354308	-3.72929	5.59678	3.88858	2.72865	5.24561	3.69148	5.62907	5.45328	5.70798
LOC102555400	1.11826	8.87435	4.02484	0.00757837	0.238187	-2.13928	9.43348	8.31522	8.79324	8.37103	7.7814	9.57194	9.39925	9.32926
LOC102552920	1.06205	6.39127	3.25609	0.018459	0.293648	-3.05147	6.9223	5.86025	5.23281	5.88781	6.46012	6.79401	7.08711	6.88577
LOC102547892	2.17781	4.4643	2.90239	0.0286618	0.332996	-3.50174	5.55321	3.3754	2.32193	2.74617	5.05809	5.21594	5.38676	6.05693
LOC100912629	1.51733	9.28956	4.49681	0.00458712	0.208126	-1.62865	10.0482	8.53089	9.0172	8.76604	7.80944	9.96453	10.2328	9.9473
LOC100911992	1.62114	6.43537	3.54076	0.0131341	0.269918	-2.70238	7.24594	5.6248	6.26655	5.89324	4.71462	7.69001	7.22436	6.82346
Lmbr1l	1.31271	5.42979	2.78344	0.0333683	0.346531	-3.65669	6.08614	4.77343	5.09096	4.95322	4.27613	6.51205	6.63019	5.11619
Lipc	1.11065	5.36889	3.13626	0.0213815	0.308813	-3.20209	5.92421	4.81357	4.22788	5.57457	4.63825	5.87366	6.00574	5.89324
Lepr	1.14841	4.24104	4.01048	0.00769908	0.238642	-2.15542	4.81525	3.66684	3.82204	3.23477	3.94371	4.88995	5.16089	4.39491
Lect1	1.96772	4.08582	5.01791	0.00273374	0.185482	-1.10818	5.06968	3.10196	2.60729	3.14681	3.55178	5.28021	5.55258	4.37627
Lama3	1.81752	4.16328	3.13516	0.0214108	0.308813	-3.20349	5.07204	3.25452	3.54011	3.1201	3.10336	6.04041	5.37795	3.79776
Krtdap	1.27887	5.14335	3.43931	0.0148063	0.275424	-2.82532	5.78279	4.50392	5.01422	3.82832	4.66921	5.43602	6.22936	5.68299
Klf10	1.07748	9.30683	4.12189	0.00681667	0.231621	-2.03118	9.84557	8.76809	9.16355	8.88952	8.25119	9.71363	9.97084	9.85225
Kctd16	1.74165	5.02283	8.01386	0.000251101	0.0944231	1.14758	5.89366	4.15201	4.24854	4.23981	3.96768	5.53897	5.91288	6.22912
Kcnk12	1.31463	3.23757	5.07606	0.00258615	0.185467	-1.05283	3.89488	2.58025	2.32193	2.37996	3.03886	3.83421	4.18782	3.66261
Kcnj9	1.68888	5.58878	4.28438	0.00572685	0.22206	-1.85379	6.43322	4.74434	4.20365	4.44655	5.58283	6.33369	6.73034	6.23565
Kcnj6	1.05403	5.03265	3.7138	0.0107454	0.255969	-2.49657	5.55967	4.50564	4.52156	4.95057	4.04478	5.7312	5.22697	5.72084
Kcnh6	1.63897	4.43203	3.05511	0.0236485	0.314387	-3.30525	5.25151	3.61255	3.89721	3.38865	3.55178	4.61349	6.46949	4.67156
Kcna6	1.55108	4.4767	3.55806	0.0128704	0.267811	-2.68158	5.25224	3.70116	4.67371	3.05229	3.37748	5.1987	5.13105	5.42696
Insl6	2.22173	4.46677	2.76	0.0343909	0.350078	-3.68739	5.57764	3.35591	3.98056	3.74673	2.34043	3.98056	6.5551	6.19726
Insig1	1.38839	10.3057	7.63949	0.000323761	0.100261	0.922746	10.9999	9.61151	9.87791	9.61509	9.34154	10.8871	11.0094	11.1033
Inhbb	1.27003	7.18153	2.81758	0.0319373	0.343889	-3.61206	7.81655	6.54652	6.04057	7.58015	6.01883	7.92092	7.6815	7.84721
Igfbp3	1.5333	9.09505	4.7617	0.00350968	0.193473	-1.35852	9.8617	8.3284	8.33739	8.50468	8.14313	9.20934	9.99796	10.3778
Ifnb1	2.24331	3.92812	3.62601	0.0118905	0.261656	-2.60037	5.04978	2.80647	2.86663	2.32193	3.23085	5.28612	3.77459	6.08862
Ifit1	1.08438	7.42519	3.23312	0.0189832	0.293935	-3.08018	7.96738	6.883	6.92293	6.43107	7.29499	8.30209	7.40747	8.19257
Icoslg	1.51781	6.68431	2.95276	0.0268907	0.325557	-3.43661	7.44322	5.92541	5.56981	6.75678	5.44963	6.62424	7.61961	8.0858
Iapp	1.40872	4.20635	3.06761	0.0232828	0.313291	-3.28931	4.91071	3.50199	3.73221	3.65253	3.12123	5.90297	4.44459	4.38457
Htr1d	1.83567	3.62963	2.98961	0.0256705	0.323307	-3.38916	4.54746	2.71179	2.63143	3.16352	2.34043	4.74245	3.28275	5.61717
Hspbap1	1.81688	5.00539	2.99311	0.025558	0.323307	-3.38467	5.91383	4.09695	3.77685	3.56625	4.94777	5.33686	5.35105	7.05358
Hspa1l	2.41704	3.58479	6.43946	0.000789476	0.120469	0.101985	4.79331	2.37627	2.46646	2.32193	2.34043	4.96687	5.42723	3.98583
Hpcal4	1.09018	3.77575	5.39711	0.0019183	0.168725	-0.756693	4.32084	3.23065	3.43672	2.93503	3.32021	4.52502	4.34895	4.08854
Hp	1.69279	6.07389	11.9731	2.81221e-05	0.0493497	2.87195	6.92028	5.22749	5.21028	5.24872	5.22348	6.8518	7.10825	6.80079
Hoxc4	1.69425	4.81564	3.77351	0.0100372	0.250271	-2.42672	5.66276	3.96852	4.34047	4.01329	3.55178	6.35318	5.86076	4.77434
Hmgcs2	3.42604	9.50393	10.4922	5.8308e-05	0.067644	2.34385	11.2169	7.79091	8.27762	7.90708	7.18802	10.8648	11.3668	11.4193
Hic2	1.29604	6.16417	3.12735	0.0216185	0.309277	-3.21338	6.81219	5.51615	5.25295	6.42981	4.86568	6.95001	6.80037	6.68618
Hbe1	1.11413	4.02691	2.72474	0.0359938	0.354849	-3.7337	4.58397	3.46984	3.563	2.81672	4.02982	4.0633	5.13371	4.55491
Gzmn	1.17218	3.0556	2.51046	0.0476332	0.386386	-4.01727	3.64169	2.46951	2.32193	2.74617	2.34043	2.59731	4.23323	4.09452
Gucy2e	1.34652	4.42693	3.60843	0.0121358	0.263956	-2.62131	5.10019	3.75367	3.96508	3.61502	3.68091	4.31726	5.27532	5.70798
Gstt2	1.42826	8.36077	3.77427	0.0100285	0.250271	-2.42583	9.0749	7.64664	6.80632	8.11345	8.02014	9.16116	8.88752	9.17602
Gpr26	1.01673	6.06447	2.74536	0.0350472	0.352447	-3.70661	6.57284	5.55611	5.5392	6.16169	4.96743	7.0233	6.19543	6.49979
Gpnmb	1.39046	8.16056	5.50497	0.00174006	0.163581	-0.660719	8.85578	7.46533	7.57038	7.84001	6.98559	8.68232	8.88915	8.99587
Gpihbp1	1.92215	11.142	4.4723	0.00470453	0.208126	-1.65424	12.103	10.1809	10.8115	10.4798	9.2514	11.9846	11.9366	12.388
Gpc3	2.68118	3.66869	17.1669	3.73407e-06	0.020971	4.062	5.00928	2.3281	2.32193	2.32193	2.34043	4.76079	5.14207	5.12498
Glycam1	1.4869	6.31332	4.23676	0.00602434	0.222915	-1.9053	7.05677	5.56987	4.93507	6.13029	5.64426	7.12763	7.34819	6.6945
Gdf15	1.84102	4.94452	3.93293	0.00838916	0.241597	-2.24315	5.86503	4.02401	3.89721	4.99514	3.17966	6.10109	5.66168	5.83231
Gckr	1.59026	7.51213	2.96457	0.0264928	0.324188	-3.42139	8.30726	6.717	6.95779	7.63267	5.56055	8.4486	8.01571	8.45748
Gal	3.65995	7.14113	3.80354	0.00970079	0.24999	-2.3918	8.97111	5.31116	6.88112	5.64993	3.40242	8.78903	9.95252	8.17178
Gadd45b	1.24073	8.57191	2.94294	0.0272265	0.326873	-3.44929	9.19228	7.95155	7.53433	7.78874	8.53157	8.48036	9.30678	9.78969
Fosl2	1.08595	6.26617	4.8535	0.00320589	0.186316	-1.2676	6.80915	5.7232	5.49907	5.90484	5.76569	6.46447	7.14094	6.82203
Folr1	1.3833	6.34473	4.33521	0.00542747	0.218778	-1.79923	7.03638	5.65308	5.80238	5.06536	6.0915	7.11451	7.30616	6.68847
Fkbp5	1.34307	10.2484	3.00967	0.025032	0.321417	-3.36341	10.9199	9.57686	10.3124	9.8221	8.59612	10.9956	10.9974	10.7668
Fkbp1b	1.57326	3.11472	3.19757	0.0198274	0.299792	-3.12477	3.90135	2.3281	2.32193	2.32193	2.34043	3.35686	5.04625	3.30095
Fibin	1.07464	8.37569	2.63583	0.0404036	0.366034	-3.85094	8.91301	7.83837	7.0123	8.55061	7.9522	8.95748	8.65731	9.12425
Fat2	2.58206	3.80115	4.47818	0.00467605	0.208126	-1.64809	5.09218	2.51012	2.32193	2.86799	2.34043	3.78984	5.67278	5.81392
Fam84a	2.48803	3.61471	8.4621	0.000187662	0.0900931	1.39959	4.85872	2.37069	2.44972	2.32193	2.34043	5.4338	4.81804	4.32433
Fam65a	1.79172	3.28838	4.44345	0.00484711	0.209525	-1.68448	4.18424	2.39252	2.51519	2.32193	2.34043	4.9398	3.35686	4.25606
Fam214a	1.24103	7.29308	6.07524	0.00106239	0.137426	-0.181173	7.91359	6.67256	6.99135	6.4097	6.61664	8.04397	7.99497	7.70183
Fam107a	1.23292	9.22068	5.13414	0.00244774	0.181495	-0.998073	9.83714	8.60422	8.94767	8.23376	8.63124	10.0093	9.95012	9.55204
Fabp1	1.56359	3.8032	5.04579	0.00266181	0.185482	-1.08158	4.585	3.0214	2.89674	3.23085	2.93662	4.47829	5.19795	4.07875
Elovl6	1.61615	5.9435	5.5594	0.00165737	0.160851	-0.612944	6.75158	5.13543	4.58064	5.2327	5.59294	6.56662	6.71578	6.97233
Elf3	1.65224	5.80174	4.33232	0.005444	0.218778	-1.80231	6.62786	4.97562	5.13292	4.38573	5.40821	6.17504	7.22049	6.48804
Eif4ebp1	1.84255	10.8589	10.3085	6.42454e-05	0.067644	2.26993	11.7802	9.93764	10.0977	10.0903	9.62491	11.7165	11.8633	11.7608
Drap1	1.174	11.0118	6.11333	0.00102926	0.135463	-0.15075	11.5988	10.4248	10.432	10.6351	10.2073	11.3369	11.7849	11.6746
Dnm2	1.30131	7.38021	2.62955	0.0407364	0.366034	-3.85925	8.03086	6.72955	6.15077	6.1843	7.85358	8.24636	8.03924	7.80699
Decr1	1.1829	13.4499	5.34314	0.00201529	0.168867	-0.805368	14.0414	12.8585	12.9514	12.9514	12.6727	13.6547	14.1144	14.355
Dapk1	1.18227	9.08888	6.75694	0.000615957	0.115739	0.335173	9.68002	8.49775	8.40555	8.76271	8.32497	9.74544	9.77302	9.5216
Cyp4b1	1.32662	10.351	7.74675	0.000300703	0.100145	0.98856	11.0144	9.68774	9.82133	9.78246	9.45942	11.2077	10.9329	10.9024
Cyp3a23/3a1	1.79137	4.6573	2.78385	0.0333508	0.346531	-3.65615	5.55299	3.76162	4.68119	4.26323	2.34043	6.00628	5.43641	5.21628
Cyp2e1	2.52864	9.77835	3.761	0.0101812	0.251073	-2.44131	11.0427	8.51403	9.31443	9.2789	6.94877	10.8955	11.3009	10.9316
Cyp2b21	1.87845	4.50944	3.12475	0.0216882	0.309424	-3.21668	5.44867	3.57022	2.4389	4.69461	3.57714	5.327	5.97275	5.04625
Cyp26b1	2.30261	5.68442	4.08694	0.00708057	0.232081	-2.06993	6.83572	4.53311	5.72822	4.37441	3.4967	6.90758	7.00177	6.59781
Cyp1a2	1.17887	4.05791	2.6314	0.0406382	0.366034	-3.8568	4.64734	3.46847	3.35686	4.03134	3.01722	5.48066	4.36684	4.09452
Cyp1a1	2.61287	4.09702	3.81148	0.00961399	0.249476	-2.3826	5.40346	2.79059	2.91124	3.1201	2.34043	6.46447	5.8518	3.89411
Cxcl3	1.11738	4.91131	4.32467	0.00548806	0.218922	-1.8105	5.47	4.35262	3.81453	4.55021	4.69311	5.56082	5.44697	5.4022
Ctsl	1.03829	11.3839	6.60555	0.00069252	0.115739	0.225512	11.903	10.8648	10.9578	11.0059	10.6306	11.8258	11.9006	11.9827
Csdc2	1.13003	8.45873	3.23433	0.0189552	0.293935	-3.07867	9.02375	7.89372	7.93205	8.2574	7.49171	8.77674	9.67044	8.62406
Crp	1.56497	4.00283	2.87235	0.0297784	0.335692	-3.54073	4.78531	3.22034	4.34047	2.32193	2.99862	5.01076	5.02792	4.31726
Colq	1.47911	8.81751	3.98498	0.00791864	0.238642	-2.18415	9.55706	8.07795	8.35485	8.55954	7.31947	9.90769	9.40628	9.35721
Clps	1.04572	5.43279	2.95336	0.0268704	0.325557	-3.43584	5.95565	4.90993	4.90831	4.57392	5.24756	6.07295	5.299	6.49501
Ckap4	1.20216	8.43881	5.53861	0.00168842	0.161612	-0.631145	9.03989	7.83774	7.92856	8.05284	7.5318	8.73385	9.18721	9.19861
Cited4	1.02243	7.06917	5.42903	0.00186347	0.168725	-0.728117	7.58038	6.55795	6.73548	6.52312	6.41525	7.29745	7.80905	7.63463
Cited2	1.15635	10.7071	8.04136	0.000246557	0.0944231	1.16356	11.2853	10.129	10.2243	10.1747	9.98791	11.17	11.4136	11.2723
Cib2	1.82823	4.69007	4.84937	0.0032189	0.186316	-1.27166	5.60418	3.77595	3.10732	4.44204	3.7785	5.54961	5.30599	5.95696
Chrne	1.02905	4.80751	2.53161	0.0463228	0.382965	-3.98915	5.32203	4.29298	4.07348	5.15293	3.65253	5.38826	5.51429	5.06354
Chrnb1	2.37895	4.44272	8.57018	0.000175289	0.0900931	1.45772	5.6322	3.25324	3.23085	3.03219	3.4967	5.92759	5.87632	5.09268
Chka	1.14389	7.64464	3.44899	0.0146371	0.275424	-2.81353	8.21659	7.0727	7.55805	6.47018	7.18986	8.32377	8.47984	7.84616
Cep126	1.58984	3.27354	4.23804	0.00601614	0.222915	-1.90392	4.06847	2.47862	2.32193	2.77351	2.34043	4.65319	4.25126	3.30095
Celsr2	1.89366	5.31793	6.61011	0.000690059	0.115739	0.228855	6.26477	4.3711	4.45403	4.12881	4.53046	6.74278	6.30509	5.74642
Ceacam1	1.09577	5.98587	3.9753	0.00800386	0.240093	-2.19509	6.53376	5.43798	5.3001	5.12305	5.89081	6.31655	6.37467	6.91005
Cdc40	1.09478	7.30442	4.59244	0.00415982	0.200912	-1.52979	7.85182	6.75703	6.50373	7.23178	6.53559	7.89665	7.95345	7.70535
Cd3e	2.18908	4.43751	5.13417	0.00244766	0.181495	-0.998041	5.53206	3.34297	2.49929	3.45793	4.07169	5.69375	5.72822	5.17419
Cbr3	2.40436	4.79377	4.28424	0.00572771	0.22206	-1.85394	5.99595	3.59159	4.24078	2.51519	4.0188	6.13607	6.55979	5.29199
Cask	1.75558	4.1533	2.99078	0.025633	0.323307	-3.38767	5.03109	3.27551	2.32193	4.60786	2.89674	5.14928	5.00224	4.94176
Cacna1b	1.32293	4.75974	2.68577	0.0378593	0.360091	-3.785	5.42121	4.09828	4.43044	2.98516	4.87924	5.327	5.47482	5.4618
Bud31	1.23472	11.1952	8.30041	0.000208121	0.0913043	1.31075	11.8126	10.5779	10.6937	10.6689	10.3711	11.7417	11.8209	11.8752
Brca1	1.01637	5.56437	3.79832	0.00975838	0.24999	-2.39786	6.07255	5.05619	5.10956	4.6219	5.43709	5.91597	5.89956	6.40213
Bnip3	1.31268	12.745	5.98031	0.00115047	0.138425	-0.257856	13.4013	12.0886	12.4509	12.0964	11.7185	13.2633	13.4933	13.4473
Bex1	2.93417	8.4599	6.6109	0.000689634	0.115739	0.229434	9.92699	6.99282	6.65796	7.94251	6.37799	9.67243	9.8417	10.2668
Atp1a4	1.92841	3.2923	4.95236	0.00291177	0.186316	-1.17122	4.2565	2.3281	2.32193	2.32193	2.34043	4.91102	3.40672	4.45177
Atg13	1.2569	10.2048	5.65981	0.00151639	0.15955	-0.525951	10.8332	9.57631	9.70393	9.86311	9.16191	10.7011	10.9742	10.8244
Asnsd1	1.03221	7.34511	3.89813	0.00872117	0.24244	-2.28285	7.86122	6.829	6.57648	6.87733	7.03319	8.27962	7.89331	7.41072
Arrb1	2.13727	3.80562	3.16938	0.0205259	0.305251	-3.16025	4.87425	2.73698	2.46646	3.40405	2.34043	5.18465	3.49844	5.93967
Arr3	1.68754	5.53298	6.04855	0.00108635	0.137809	-0.202613	6.37675	4.68921	4.17352	5.03937	4.85473	6.66372	6.14998	6.31655
Ap1m2	1.42569	5.00677	3.54061	0.0131364	0.269918	-2.70257	5.71961	4.29392	4.32433	3.81453	4.7429	6.11959	6.0706	4.96864
Ankrd23	1.42013	9.45855	2.83552	0.0312119	0.341069	-3.58866	10.1686	8.74849	8.91507	9.32404	8.00635	9.65363	11.0327	9.81955
Ankle2	2.11842	4.54755	3.43627	0.01486	0.275424	-2.82903	5.60676	3.48834	4.80027	2.68451	2.98023	5.3126	5.30599	6.20169
Ang	1.20647	7.09885	4.31666	0.00553463	0.219076	-1.81909	7.70209	6.49562	6.3704	6.94072	6.17573	7.34119	7.73383	8.03124
Amy2a3	1.89647	3.27633	6.94167	0.000535424	0.110184	0.465308	4.22457	2.3281	2.32193	2.32193	2.34043	4.5687	4.46958	3.63543
Ampd3	1.01133	10.2047	3.60107	0.0122402	0.263956	-2.63009	10.7104	9.69904	9.86507	9.69856	9.53349	10.2959	10.5644	11.2709
Ampd1	1.1089	7.03431	2.52212	0.0469061	0.384039	-4.00177	7.58876	6.47986	5.94991	7.45418	6.03549	7.35197	7.84174	7.57259
Alox15	2.50452	5.82427	2.5215	0.0469444	0.384054	-4.00259	7.07653	4.57201	2.95332	4.01329	6.74941	7.2521	6.41391	7.56359
Aldoc	2.06978	5.93	4.27306	0.00579604	0.22206	-1.866	6.96489	4.89511	5.53196	5.07814	4.07523	7.12052	7.50194	6.2722
Agap3	1.04188	5.09002	2.73934	0.0353204	0.352957	-3.71451	5.61096	4.56908	4.78151	4.4229	4.50283	4.98353	6.40814	5.4412
Adam2	2.05307	4.80624	3.06767	0.0232812	0.313291	-3.28924	5.83278	3.7797	5.01786	2.32193	3.99932	5.77147	5.74332	5.98354
Acot4	2.77917	3.85284	2.75103	0.0347914	0.352033	-3.69917	5.24243	2.46326	2.32193	2.72741	2.34043	2.86799	6.19353	6.66577
Acot2	1.98114	8.98191	5.16817	0.0023706	0.181495	-0.966242	9.97248	7.99135	8.71959	7.93674	7.3177	10.2268	9.66585	10.0248
Acot1	3.74192	7.31412	7.51791	0.000352417	0.101784	0.846752	9.18508	5.44316	5.97447	5.2747	5.08032	8.2838	9.21386	10.0576

## Sheet: down_Diabetic_vs_Normal
LogFC <= -1 & P.Value < 0.05
									GSM158589	GSM158590	GSM158591	GSM158593	GSM158594	GSM158595
	logFC	AveExpr	t	P.Value	adj.P.Val	B	Diabetic heart (mean)	Normal_heart(mean)	Normal_heart	Normal_heart	Normal_heart	Diabetic heart	Diabetic heart	Diabetic heart
Zp3	-1.82913	4.13784	-3.21527	0.019402	0.297308	-3.10255	3.22327	5.05241	3.82832	6.1198	5.20909	3.15626	3.2298	3.28377
Zmym3	-1.74819	4.44946	-5.7857	0.00135865	0.152684	-0.418922	3.57537	5.32356	5.28632	5.40482	5.27953	3.46172	3.06652	4.19786
Zfp689	-1.95111	4.84288	-2.49184	0.0488201	0.392108	-4.04207	3.86732	5.81843	5.60871	6.0182	5.82838	2.99862	5.7066	2.89674
Zfp667	-1.27589	3.30691	-6.01399	0.00111829	0.138425	-0.230512	2.66897	3.94486	4.02536	3.8492	3.96002	2.65007	3.03491	2.32193
Ywhah	-1.0167	11.7175	-5.62381	0.00156529	0.160009	-0.556974	11.2092	12.2259	12.0938	12.178	12.4058	11.4756	11.1298	11.0221
Xcl1	-1.22703	3.93259	-2.48492	0.0492689	0.392399	-4.05128	3.31907	4.5461	5.61467	3.96034	4.0633	2.9126	3.61502	3.4296
Wfdc1	-1.73029	9.1322	-4.34897	0.00534951	0.2186	-1.78453	8.26706	9.99734	9.4124	9.92426	10.6554	8.41865	8.65567	7.72684
Vcan	-1.03124	5.55163	-3.52519	0.0133765	0.269918	-2.72114	5.03601	6.06725	5.6881	6.46398	6.04966	5.49321	4.75756	4.85727
Usp18	-1.33168	8.35076	-3.27298	0.0180835	0.291134	-3.0304	7.68491	9.0166	8.75004	9.02295	9.2768	8.52933	7.03864	7.48677
Unk	-1.46627	5.73539	-3.14858	0.0210588	0.306939	-3.18651	5.00225	6.46852	6.04399	7.14032	6.22126	5.83421	4.48644	4.68611
Tuba4a	-1.21541	11.2616	-2.90816	0.0284527	0.331216	-3.49427	10.6539	11.8693	11.4489	11.509	12.6499	10.4063	10.342	11.2132
Ttc9	-1.44268	6.58431	-2.81028	0.0322376	0.343889	-3.62159	5.86297	7.30565	7.2568	7.53139	7.12876	6.77868	6.04166	4.76858
Tspan9	-1.09822	9.83305	-4.34956	0.0053462	0.2186	-1.7839	9.28394	10.3822	10.1693	10.1506	10.8267	9.55088	9.27001	9.03094
Tppp	-1.05923	9.01239	-3.95685	0.00816912	0.241597	-2.21598	8.48277	9.54201	9.22493	9.65324	9.74785	8.7924	8.01091	8.64501
Tpcn2	-1.5099	4.73147	-3.2551	0.0184812	0.293648	-3.0527	3.97652	5.48642	6.27562	4.57392	5.60971	4.38457	3.68393	3.86108
Top2a	-2.291	5.01061	-4.77868	0.00345109	0.191245	-1.3416	3.86511	6.15611	6.26195	5.72235	6.48403	3.57517	3.16462	4.85554
Tnr	-1.78011	3.86904	-3.48793	0.0139772	0.272026	-2.7662	2.97899	4.75909	4.09452	5.25424	4.92851	2.32193	3.92528	2.68975
Tmem163	-2.55995	5.11209	-3.88414	0.00885887	0.24331	-2.29887	3.83212	6.39207	6.58581	6.81597	5.77443	3.76847	2.63521	5.09268
Tlr7	-2.38481	4.28372	-3.31085	0.0172724	0.285954	-2.98334	3.09132	5.47613	5.67732	5.98352	4.76754	2.32193	4.63009	2.32193
Tgm1	-2.17354	4.46367	-3.41779	0.0151909	0.275424	-2.85162	3.37691	5.55044	5.0628	5.26233	6.3262	4.64658	2.85534	2.6288
Tesk2	-1.8583	5.70577	-2.72046	0.0361937	0.355488	-3.73932	4.77662	6.63492	6.64656	6.39405	6.86415	6.02668	5.00224	3.30095
Tes	-2.75972	4.94397	-3.37133	0.0160589	0.279017	-2.90863	3.56411	6.32384	6.89624	5.20512	6.87015	2.99862	2.56288	5.13083
Tcam1	-1.12658	6.35756	-3.56567	0.0127563	0.266895	-2.67245	5.79427	6.92085	6.91517	7.32688	6.5205	5.56486	6.32043	5.49751
Syndig1	-1.00767	6.63339	-3.12856	0.0215861	0.309277	-3.21185	6.12956	7.13723	6.96402	7.56653	6.88112	6.60269	5.60949	6.1765
Sult1b1	-1.7618	3.20283	-3.15413	0.0209151	0.30628	-3.1795	2.32193	4.08373	5.10956	4.275	2.86663	2.32193	2.32193	2.32193
Sqle	-3.18251	3.91318	-8.91496	0.000141708	0.0900931	1.63666	2.32193	5.50444	4.97802	5.23621	6.2991	2.32193	2.32193	2.32193
Spdya	-1.07796	5.50236	-3.52331	0.0134061	0.269918	-2.72341	4.96338	6.04134	6.2888	5.81777	6.01746	4.78403	5.5674	4.53872
Spc25	-2.7178	4.92204	-3.757	0.0102277	0.251606	-2.44597	3.56314	6.28094	6.18799	6.28573	6.36909	2.44972	5.24106	2.99862
Spata6	-1.20442	5.68606	-5.63811	0.00154565	0.15955	-0.544627	5.08385	6.28827	6.08687	6.18014	6.59781	5.37396	4.96743	4.91017
Smco4	-1.20907	7.0576	-3.77662	0.0100017	0.250271	-2.42309	6.45307	7.66214	7.60936	7.88214	7.49491	7.12563	6.18014	6.05343
Smarcad1	-1.00495	4.84387	-3.84756	0.00923038	0.247571	-2.34091	4.34139	5.34635	4.96101	5.68758	5.39044	4.1555	4.15884	4.70984
Slc23a2	-1.18898	6.39729	-3.89756	0.00872681	0.24244	-2.28351	5.8028	6.99178	6.98056	6.80836	7.18643	6.42362	5.62406	5.36073
Slc1a5	-2.02345	5.55101	-6.30911	0.000876634	0.128196	0.00261727	4.53928	6.56273	6.30369	6.94219	6.44232	4.92855	4.74212	3.94717
Slc1a1	-1.13431	6.32177	-5.17903	0.00234656	0.181495	-0.956114	5.75462	6.88893	6.75002	6.76259	7.15417	5.51715	6.10343	5.64326
Sipa1l1	-1.93777	6.37956	-4.84418	0.00323533	0.186316	-1.27677	5.41068	7.34845	7.35197	7.56202	7.13136	5.69042	4.5459	5.99573
Serpinh1	-1.26317	7.24124	-4.80036	0.00337791	0.189597	-1.32006	6.60965	7.87282	7.76113	8.21927	7.63807	6.69554	6.94129	6.19212
Sema3c	-1.32437	8.7849	-4.56988	0.00425641	0.202786	-1.55297	8.12272	9.44708	9.24092	9.38704	9.71329	8.61395	8.12945	7.62476
Scn4b	-1.44267	10.397	-5.85266	0.00128247	0.149786	-0.362904	9.67569	11.1184	10.9742	11.3251	11.0557	10.1368	9.54487	9.34543
Scn3a	-2.92199	5.07645	-8.6521	0.000166539	0.0900931	1.50112	3.61545	6.53744	6.5568	6.98921	6.06632	3.24554	4.14216	3.45865
S1pr3	-1.18385	8.98329	-8.94913	0.000138807	0.0900931	1.65387	8.39137	9.57521	9.65238	9.62368	9.44957	8.4664	8.37713	8.33057
Rwdd2b	-1.02184	6.39509	-2.65315	0.0395009	0.366034	-3.82805	5.88417	6.90601	7.06283	6.34431	7.31089	6.501	5.78285	5.36865
RT1-Db1	-1.1415	6.20843	-3.08011	0.0229234	0.312004	-3.27339	5.63768	6.77918	6.7928	6.61153	6.93321	5.53196	6.39662	4.98444
RGD1305645	-2.60926	5.83174	-2.89708	0.0288557	0.332996	-3.50862	4.52711	7.13637	6.8352	7.37124	7.20268	2.41296	5.67086	5.49751
Ret	-1.09293	4.82759	-3.06445	0.0233746	0.313291	-3.29333	4.28112	5.37405	5.3214	4.97117	5.82958	4.1018	4.89882	3.84275
Reep1	-1.01064	8.0121	-3.2342	0.0189581	0.293935	-3.07882	7.50678	8.51742	8.96736	7.86924	8.71565	7.49373	7.33749	7.68912
Ramp3	-1.62453	5.46536	-2.73572	0.0354864	0.353153	-3.71927	4.6531	6.27763	6.53455	6.4051	5.89323	3.47279	4.69534	5.79117
Rab3c	-1.53154	3.20915	-3.5237	0.0134001	0.269918	-2.72295	2.44338	3.97492	4.94116	3.5946	3.38902	2.68629	2.32193	2.32193
Rab23	-1.83489	4.95399	-2.61576	0.0414773	0.368536	-3.8775	4.03654	5.87143	5.63878	5.84452	6.13099	3.23085	3.20951	5.66928
Qpct	-1.87147	4.79377	-4.88619	0.00310505	0.186316	-1.23556	3.85803	5.7295	5.72132	5.43169	6.03549	4.38457	4.11831	3.07123
Ptk7	-2.25417	5.27625	-9.86843	8.15755e-05	0.0715757	2.08434	4.14917	6.40334	6.69487	5.98593	6.52921	4.26979	3.95579	4.22193
Ptgis	-1.88326	8.50073	-3.31704	0.0171436	0.285954	-2.97567	7.5591	9.44236	9.26904	9.67263	9.38541	7.11451	8.84829	6.71449
Psat1	-2.14634	4.26397	-2.6764	0.0383233	0.363191	-3.79736	3.1908	5.33714	4.62871	5.42696	5.95575	4.92855	2.32193	2.32193
Prss8	-1.68168	4.35999	-2.80393	0.0325013	0.344411	-3.62989	3.51915	5.20083	6.01559	4.12881	5.45808	2.82571	4.30213	3.4296
Prss27	-2.2702	4.8059	-2.92942	0.0276962	0.328763	-3.46676	3.6708	5.941	6.49818	6.59945	4.72537	3.30095	2.70925	5.00221
Prokr1	-1.41147	4.42231	-4.4388	0.00487054	0.209525	-1.68937	3.71658	5.12804	5.21463	4.94116	5.22835	4.32433	3.14133	3.68407
Prok2	-2.31464	3.56089	-2.79582	0.0328416	0.344411	-3.64049	2.40358	4.71821	5.77061	2.76283	5.62121	2.32193	2.32193	2.56687
Plpp3	-1.1161	9.07179	-7.77378	0.000295197	0.100145	1.00497	8.51374	9.62983	9.49853	9.59872	9.79225	8.48168	8.4452	8.61433
Plekhb1	-1.238	6.73906	-2.7179	0.0363138	0.356004	-3.74269	6.12006	7.35806	7.20075	7.87005	7.00338	5.22184	6.41571	6.72262
Pld4	-1.51531	6.21034	-3.10731	0.0221618	0.310342	-3.2388	5.45269	6.96799	7.42526	6.05317	7.42555	5.84885	5.72388	4.78533
Plcb1	-1.33432	6.89318	-3.68791	0.0110697	0.258343	-2.52705	6.22601	7.56034	7.54583	7.06171	8.07348	6.14472	5.77252	6.7608
Pkn3	-1.78133	6.80177	-2.70951	0.0367107	0.357665	-3.75373	5.91111	7.69244	7.85358	7.75313	7.4706	5.25545	7.43936	5.03851
Pik3r6	-1.53436	5.84452	-5.09531	0.0025393	0.185467	-1.03462	5.07734	6.6117	6.34961	6.39662	7.08888	4.62136	5.23669	5.37396
Pcolce	-1.16793	7.74759	-5.64503	0.00153624	0.15955	-0.538658	7.16362	8.33155	8.47737	8.22239	8.2949	6.88074	7.52533	7.08479
Papd4	-1.02426	5.4447	-2.90771	0.028469	0.331216	-3.49485	4.93257	5.95683	5.72994	6.4245	5.71604	4.34265	5.00224	5.4528
Oxct1	-1.31986	13.1175	-8.4572	0.000188247	0.0900931	1.39693	12.4575	13.7774	13.8308	13.6547	13.8467	12.6182	12.2522	12.5022
Oprm1	-1.11524	5.01783	-2.53883	0.0458845	0.382009	-3.97955	4.46021	5.57545	5.8351	5.25034	5.64092	3.54154	5.14493	4.69416
Oprd1	-1.10491	5.08068	-6.21245	0.000948457	0.128877	-0.0724706	4.52823	5.63313	5.56496	5.89324	5.4412	4.60107	4.63009	4.35352
Opcml	-1.35257	5.81633	-3.4335	0.0149092	0.275424	-2.83242	5.14005	6.49262	5.87322	6.85155	6.75309	5.4202	4.48935	5.51059
Olr857	-1.85687	4.59705	-2.49678	0.048502	0.391624	-4.03549	3.66861	5.52549	5.89324	6.22187	4.46135	4.04703	2.32193	4.63688
Olr59	-2.52071	6.03484	-3.56438	0.0127757	0.266895	-2.67401	4.77448	7.2952	7.08205	7.32257	7.48097	5.61662	3.11929	5.58754
Olr1654	-1.0371	5.58165	-2.74786	0.0349341	0.352131	-3.70333	5.0631	6.10021	6.0187	5.80609	6.47582	4.39852	5.069	5.7218
Olr1641	-1.67244	5.01321	-2.58428	0.0432233	0.373032	-3.91921	4.17699	5.84943	5.88488	6.56156	5.10185	5.36073	3.18441	3.98583
Nudt8	-1.69245	3.81532	-3.91955	0.00851506	0.241597	-2.25838	2.9691	4.66155	4.84961	3.95039	5.18465	2.32193	3.44404	3.14133
Nrp1	-1.1142	10.341	-5.42562	0.00186923	0.168725	-0.731156	9.78394	10.8981	10.8103	10.8232	11.0609	9.70223	9.51152	10.1381
Nrep	-2.99948	8.871	-9.32721	0.000110921	0.0898375	1.83833	7.37126	10.3707	10.0973	10.2734	10.7415	7.9658	6.9698	7.17819
Nr2f1	-1.55644	4.26513	-3.62506	0.0119036	0.261656	-2.6015	3.48692	5.04335	5.14207	4.68696	5.30103	4.16591	2.61076	3.68407
Nos2	-2.82343	5.59383	-10.7716	5.04605e-05	0.067644	2.45246	4.18211	7.00554	7.13767	6.85565	7.0233	4.66281	3.73221	4.15132
Nme1	-1.05327	7.4952	-3.83739	0.00933669	0.248298	-2.35264	6.96856	8.02184	7.88736	8.05656	8.12159	6.46081	7.46309	6.9818
Neu2	-2.18299	6.47536	-4.90145	0.00305922	0.186316	-1.22066	5.38386	7.56685	7.70897	6.9376	8.05397	5.88612	5.66168	4.60378
Nes	-1.718	6.76597	-3.5945	0.0123342	0.263956	-2.63794	5.90697	7.62497	7.48487	7.08711	8.30292	5.14207	6.60906	5.96978
Ndufa4l2	-1.17267	7.84713	-6.84623	0.0005754	0.114309	0.398572	7.26079	8.43347	8.31225	8.47847	8.50968	7.5211	7.05504	7.20624
Ndn	-1.18584	5.6702	-2.66228	0.0390339	0.366034	-3.81599	5.07728	6.26312	6.66697	5.92826	6.19413	4.38921	4.87285	5.96978
Myh6	-1.98863	13.7807	-5.67727	0.0014933	0.15955	-0.51097	12.7864	14.775	14.8109	14.7178	14.7963	13.0539	13.2958	12.0094
Myadm	-1.19565	10.3039	-6.48908	0.000758953	0.120469	0.139252	9.70611	10.9018	11.0327	10.6143	11.0583	9.87791	9.67838	9.56205
Mx2	-1.47882	6.1723	-2.81935	0.0318649	0.34379	-3.60975	5.43289	6.91171	6.13407	7.1507	7.45036	4.55491	5.60322	6.14054
Mstn	-1.35619	3.00003	-2.76152	0.0343235	0.350078	-3.6854	2.32193	3.67812	2.70989	3.63591	4.68857	2.32193	2.32193	2.32193
Mepe	-1.48454	4.3194	-2.6437	0.039991	0.366034	-3.84054	3.57713	5.06167	5.27532	5.7628	4.1469	4.45563	2.95455	3.32122
Map2k6	-1.11235	7.06129	-2.95645	0.0267658	0.325557	-3.43186	6.50512	7.61747	7.15293	7.5095	8.18996	6.9986	6.55979	5.95696
Maob	-1.17025	7.53152	-7.12294	0.000468011	0.101784	0.589207	6.94639	8.11664	8.18256	8.12802	8.03935	6.86249	6.77112	7.20557
Maged2	-2.36456	7.41166	-7.32511	0.000404113	0.101784	0.723114	6.22938	8.59393	8.2574	8.76151	8.7629	5.80271	6.85347	6.03195
Lum	-1.66071	10.3	-6.9201	0.000544169	0.110184	0.45032	9.46965	11.1304	10.7957	11.1714	11.424	9.80257	9.38319	9.22318
Lpcat4	-2.03174	5.44871	-2.92251	0.0279396	0.330164	-3.47569	4.43284	6.46458	5.26779	7.12592	7.00003	5.48374	3.56625	4.24854
Loxl1	-2.05927	7.6041	-3.349	0.0164955	0.284261	-2.93614	6.57446	8.63373	8.52992	8.6449	8.72637	5.13304	7.25344	7.3369
LOC687508	-1.25165	10.5202	-5.30521	0.00208683	0.169017	-0.839848	9.89435	11.146	10.822	11.5833	11.0327	10.0717	9.75069	9.86071
LOC501038	-2.306	5.24458	-2.76604	0.0341244	0.350074	-3.67948	4.09158	6.39758	5.59294	6.69847	6.90131	2.63143	5.73804	3.90527
LOC102553917	-1.34867	5.38012	-2.97848	0.0260327	0.324188	-3.40348	4.70578	6.05445	6.17757	5.90484	6.08095	3.69907	5.4218	4.99647
LOC102549032	-1.13969	6.65662	-3.66176	0.0114086	0.260002	-2.55795	6.08677	7.22646	7.46116	7.16353	7.05469	6.04814	5.54641	6.66577
LOC102547720	-1.88967	3.65982	-3.49413	0.0138752	0.271547	-2.75869	2.71498	4.60465	5.41051	3.44404	4.95941	2.75651	3.06652	2.32193
LOC100911217	-1.92095	5.1745	-2.93444	0.0275207	0.327419	-3.46027	4.21403	6.13497	6.52921	5.27884	6.59687	4.13956	3.14133	5.36119
LOC100909684	-3.02017	4.80402	-6.20684	0.000952833	0.128877	-0.0768693	3.29394	6.31411	5.77443	6.5562	6.61168	3.96243	2.32193	3.59746
Lama4	-1.10868	9.33636	-4.90308	0.00305436	0.186316	-1.21907	8.78202	9.8907	9.74301	9.8763	10.0528	8.35837	8.94012	9.04757
Lalba	-1.75096	4.78195	-4.01374	0.00767143	0.238642	-2.15175	3.90647	5.65743	5.78285	5.70623	5.4832	4.33648	4.46483	2.91808
Lad1	-1.91241	6.83292	-8.86831	0.000145782	0.0900931	1.61301	5.87671	7.78912	7.75313	7.65779	7.95645	5.74932	6.2664	5.61441
Klrh1	-1.63092	4.39763	-6.63245	0.000678148	0.115739	0.245196	3.58217	5.21309	5.48478	5.36982	4.78468	3.30992	3.79111	3.64549
Klhl14	-1.8826	3.55072	-4.20825	0.00621084	0.225382	-1.93634	2.60942	4.49202	5.1533	3.68451	4.63825	3.18441	2.32193	2.32193
Kif5b	-1.06131	8.80844	-4.32448	0.00548918	0.218922	-1.81071	8.27778	9.3391	9.15628	9.18195	9.67906	7.94611	8.26617	8.62107
Kif22	-1.70617	5.42372	-4.69274	0.00375951	0.196239	-1.42773	4.57063	6.2768	5.84146	6.70443	6.28453	4.85117	4.94561	3.91511
Kif20a	-2.11474	4.12281	-2.57026	0.0440263	0.376606	-3.93781	3.06544	5.18018	5.94348	3.35586	6.24121	2.39543	3.35686	3.44404
Kdelr3	-1.36588	7.76673	-5.97366	0.00115694	0.138425	-0.263268	7.08379	8.44967	8.29736	8.19561	8.85603	7.29124	7.06887	6.89126
Kcns2	-1.04434	4.84708	-3.05606	0.0236205	0.314387	-3.30404	4.32491	5.36925	5.06427	5.49091	5.55258	3.85699	4.10123	5.01652
Kcnab3	-1.30683	5.48948	-2.80896	0.0322921	0.343889	-3.62332	4.83607	6.1429	6.14472	6.05903	6.22495	4.07265	5.87322	4.56233
Kazald1	-3.05559	5.21021	-3.90526	0.00865198	0.24244	-2.2747	3.68242	6.73801	6.1661	7.13275	6.91517	3.39694	2.32193	5.32837
Jph2	-1.20006	10.9684	-6.97923	0.000520577	0.109623	0.491288	10.3683	11.5684	11.5163	11.3507	11.8382	10.3672	10.4543	10.2835
Islr	-1.06084	8.12565	-3.1371	0.0213595	0.308813	-3.20104	7.59523	8.65607	8.37031	8.57481	9.0231	8.12572	7.6637	6.99627
Iqgap3	-1.69912	4.58521	-4.95784	0.00289639	0.186316	-1.16592	3.73565	5.43477	5.9984	4.73498	5.57094	3.52736	3.88185	3.79776
Inpp5j	-1.37808	7.13536	-5.10677	0.00251188	0.184948	-1.02381	6.44632	7.8244	7.70297	7.89642	7.87381	6.2556	6.07629	7.00707
Impg2	-1.43006	3.31165	-3.66555	0.0113587	0.259437	-2.55346	2.59662	4.02668	4.84961	3.84141	3.38902	2.75651	2.65339	2.37996
Il7r	-1.94658	3.29522	-4.93879	0.00295026	0.186316	-1.18436	2.32193	4.26851	3.563	4.13427	5.10825	2.32193	2.32193	2.32193
Igfbp5	-1.20141	6.73164	-4.62853	0.00401045	0.198077	-1.49287	6.13094	7.33235	7.387	7.10963	7.50042	6.43938	5.63055	6.32289
Hk2	-1.02998	7.27395	-2.94813	0.0270484	0.32585	-3.44259	6.75896	7.78895	7.98544	7.1734	8.20799	7.11059	6.86212	6.30418
Gucy1b2	-1.87469	3.58819	-3.01983	0.0247152	0.320414	-3.35039	2.65085	4.52554	4.53787	5.69235	3.3464	3.19483	2.32193	2.43579
Gpr161	-2.37688	5.19238	-3.77086	0.0100674	0.250271	-2.4298	4.00394	6.38082	7.13195	6.19071	5.81981	3.1412	3.63734	5.23328
Gimap4	-1.23508	8.43147	-3.8138	0.00958881	0.249476	-2.37991	7.81392	9.04901	8.84223	8.98661	9.31818	7.50194	7.45947	8.48036
Gas7	-1.05359	7.82266	-3.00618	0.0251419	0.321707	-3.36789	7.29586	8.34946	8.40174	8.19143	8.4552	6.83711	6.9838	8.06668
Gamt	-1.01571	8.29975	-4.27575	0.00577953	0.22206	-1.8631	7.7919	8.80761	8.41281	9.12893	8.88108	8.01184	7.80815	7.5557
G0s2	-1.7778	9.50579	-3.92382	0.00847465	0.241597	-2.25352	8.61689	10.3947	10.6689	10.5266	9.98862	8.05198	8.22301	9.57568
Fxyd3	-2.24194	7.67402	-5.15244	0.00240591	0.181495	-0.980932	6.55305	8.79499	8.49445	8.77685	9.11368	6.95924	7.08274	5.61717
Fndc1	-1.00073	7.47867	-3.3355	0.016766	0.284261	-2.95282	6.9783	7.97903	7.76181	7.5772	8.59808	7.08711	6.76805	7.07975
Fer	-1.02504	5.24003	-3.30564	0.0173816	0.285954	-2.9898	4.72751	5.75256	5.43778	5.39952	6.42037	4.63814	4.65092	4.89348
Fbn1	-1.3009	9.22335	-7.2602	0.000423457	0.101784	0.680607	8.5729	9.8738	9.62323	9.84787	10.1503	8.65653	8.46388	8.5983
Fabp12	-1.72504	4.91734	-3.05294	0.0237125	0.314623	-3.30802	4.05482	5.77986	6.47098	5.42428	5.44432	4.49317	2.93343	4.73785
Erbb4	-1.33881	4.37621	-3.019	0.0247409	0.320414	-3.35145	3.7068	5.04561	4.79069	4.96743	5.37872	4.66991	3.18441	3.26609
Entpd1	-1.35632	5.82942	-6.71817	0.000634591	0.115739	0.307349	5.15126	6.50759	6.51912	6.45526	6.54838	5.39317	4.76418	5.29644
Dpp4	-1.46894	7.0952	-6.73669	0.000625608	0.115739	0.320665	6.36073	7.82967	7.47291	7.98815	8.02795	6.13025	6.37344	6.5785
Dolpp1	-1.69328	5.41119	-2.49463	0.0486399	0.391836	-4.03835	4.56455	6.25783	6.88674	7.11921	4.76754	4.34265	4.21785	5.13316
Dnajc24	-1.52188	5.46065	-4.52715	0.00444638	0.206372	-1.59712	4.69972	6.22159	5.75602	6.57107	6.33768	5.27197	4.334	4.49317
Dnajc22	-2.22007	4.50691	-4.12559	0.00678936	0.231621	-2.02709	3.39687	5.61695	4.89221	5.35105	6.60757	3.82145	3.69907	2.67009
Dnajc1	-1.37698	6.33758	-2.82268	0.0317292	0.3437	-3.60541	5.64909	7.02607	7.66625	6.69082	6.72114	4.74015	6.30128	5.90583
Dmpk	-1.04588	12.2383	-5.84172	0.00129457	0.149786	-0.372013	11.7153	12.7612	12.8264	12.6353	12.8219	12.0068	11.5075	11.6316
Cyp7b1	-1.7607	4.59915	-4.16603	0.00649905	0.230399	-1.98254	3.7188	5.4795	5.71723	5.36099	5.36029	4.13056	4.24854	2.7773
[truncated: 51 more rows]
