# Supplementary material for: Identification and Analysis of Hub Genes in Diabetic Cardiomyopathy: Potential Role of Cytochrome P450 1A1 in Mitochondrial Metabolism and STZ-Induced Myocardial Dysfunction
Source: Front Cardiovasc Med. 2022 Mar 21;9:835244. doi: 10.3389/fcvm.2022.835244 (PMC8977650; doi:10.3389/fcvm.2022.835244)
Supplement: Supplementary file 7 [file Data_Sheet_5.csv]

ONTOLOGY	ID	Description	GeneRatio	BgRatio	pvalue	p.adjust	qvalue	geneID	Count
BP	GO:0030199	collagen fibril organization	4/16	55/17962	1.39E-07	1.39E-07	5.21E-05	81682/84032/84352/29393	4
BP	GO:0030198	extracellular matrix organization	5/16	269/17962	2.77E-06	2.77E-06	0.000351363	81682/84032/84352/25253/29393	5
BP	GO:0043062	extracellular structure organization	5/16	270/17962	2.82E-06	2.82E-06	0.000351363	81682/84032/84352/25253/29393	5
BP	GO:0043589	skin morphogenesis	2/16	11/17962	4.07E-05	4.07E-05	0.003804538	84352/29393	2
BP	GO:0032355	response to estradiol	4/16	253/17962	6.12E-05	6.12E-05	0.004575849	117099/171112/24188/29393	4
BP	GO:0061448	connective tissue development	4/16	295/17962	0.000111021	0.000111021	0.005889791	117099/29175/81682/29393	4
BP	GO:0032963	collagen metabolic process	3/16	109/17962	0.000114927	0.000114927	0.005889791	29175/84352/29393	3
BP	GO:0070208	protein heterotrimerization	2/16	19/17962	0.000126091	0.000126091	0.005889791	84352/29393	2
BP	GO:0032526	response to retinoic acid	3/16	150/17962	0.000295153	0.000295153	0.012254874	24188/84352/29393	3
BP	GO:0071230	cellular response to amino acid stimulus	3/16	162/17962	0.000369943	0.000369943	0.013824186	84032/84352/29393	3
BP	GO:0051291	protein heterooligomerization	3/16	171/17962	0.000433392	0.000433392	0.014722871	84352/294270/29393	3
BP	GO:0051216	cartilage development	3/16	214/17962	0.000832765	0.000832765	0.02593258	29175/81682/29393	3
BP	GO:0071560	cellular response to transforming growth factor beta stimulus	3/16	246/17962	0.001245445	0.001245445	0.033634718	84032/84352/29393	3
BP	GO:0043200	response to amino acid	3/16	250/17962	0.001304606	0.001304606	0.033634718	84032/84352/29393	3
BP	GO:0071559	response to transforming growth factor beta	3/16	253/17962	0.001350126	0.001350126	0.033634718	84032/84352/29393	3
BP	GO:0043588	skin development	3/16	259/17962	0.001444157	0.001444157	0.03372867	84032/84352/29393	3
BP	GO:0070206	protein trimerization	2/16	71/17962	0.001783562	0.001783562	0.039205231	84352/29393	2
BP	GO:0071300	cellular response to retinoic acid	2/16	79/17962	0.002202169	0.002202169	0.04571754	84352/29393	2
BP	GO:0007595	lactation	2/16	87/17962	0.002662834	0.002662834	0.049777175	64203/25059	2
BP	GO:0031960	response to corticosteroid	3/16	321/17962	0.00266413	0.00266413	0.049777175	117099/294270/29393	3
BP	GO:0071229	cellular response to acid chemical	3/16	330/17962	0.002881152	0.002881152	0.051268615	84032/84352/29393	3
BP	GO:0001503	ossification	3/16	404/17962	0.005086272	0.005086272	0.071317211	29175/84352/29393	3
BP	GO:0007601	visual perception	2/16	139/17962	0.00664527	0.00664527	0.071317211	81682/29393	2
BP	GO:0042060	wound healing	3/16	445/17962	0.006651779	0.006651779	0.071317211	84032/171112/29393	3
BP	GO:0007589	body fluid secretion	2/16	143/17962	0.007020098	0.007020098	0.071317211	64203/25059	2
BP	GO:0050953	sensory perception of light stimulus	2/16	143/17962	0.007020098	0.007020098	0.071317211	81682/29393	2
BP	GO:0050728	negative regulation of inflammatory response	2/16	146/17962	0.007307431	0.007307431	0.071317211	171112/294270	2
BP	GO:1903900	regulation of viral life cycle	2/16	150/17962	0.007698775	0.007698775	0.071317211	286918/294270	2
BP	GO:0048565	digestive tract development	2/16	159/17962	0.00861339	0.00861339	0.071317211	84032/24188	2
BP	GO:0050777	negative regulation of immune response	2/16	160/17962	0.008717905	0.008717905	0.071317211	84032/294270	2
BP	GO:0032908	regulation of transforming growth factor beta1 production	1/16	10/17962	0.008874287	0.008874287	0.071317211	81682	1
BP	GO:0046794	transport of virus	1/16	10/17962	0.008874287	0.008874287	0.071317211	286918	1
BP	GO:1903054	negative regulation of extracellular matrix organization	1/16	10/17962	0.008874287	0.008874287	0.071317211	25253	1
BP	GO:2001179	regulation of interleukin-10 secretion	1/16	10/17962	0.008874287	0.008874287	0.071317211	294270	1
BP	GO:0031214	biomineral tissue development	2/16	163/17962	0.009034893	0.009034893	0.071317211	84352/29393	2
BP	GO:0110148	biomineralization	2/16	163/17962	0.009034893	0.009034893	0.071317211	84352/29393	2
BP	GO:0007179	transforming growth factor beta receptor signaling pathway	2/16	169/17962	0.00968428	0.00968428	0.071317211	84032/84352	2
BP	GO:0002138	retinoic acid biosynthetic process	1/16	11/17962	0.009757643	0.009757643	0.071317211	24188	1
BP	GO:0016102	diterpenoid biosynthetic process	1/16	11/17962	0.009757643	0.009757643	0.071317211	24188	1
BP	GO:0032905	transforming growth factor beta1 production	1/16	11/17962	0.009757643	0.009757643	0.071317211	81682	1
BP	GO:0038063	collagen-activated tyrosine kinase receptor signaling pathway	1/16	11/17962	0.009757643	0.009757643	0.071317211	29393	1
BP	GO:0044766	multi-organism transport	1/16	11/17962	0.009757643	0.009757643	0.071317211	286918	1
BP	GO:0045657	positive regulation of monocyte differentiation	1/16	11/17962	0.009757643	0.009757643	0.071317211	294270	1
BP	GO:0046598	positive regulation of viral entry into host cell	1/16	11/17962	0.009757643	0.009757643	0.071317211	294270	1
BP	GO:0060346	bone trabecula formation	1/16	11/17962	0.009757643	0.009757643	0.071317211	29393	1
BP	GO:0060900	embryonic camera-type eye formation	1/16	11/17962	0.009757643	0.009757643	0.071317211	24188	1
BP	GO:0075294	positive regulation by symbiont of entry into host	1/16	11/17962	0.009757643	0.009757643	0.071317211	294270	1
BP	GO:0090148	membrane fission	1/16	11/17962	0.009757643	0.009757643	0.071317211	286918	1
BP	GO:1902579	multi-organism localization	1/16	11/17962	0.009757643	0.009757643	0.071317211	286918	1
BP	GO:0055123	digestive system development	2/16	173/17962	0.010128535	0.010128535	0.071317211	84032/24188	2
BP	GO:0033632	regulation of cell-cell adhesion mediated by integrin	1/16	12/17962	0.010640261	0.010640261	0.071317211	25253	1
BP	GO:0072608	interleukin-10 secretion	1/16	12/17962	0.010640261	0.010640261	0.071317211	294270	1
BP	GO:1902617	response to fluoride	1/16	12/17962	0.010640261	0.010640261	0.071317211	29393	1
BP	GO:0060073	micturition	1/16	13/17962	0.011522142	0.011522142	0.071317211	29413	1
BP	GO:1904925	positive regulation of autophagy of mitochondrion in response to mitochondrial depolarization	1/16	13/17962	0.011522142	0.011522142	0.071317211	25059	1
BP	GO:2001223	negative regulation of neuron migration	1/16	13/17962	0.011522142	0.011522142	0.071317211	84032	1
BP	GO:0050792	regulation of viral process	2/16	190/17962	0.012116207	0.012116207	0.071317211	286918/294270	2
BP	GO:0051262	protein tetramerization	2/16	190/17962	0.012116207	0.012116207	0.071317211	24188/294270	2
BP	GO:0038065	collagen-activated signaling pathway	1/16	14/17962	0.012403286	0.012403286	0.071317211	29393	1
BP	GO:1904923	regulation of autophagy of mitochondrion in response to mitochondrial depolarization	1/16	14/17962	0.012403286	0.012403286	0.071317211	25059	1
BP	GO:0007266	Rho protein signal transduction	2/16	194/17962	0.012606995	0.012606995	0.071317211	84032/84352	2
BP	GO:0030879	mammary gland development	2/16	197/17962	0.012980781	0.012980781	0.071317211	64203/25059	2
BP	GO:0009083	branched-chain amino acid catabolic process	1/16	15/17962	0.013283693	0.013283693	0.071317211	64203	1
BP	GO:0010715	regulation of extracellular matrix disassembly	1/16	15/17962	0.013283693	0.013283693	0.071317211	25253	1
BP	GO:0019886	antigen processing and presentation of exogenous peptide antigen via MHC class II	1/16	15/17962	0.013283693	0.013283693	0.071317211	294270	1
BP	GO:0030002	cellular anion homeostasis	1/16	15/17962	0.013283693	0.013283693	0.071317211	24264	1
BP	GO:0030320	cellular monovalent inorganic anion homeostasis	1/16	15/17962	0.013283693	0.013283693	0.071317211	24264	1
BP	GO:0035641	locomotory exploration behavior	1/16	15/17962	0.013283693	0.013283693	0.071317211	25253	1
BP	GO:0061430	bone trabecula morphogenesis	1/16	15/17962	0.013283693	0.013283693	0.071317211	29393	1
BP	GO:0008217	regulation of blood pressure	2/16	200/17962	0.013359421	0.013359421	0.071317211	84352/29413	2
BP	GO:0043903	regulation of interspecies interactions between organisms	2/16	205/17962	0.014001207	0.014001207	0.071677591	286918/294270	2
BP	GO:0006007	glucose catabolic process	1/16	16/17962	0.014163364	0.014163364	0.071677591	25059	1
BP	GO:0009081	branched-chain amino acid metabolic process	1/16	16/17962	0.014163364	0.014163364	0.071677591	64203	1
BP	GO:0002862	negative regulation of inflammatory response to antigenic stimulus	1/16	17/17962	0.0150423	0.0150423	0.071677591	294270	1
BP	GO:0016045	detection of bacterium	1/16	17/17962	0.0150423	0.0150423	0.071677591	294270	1
BP	GO:0016114	terpenoid biosynthetic process	1/16	17/17962	0.0150423	0.0150423	0.071677591	24188	1
BP	GO:0055064	chloride ion homeostasis	1/16	17/17962	0.0150423	0.0150423	0.071677591	24264	1
BP	GO:0098543	detection of other organism	1/16	17/17962	0.0150423	0.0150423	0.071677591	294270	1
BP	GO:0001678	cellular glucose homeostasis	2/16	215/17962	0.015324554	0.015324554	0.071677591	25059/294270	2
BP	GO:0031348	negative regulation of defense response	2/16	216/17962	0.015459779	0.015459779	0.071677591	171112/294270	2
BP	GO:0019058	viral life cycle	2/16	218/17962	0.015731793	0.015731793	0.071677591	286918/294270	2
BP	GO:0033631	cell-cell adhesion mediated by integrin	1/16	18/17962	0.015920501	0.015920501	0.071677591	25253	1
BP	GO:1903599	positive regulation of autophagy of mitochondrion	1/16	18/17962	0.015920501	0.015920501	0.071677591	25059	1
BP	GO:0045655	regulation of monocyte differentiation	1/16	19/17962	0.016797969	0.016797969	0.073848655	294270	1
BP	GO:0071636	positive regulation of transforming growth factor beta production	1/16	19/17962	0.016797969	0.016797969	0.073848655	81682	1
BP	GO:1990823	response to leukemia inhibitory factor	2/16	231/17962	0.017550252	0.017550252	0.074210755	64203/25059	2
BP	GO:1990830	cellular response to leukemia inhibitory factor	2/16	231/17962	0.017550252	0.017550252	0.074210755	64203/25059	2
BP	GO:0001976	nervous system process involved in regulation of systemic arterial blood pressure	1/16	20/17962	0.017674702	0.017674702	0.074210755	29413	1
BP	GO:0042573	retinoic acid metabolic process	1/16	20/17962	0.017674702	0.017674702	0.074210755	24188	1
BP	GO:0002495	antigen processing and presentation of peptide antigen via MHC class II	1/16	21/17962	0.018550703	0.018550703	0.075348966	294270	1
BP	GO:0007494	midgut development	1/16	21/17962	0.018550703	0.018550703	0.075348966	24188	1
BP	GO:0098780	response to mitochondrial depolarisation	1/16	21/17962	0.018550703	0.018550703	0.075348966	25059	1
BP	GO:0051156	glucose 6-phosphate metabolic process	1/16	22/17962	0.019425971	0.019425971	0.077642236	25059	1
BP	GO:0045471	response to ethanol	2/16	246/17962	0.019755071	0.019755071	0.077642236	117099/24188	2
BP	GO:0001889	liver development	2/16	247/17962	0.019906051	0.019906051	0.077642236	117099/24188	2
BP	GO:0019320	hexose catabolic process	1/16	23/17962	0.020300508	0.020300508	0.077642236	25059	1
BP	GO:0098581	detection of external biotic stimulus	1/16	23/17962	0.020300508	0.020300508	0.077642236	294270	1
BP	GO:0061008	hepaticobiliary system development	2/16	250/17962	0.02036195	0.02036195	0.077642236	117099/24188	2
BP	GO:0034505	tooth mineralization	1/16	25/17962	0.022047388	0.022047388	0.080363322	29393	1
BP	GO:0046835	carbohydrate phosphorylation	1/16	25/17962	0.022047388	0.022047388	0.080363322	25059	1
BP	GO:0002504	antigen processing and presentation of peptide or polysaccharide antigen via MHC class II	1/16	26/17962	0.022919732	0.022919732	0.080363322	294270	1
BP	GO:0097067	cellular response to thyroid hormone stimulus	1/16	26/17962	0.022919732	0.022919732	0.080363322	84352	1
BP	GO:0033197	response to vitamin E	1/16	27/17962	0.023791347	0.023791347	0.080363322	29393	1
BP	GO:0048596	embryonic camera-type eye morphogenesis	1/16	27/17962	0.023791347	0.023791347	0.080363322	24188	1
BP	GO:0048745	smooth muscle tissue development	1/16	27/17962	0.023791347	0.023791347	0.080363322	84032	1
BP	GO:0060343	trabecula formation	1/16	27/17962	0.023791347	0.023791347	0.080363322	29393	1
BP	GO:0002478	antigen processing and presentation of exogenous peptide antigen	1/16	28/17962	0.024662233	0.024662233	0.080363322	294270	1
BP	GO:0003085	negative regulation of systemic arterial blood pressure	1/16	28/17962	0.024662233	0.024662233	0.080363322	29413	1
BP	GO:0045822	negative regulation of heart contraction	1/16	28/17962	0.024662233	0.024662233	0.080363322	29413	1
BP	GO:0046365	monosaccharide catabolic process	1/16	28/17962	0.024662233	0.024662233	0.080363322	25059	1
BP	GO:0055083	monovalent inorganic anion homeostasis	1/16	29/17962	0.02553239	0.02553239	0.080363322	24264	1
BP	GO:0007162	negative regulation of cell adhesion	2/16	285/17962	0.026001305	0.026001305	0.080363322	294270/29393	2
BP	GO:0031295	T cell costimulation	1/16	30/17962	0.02640182	0.02640182	0.080363322	25253	1
BP	GO:0035025	positive regulation of Rho protein signal transduction	1/16	30/17962	0.02640182	0.02640182	0.080363322	84032	1
BP	GO:0061037	negative regulation of cartilage development	1/16	30/17962	0.02640182	0.02640182	0.080363322	29175	1
BP	GO:0071880	adenylate cyclase-activating adrenergic receptor signaling pathway	1/16	30/17962	0.02640182	0.02640182	0.080363322	29413	1
BP	GO:1903037	regulation of leukocyte cell-cell adhesion	2/16	288/17962	0.026511481	0.026511481	0.080363322	294270/25253	2
BP	GO:0016032	viral process	2/16	290/17962	0.026853893	0.026853893	0.080363322	286918/294270	2
BP	GO:0046394	carboxylic acid biosynthetic process	2/16	290/17962	0.026853893	0.026853893	0.080363322	64203/24188	2
BP	GO:0016053	organic acid biosynthetic process	2/16	292/17962	0.027198133	0.027198133	0.080363322	64203/24188	2
BP	GO:0035640	exploration behavior	1/16	31/17962	0.027270522	0.027270522	0.080363322	25253	1
BP	GO:0002449	lymphocyte mediated immunity	2/16	293/17962	0.027370936	0.027370936	0.080363322	294270/25253	2
BP	GO:0051384	response to glucocorticoid	2/16	297/17962	0.028066684	0.028066684	0.080363322	117099/294270	2
BP	GO:0001958	endochondral ossification	1/16	32/17962	0.028138498	0.028138498	0.080363322	29393	1
BP	GO:0009595	detection of biotic stimulus	1/16	32/17962	0.028138498	0.028138498	0.080363322	294270	1
BP	GO:0022617	extracellular matrix disassembly	1/16	32/17962	0.028138498	0.028138498	0.080363322	25253	1
BP	GO:0032673	regulation of interleukin-4 production	1/16	32/17962	0.028138498	0.028138498	0.080363322	294270	1
BP	GO:0036075	replacement ossification	1/16	32/17962	0.028138498	0.028138498	0.080363322	29393	1
BP	GO:0071875	adrenergic receptor signaling pathway	1/16	32/17962	0.028138498	0.028138498	0.080363322	29413	1
BP	GO:0002460	adaptive immune response based on somatic recombination of immune receptors built from immunoglobulin superfamily domains	2/16	301/17962	0.028769649	0.028769649	0.080363322	294270/25253	2
BP	GO:0019884	antigen processing and presentation of exogenous antigen	1/16	33/17962	0.029005747	0.029005747	0.080363322	294270	1
BP	GO:0031294	lymphocyte costimulation	1/16	33/17962	0.029005747	0.029005747	0.080363322	25253	1
BP	GO:0044849	estrous cycle	1/16	33/17962	0.029005747	0.029005747	0.080363322	24188	1
BP	GO:1903146	regulation of autophagy of mitochondrion	1/16	33/17962	0.029005747	0.029005747	0.080363322	25059	1
BP	GO:0050863	regulation of T cell activation	2/16	306/17962	0.029658424	0.029658424	0.080363322	294270/25253	2
BP	GO:0002861	regulation of inflammatory response to antigenic stimulus	1/16	34/17962	0.029872271	0.029872271	0.080363322	294270	1
BP	GO:0042572	retinol metabolic process	1/16	34/17962	0.029872271	0.029872271	0.080363322	24188	1
BP	GO:0043901	negative regulation of multi-organism process	1/16	34/17962	0.029872271	0.029872271	0.080363322	286918	1
BP	GO:0008299	isoprenoid biosynthetic process	1/16	35/17962	0.03073807	0.03073807	0.080363322	24188	1
BP	GO:0030574	collagen catabolic process	1/16	35/17962	0.03073807	0.03073807	0.080363322	29175	1
BP	GO:0035909	aorta morphogenesis	1/16	35/17962	0.03073807	0.03073807	0.080363322	84032	1
BP	GO:0048048	embryonic eye morphogenesis	1/16	35/17962	0.03073807	0.03073807	0.080363322	24188	1
BP	GO:0030224	monocyte differentiation	1/16	36/17962	0.031603145	0.031603145	0.080363322	294270	1
BP	GO:0032689	negative regulation of interferon-gamma production	1/16	36/17962	0.031603145	0.031603145	0.080363322	294270	1
BP	GO:0046596	regulation of viral entry into host cell	1/16	36/17962	0.031603145	0.031603145	0.080363322	294270	1
BP	GO:1903131	mononuclear cell differentiation	1/16	36/17962	0.031603145	0.031603145	0.080363322	294270	1
BP	GO:0042593	glucose homeostasis	2/16	319/17962	0.032020883	0.032020883	0.080363322	25059/294270	2
BP	GO:0033500	carbohydrate homeostasis	2/16	320/17962	0.032205664	0.032205664	0.080363322	25059/294270	2
BP	GO:0071634	regulation of transforming growth factor beta production	1/16	37/17962	0.032467496	0.032467496	0.080363322	81682	1
BP	GO:0007159	leukocyte cell-cell adhesion	2/16	323/17962	0.032762597	0.032762597	0.080363322	294270/25253	2
BP	GO:0009612	response to mechanical stimulus	2/16	326/17962	0.033323398	0.033323398	0.080363322	84032/29393	2
BP	GO:0060325	face morphogenesis	1/16	38/17962	0.033331123	0.033331123	0.080363322	29393	1
BP	GO:0071357	cellular response to type I interferon	1/16	38/17962	0.033331123	0.033331123	0.080363322	286918	1
BP	GO:0000266	mitochondrial fission	1/16	39/17962	0.034194027	0.034194027	0.080363322	286918	1
BP	GO:0031076	embryonic camera-type eye development	1/16	39/17962	0.034194027	0.034194027	0.080363322	24188	1
BP	GO:0032633	interleukin-4 production	1/16	39/17962	0.034194027	0.034194027	0.080363322	294270	1
BP	GO:0071604	transforming growth factor beta production	1/16	39/17962	0.034194027	0.034194027	0.080363322	81682	1
BP	GO:0072595	maintenance of protein localization in organelle	1/16	39/17962	0.034194027	0.034194027	0.080363322	25059	1
BP	GO:0085029	extracellular matrix assembly	1/16	39/17962	0.034194027	0.034194027	0.080363322	84352	1
BP	GO:0044282	small molecule catabolic process	2/16	332/17962	0.034456516	0.034456516	0.0804741	64203/25059	2
BP	GO:1903053	regulation of extracellular matrix organization	1/16	40/17962	0.03505621	0.03505621	0.081366162	25253	1
BP	GO:0052372	modulation by symbiont of entry into host	1/16	41/17962	0.035917671	0.035917671	0.082851027	294270	1
BP	GO:0050727	regulation of inflammatory response	2/16	341/17962	0.036184656	0.036184656	0.082954815	171112/294270	2
BP	GO:0044403	symbiotic process	2/16	344/17962	0.036768208	0.036768208	0.083294008	286918/294270	2
BP	GO:0042398	cellular modified amino acid biosynthetic process	1/16	42/17962	0.03677841	0.03677841	0.083294008	24264	1
BP	GO:0031589	cell-substrate adhesion	2/16	347/17962	0.037355476	0.037355476	0.083639497	84032/29393	2
BP	GO:0034340	response to type I interferon	1/16	43/17962	0.03763843	0.03763843	0.083639497	286918	1
BP	GO:1903523	negative regulation of blood circulation	1/16	43/17962	0.03763843	0.03763843	0.083639497	29413	1
BP	GO:0018149	peptide cross-linking	1/16	44/17962	0.038497729	0.038497729	0.083639497	84032	1
BP	GO:0035774	positive regulation of insulin secretion involved in cellular response to glucose stimulus	1/16	44/17962	0.038497729	0.038497729	0.083639497	294270	1
BP	GO:0060323	head morphogenesis	1/16	44/17962	0.038497729	0.038497729	0.083639497	29393	1
BP	GO:0071295	cellular response to vitamin	1/16	44/17962	0.038497729	0.038497729	0.083639497	29393	1
BP	GO:0007178	transmembrane receptor protein serine/threonine kinase signaling pathway	2/16	354/17962	0.038740102	0.038740102	0.083679564	84032/84352	2
BP	GO:0060416	response to growth hormone	1/16	45/17962	0.039356309	0.039356309	0.084431807	117099	1
BP	GO:0022411	cellular component disassembly	2/16	358/17962	0.039540247	0.039540247	0.084431807	25059/25253	2
BP	GO:0033628	regulation of cell adhesion mediated by integrin	1/16	47/17962	0.041071313	0.041071313	0.086710177	25253	1
BP	GO:0042088	T-helper 1 type immune response	1/16	47/17962	0.041071313	0.041071313	0.086710177	294270	1
BP	GO:0051412	response to corticosterone	1/16	48/17962	0.041927739	0.041927739	0.08688062	117099	1
BP	GO:0120163	negative regulation of cold-induced thermogenesis	1/16	48/17962	0.041927739	0.041927739	0.08688062	24188	1
BP	GO:0007584	response to nutrient	2/16	371/17962	0.042184884	0.042184884	0.08688062	117099/29393	2
BP	GO:0032102	negative regulation of response to external stimulus	2/16	373/17962	0.042597674	0.042597674	0.08688062	171112/294270	2
BP	GO:0010718	positive regulation of epithelial to mesenchymal transition	1/16	49/17962	0.042783447	0.042783447	0.08688062	29393	1
BP	GO:0045907	positive regulation of vasoconstriction	1/16	49/17962	0.042783447	0.042783447	0.08688062	29413	1
BP	GO:0002250	adaptive immune response	2/16	374/17962	0.042804655	0.042804655	0.08688062	294270/25253	2
BP	GO:0050878	regulation of body fluid levels	2/16	375/17962	0.043012025	0.043012025	0.08688062	64203/25059	2
BP	GO:0003044	regulation of systemic arterial blood pressure mediated by a chemical signal	1/16	51/17962	0.044492714	0.044492714	0.088616191	29413	1
BP	GO:0060351	cartilage development involved in endochondral bone morphogenesis	1/16	51/17962	0.044492714	0.044492714	0.088616191	29393	1
BP	GO:0002443	leukocyte mediated immunity	2/16	385/17962	0.045106997	0.045106997	0.088616191	294270/25253	2
BP	GO:0045777	positive regulation of blood pressure	1/16	52/17962	0.045346274	0.045346274	0.088616191	29413	1
BP	GO:0055093	response to hyperoxia	1/16	52/17962	0.045346274	0.045346274	0.088616191	29393	1
BP	GO:2001222	regulation of neuron migration	1/16	52/17962	0.045346274	0.045346274	0.088616191	84032	1
BP	GO:0001662	behavioral fear response	1/16	53/17962	0.046199119	0.046199119	0.088616191	25253	1
BP	GO:0060612	adipose tissue development	1/16	53/17962	0.046199119	0.046199119	0.088616191	117099	1
BP	GO:1901654	response to ketone	2/16	391/17962	0.046382336	0.046382336	0.088616191	117099/294270	2
BP	GO:0002209	behavioral defense response	1/16	54/17962	0.04705125	0.04705125	0.088616191	25253	1
BP	GO:0032653	regulation of interleukin-10 production	1/16	54/17962	0.04705125	0.04705125	0.088616191	294270	1
BP	GO:0061383	trabecula morphogenesis	1/16	54/17962	0.04705125	0.04705125	0.088616191	29393	1
BP	GO:0097066	response to thyroid hormone	1/16	54/17962	0.04705125	0.04705125	0.088616191	84352	1
BP	GO:0022407	regulation of cell-cell adhesion	2/16	398/17962	0.047887368	0.047887368	0.088616191	294270/25253	2
BP	GO:0001523	retinoid metabolic process	1/16	55/17962	0.047902668	0.047902668	0.088616191	24188	1
BP	GO:0032964	collagen biosynthetic process	1/16	55/17962	0.047902668	0.047902668	0.088616191	29393	1
BP	GO:0051290	protein heterotetramerization	1/16	55/17962	0.047902668	0.047902668	0.088616191	294270	1
BP	GO:0002455	humoral immune response mediated by circulating immunoglobulin	1/16	56/17962	0.048753372	0.048753372	0.089745642	294270	1
BP	GO:0042596	fear response	1/16	57/17962	0.049603363	0.049603363	0.089980551	25253	1
BP	GO:0046902	regulation of mitochondrial membrane permeability	1/16	57/17962	0.049603363	0.049603363	0.089980551	25059	1
BP	GO:0071364	cellular response to epidermal growth factor stimulus	1/16	57/17962	0.049603363	0.049603363	0.089980551	29393	1
CC	GO:0005583	fibrillar collagen trimer	4/16	11/18446	1.24E-10	1.24E-10	2.16E-09	81682/84032/84352/29393	4
CC	GO:0098643	banded collagen fibril	4/16	11/18446	1.24E-10	1.24E-10	2.16E-09	81682/84032/84352/29393	4
CC	GO:0098644	complex of collagen trimers	4/16	16/18446	6.83E-10	6.83E-10	7.90E-09	81682/84032/84352/29393	4
CC	GO:0005581	collagen trimer	4/16	68/18446	2.97E-07	2.97E-07	2.58E-06	81682/84032/84352/29393	4
CC	GO:0062023	collagen-containing extracellular matrix	5/16	217/18446	8.46E-07	8.46E-07	5.88E-06	81682/84032/313325/84352/29393	5
CC	GO:0031012	extracellular matrix	5/16	362/18446	1.04E-05	1.04E-05	5.99E-05	81682/84032/313325/84352/29393	5
CC	GO:0046581	intercellular canaliculus	1/16	10/18446	0.008642289	0.008642289	0.042886546	25253	1
CC	GO:0042613	MHC class II protein complex	1/16	14/18446	0.012079558	0.012079558	0.047915999	294270	1
CC	GO:0031258	lamellipodium membrane	1/16	16/18446	0.013794	0.013794	0.047915999	25253	1
CC	GO:0071437	invadopodium	1/16	16/18446	0.013794	0.013794	0.047915999	25253	1
CC	GO:0042611	MHC protein complex	1/16	27/18446	0.023173679	0.023173679	0.073180038	294270	1
CC	GO:0005764	lysosome	2/16	416/18446	0.049431055	0.049431055	0.132653084	29175/294270	2
CC	GO:0000323	lytic vacuole	2/16	417/18446	0.049644412	0.049644412	0.132653084	29175/294270	2
MF	GO:0048407	platelet-derived growth factor binding	3/17	11/16876	1.39E-07	1.39E-07	6.02E-06	84032/84352/29393	3
MF	GO:0002020	protease binding	4/17	141/16876	1.02E-05	1.02E-05	0.000220384	84032/84352/25253/29393	4
MF	GO:0005201	extracellular matrix structural constituent	3/17	62/16876	3.10E-05	3.10E-05	0.000445283	84032/84352/29393	3
MF	GO:0005518	collagen binding	3/17	72/16876	4.85E-05	4.85E-05	0.000523371	29175/81682/25253	3
MF	GO:0019838	growth factor binding	3/17	146/16876	0.000394627	0.000394627	0.003406256	84032/84352/29393	3
MF	GO:0046332	SMAD binding	2/17	83/16876	0.003098056	0.003098056	0.02228426	84032/84352	2
MF	GO:0008239	dipeptidyl-peptidase activity	1/17	10/16876	0.010030599	0.010030599	0.05850084	25253	1
MF	GO:0005536	glucose binding	1/17	12/16876	0.012025321	0.012025321	0.05850084	25059	1
MF	GO:0016755	transferase activity, transferring amino-acyl groups	1/17	15/16876	0.015010314	0.015010314	0.05850084	313837	1
MF	GO:0004029	aldehyde dehydrogenase (NAD+) activity	1/17	16/16876	0.016003424	0.016003424	0.05850084	24188	1
MF	GO:0004030	aldehyde dehydrogenase [NAD(P)+] activity	1/17	18/16876	0.017986817	0.017986817	0.05850084	24188	1
MF	GO:0004935	adrenergic receptor activity	1/17	18/16876	0.017986817	0.017986817	0.05850084	29413	1
MF	GO:0001618	virus receptor activity	1/17	19/16876	0.018977102	0.018977102	0.05850084	25253	1
MF	GO:0140272	exogenous protein binding	1/17	19/16876	0.018977102	0.018977102	0.05850084	25253	1
MF	GO:0019200	carbohydrate kinase activity	1/17	22/16876	0.021942321	0.021942321	0.060711593	25059	1
MF	GO:0008483	transaminase activity	1/17	23/16876	0.022928851	0.022928851	0.060711593	64203	1
MF	GO:0030247	polysaccharide binding	1/17	24/16876	0.023914444	0.023914444	0.060711593	294270	1
MF	GO:0016769	transferase activity, transferring nitrogenous groups	1/17	26/16876	0.025882825	0.025882825	0.062058236	64203	1
MF	GO:0030246	carbohydrate binding	2/17	273/16876	0.03021934	0.03021934	0.068642269	25059/294270	2
MF	GO:0001968	fibronectin binding	1/17	33/16876	0.032742778	0.032742778	0.068756737	29175	1
MF	GO:0042605	peptide antigen binding	1/17	34/16876	0.033719051	0.033719051	0.068756737	294270	1
MF	GO:0042277	peptide binding	2/17	302/16876	0.036368905	0.036368905	0.068756737	294270/25253	2
MF	GO:0043394	proteoglycan binding	1/17	37/16876	0.03664231	0.03664231	0.068756737	29175	1
MF	GO:0004177	aminopeptidase activity	1/17	41/16876	0.040527042	0.040527042	0.072877575	25253	1
MF	GO:0016620	oxidoreductase activity, acting on the aldehyde or oxo group of donors, NAD or NADP as acceptor	1/17	48/16876	0.04728987	0.04728987	0.081637248	24188	1
