# Supplementary material for: Identification and Analysis of Hub Genes in Diabetic Cardiomyopathy: Potential Role of Cytochrome P450 1A1 in Mitochondrial Metabolism and STZ-Induced Myocardial Dysfunction
Source: Front Cardiovasc Med. 2022 Mar 21;9:835244. doi: 10.3389/fcvm.2022.835244 (PMC8977650; doi:10.3389/fcvm.2022.835244)
Supplement: Supplementary file 8 [file Data_Sheet_6.csv]

ONTOLOGY	ID	Description	GeneRatio	BgRatio	pvalue	p.adjust	qvalue	geneID	Count
BP	GO:0001676	long-chain fatty acid metabolic process	5/20	97/17962	6.02E-08	6.02E-08	2.69E-05	192272/25086/50559/81639/94172	5
BP	GO:0006631	fatty acid metabolic process	7/20	379/17962	1.08E-07	1.08E-07	2.69E-05	64194/192272/25086/50559/81639/94172/117543	7
BP	GO:0006790	sulfur compound metabolic process	6/20	281/17962	4.48E-07	4.48E-07	7.45E-05	192272/83783/171341/50559/29487/24450	6
BP	GO:0008202	steroid metabolic process	6/20	298/17962	6.32E-07	6.32E-07	7.88E-05	64194/24296/83783/312495/25086/24450	6
BP	GO:0009150	purine ribonucleotide metabolic process	6/20	334/17962	1.23E-06	1.23E-06	0.000103668	192272/24602/83783/24191/50559/24450	6
BP	GO:0006721	terpenoid metabolic process	4/20	76/17962	1.36E-06	1.36E-06	0.000103668	24296/312495/25086/24450	4
BP	GO:0009259	ribonucleotide metabolic process	6/20	349/17962	1.59E-06	1.59E-06	0.000103668	192272/24602/83783/24191/50559/24450	6
BP	GO:0006163	purine nucleotide metabolic process	6/20	358/17962	1.84E-06	1.84E-06	0.000103668	192272/24602/83783/24191/50559/24450	6
BP	GO:0019693	ribose phosphate metabolic process	6/20	359/17962	1.87E-06	1.87E-06	0.000103668	192272/24602/83783/24191/50559/24450	6
BP	GO:0051186	cofactor metabolic process	6/20	391/17962	3.06E-06	3.06E-06	0.000152922	192272/24296/171341/50559/29487/24450	6
BP	GO:0072521	purine-containing compound metabolic process	6/20	403/17962	3.65E-06	3.65E-06	0.000156948	192272/24602/83783/24191/50559/24450	6
BP	GO:0006720	isoprenoid metabolic process	4/20	98/17962	3.77E-06	3.77E-06	0.000156948	24296/312495/25086/24450	4
BP	GO:0033865	nucleoside bisphosphate metabolic process	4/20	107/17962	5.36E-06	5.36E-06	0.000178227	192272/83783/50559/24450	4
BP	GO:0033875	ribonucleoside bisphosphate metabolic process	4/20	107/17962	5.36E-06	5.36E-06	0.000178227	192272/83783/50559/24450	4
BP	GO:0034032	purine nucleoside bisphosphate metabolic process	4/20	107/17962	5.36E-06	5.36E-06	0.000178227	192272/83783/50559/24450	4
BP	GO:0009117	nucleotide metabolic process	6/20	444/17962	6.37E-06	6.37E-06	0.000195369	192272/24602/83783/24191/50559/24450	6
BP	GO:0006805	xenobiotic metabolic process	4/20	113/17962	6.66E-06	6.66E-06	0.000195369	24296/83783/312495/25086	4
BP	GO:0006753	nucleoside phosphate metabolic process	6/20	452/17962	7.05E-06	7.05E-06	0.000195555	192272/24602/83783/24191/50559/24450	6
BP	GO:0032868	response to insulin	5/20	326/17962	2.37E-05	2.37E-05	0.000621461	64194/24602/24484/94172/24450	5
BP	GO:0044282	small molecule catabolic process	5/20	332/17962	2.58E-05	2.58E-05	0.000625923	192272/24296/83783/312495/117543	5
BP	GO:0046486	glycerolipid metabolic process	5/20	335/17962	2.70E-05	2.70E-05	0.000625923	64194/25086/81639/94172/116720	5
BP	GO:0008654	phospholipid biosynthetic process	4/20	162/17962	2.76E-05	2.76E-05	0.000625923	81639/94172/24450/116720	4
BP	GO:0006646	phosphatidylethanolamine biosynthetic process	2/20	10/17962	5.27E-05	5.27E-05	0.00114371	81639/94172	2
BP	GO:0071466	cellular response to xenobiotic stimulus	4/20	212/17962	7.88E-05	7.88E-05	0.001638059	24296/83783/312495/25086	4
BP	GO:0001666	response to hypoxia	5/20	424/17962	8.28E-05	8.28E-05	0.001652485	192272/24296/24602/24484/24191	5
BP	GO:0009812	flavonoid metabolic process	2/20	14/17962	0.00010633	0.00010633	0.001881071	24296/83783	2
BP	GO:0030258	lipid modification	4/20	230/17962	0.000108002	0.000108002	0.001881071	24296/81639/117543/116720	4
BP	GO:0006637	acyl-CoA metabolic process	3/20	85/17962	0.000110002	0.000110002	0.001881071	192272/50559/24450	3
BP	GO:0035383	thioester metabolic process	3/20	85/17962	0.000110002	0.000110002	0.001881071	192272/50559/24450	3
BP	GO:0036293	response to decreased oxygen levels	5/20	453/17962	0.000113102	0.000113102	0.001881071	192272/24296/24602/24484/24191	5
BP	GO:0090407	organophosphate biosynthetic process	5/20	463/17962	0.000125324	0.000125324	0.002017093	24602/81639/94172/24450/116720	5
BP	GO:0046337	phosphatidylethanolamine metabolic process	2/20	16/17962	0.000140029	0.000140029	0.002183342	81639/94172	2
BP	GO:0016114	terpenoid biosynthetic process	2/20	17/17962	0.000158593	0.000158593	0.002397868	24296/24450	2
BP	GO:1901615	organic hydroxy compound metabolic process	5/20	493/17962	0.00016817	0.00016817	0.002465629	64194/83783/312495/81639/24450	5
BP	GO:0006641	triglyceride metabolic process	3/20	99/17962	0.000172958	0.000172958	0.002465629	64194/25086/94172	3
BP	GO:0042573	retinoic acid metabolic process	2/20	20/17962	0.00022112	0.00022112	0.003064652	24296/312495	2
BP	GO:0034754	cellular hormone metabolic process	3/20	114/17962	0.000262352	0.000262352	0.003534492	24296/83783/312495	3
BP	GO:0072329	monocarboxylic acid catabolic process	3/20	115/17962	0.000269188	0.000269188	0.003534492	192272/312495/117543	3
BP	GO:0046474	glycerophospholipid biosynthetic process	3/20	120/17962	0.000305101	0.000305101	0.003903315	81639/94172/116720	3
BP	GO:0006639	acylglycerol metabolic process	3/20	122/17962	0.00032029	0.00032029	0.003995193	64194/25086/94172	3
BP	GO:0006638	neutral lipid metabolic process	3/20	124/17962	0.000335959	0.000335959	0.004088439	64194/25086/94172	3
BP	GO:0016125	sterol metabolic process	3/20	129/17962	0.000377278	0.000377278	0.004481954	64194/312495/24450	3
BP	GO:1901568	fatty acid derivative metabolic process	3/20	145/17962	0.00053112	0.00053112	0.006091728	25086/81639/24450	3
BP	GO:0000038	very long-chain fatty acid metabolic process	2/20	31/17962	0.000537203	0.000537203	0.006091728	192272/50559	2
BP	GO:0006644	phospholipid metabolic process	4/20	359/17962	0.000590035	0.000590035	0.006542138	81639/94172/24450/116720	4
BP	GO:0045017	glycerolipid biosynthetic process	3/20	153/17962	0.000621115	0.000621115	0.006737034	81639/94172/116720	3
BP	GO:0017085	response to insecticide	2/20	34/17962	0.000646813	0.000646813	0.006866501	24296/83783	2
BP	GO:0008299	isoprenoid biosynthetic process	2/20	35/17962	0.000685556	0.000685556	0.007126173	24296/24450	2
BP	GO:0006575	cellular modified amino acid metabolic process	3/20	166/17962	0.000787206	0.000787206	0.008015806	171341/29487/94172	3
BP	GO:0009410	response to xenobiotic stimulus	4/20	404/17962	0.00091796	0.00091796	0.009160273	24296/83783/312495/25086	4
BP	GO:0033189	response to vitamin A	2/20	44/17962	0.001083449	0.001083449	0.010599691	24296/312495	2
BP	GO:0072330	monocarboxylic acid biosynthetic process	3/20	187/17962	0.00111098	0.00111098	0.010660012	64194/24296/81639	3
BP	GO:0060416	response to growth hormone	2/20	45/17962	0.001133086	0.001133086	0.010666989	24484/24450	2
BP	GO:0006695	cholesterol biosynthetic process	2/20	47/17962	0.001235589	0.001235589	0.011416552	64194/24450	2
BP	GO:1902653	secondary alcohol biosynthetic process	2/20	48/17962	0.00128845	0.00128845	0.011688525	64194/24450	2
BP	GO:0044242	cellular lipid catabolic process	3/20	200/17962	0.001348099	0.001348099	0.012011258	192272/312495/117543	3
BP	GO:0050891	multicellular organismal water homeostasis	2/20	52/17962	0.001510579	0.001510579	0.012994815	24602/312495	2
BP	GO:0051055	negative regulation of lipid biosynthetic process	2/20	52/17962	0.001510579	0.001510579	0.012994815	64194/94172	2
BP	GO:0016126	sterol biosynthetic process	2/20	54/17962	0.001628022	0.001628022	0.013538285	64194/24450	2
BP	GO:0019369	arachidonic acid metabolic process	2/20	54/17962	0.001628022	0.001628022	0.013538285	25086/81639	2
BP	GO:0001523	retinoid metabolic process	2/20	55/17962	0.00168833	0.00168833	0.013809637	24296/312495	2
BP	GO:0006732	coenzyme metabolic process	3/20	218/17962	0.001725824	0.001725824	0.013888635	192272/50559/24450	3
BP	GO:0010665	regulation of cardiac muscle cell apoptotic process	2/20	57/17962	0.00181211	0.00181211	0.014066462	24484/50559	2
BP	GO:0042445	hormone metabolic process	3/20	223/17962	0.001841348	0.001841348	0.014066462	24296/83783/312495	3
BP	GO:0006749	glutathione metabolic process	2/20	58/17962	0.001875577	0.001875577	0.014066462	171341/29487	2
BP	GO:0016054	organic acid catabolic process	3/20	225/17962	0.001888882	0.001888882	0.014066462	192272/312495/117543	3
BP	GO:0046395	carboxylic acid catabolic process	3/20	225/17962	0.001888882	0.001888882	0.014066462	192272/312495/117543	3
BP	GO:0048871	multicellular organismal homeostasis	4/20	494/17962	0.001928999	0.001928999	0.014153959	24602/312495/94172/117543	4
BP	GO:0032496	response to lipopolysaccharide	4/20	499/17962	0.002001336	0.002001336	0.014295946	24296/24484/171341/24450	4
BP	GO:0010662	regulation of striated muscle cell apoptotic process	2/20	60/17962	0.002005655	0.002005655	0.014295946	24484/50559	2
BP	GO:0030104	water homeostasis	2/20	61/17962	0.002072261	0.002072261	0.014460477	24602/312495	2
BP	GO:1901617	organic hydroxy compound biosynthetic process	3/20	233/17962	0.002086702	0.002086702	0.014460477	64194/81639/24450	3
BP	GO:0010659	cardiac muscle cell apoptotic process	2/20	62/17962	0.002139909	0.002139909	0.014626056	24484/50559	2
BP	GO:0006650	glycerophospholipid metabolic process	3/20	237/17962	0.002190283	0.002190283	0.014768053	81639/94172/116720	3
BP	GO:0016101	diterpenoid metabolic process	2/20	64/17962	0.002278323	0.002278323	0.015156844	24296/312495	2
BP	GO:0010658	striated muscle cell apoptotic process	2/20	65/17962	0.002349084	0.002349084	0.015421967	24484/50559	2
BP	GO:0006661	phosphatidylinositol biosynthetic process	2/20	66/17962	0.002420879	0.002420879	0.015485785	94172/116720	2
BP	GO:1901570	fatty acid derivative biosynthetic process	2/20	66/17962	0.002420879	0.002420879	0.015485785	81639/24450	2
BP	GO:0046394	carboxylic acid biosynthetic process	3/20	290/17962	0.003873763	0.003873763	0.024465875	64194/24296/81639	3
BP	GO:0016053	organic acid biosynthetic process	3/20	292/17962	0.003949141	0.003949141	0.024630167	64194/24296/81639	3
BP	GO:0016042	lipid catabolic process	3/20	306/17962	0.004502065	0.004502065	0.027732021	192272/312495/117543	3
BP	GO:0045833	negative regulation of lipid metabolic process	2/20	92/17962	0.004643256	0.004643256	0.028252933	64194/94172	2
BP	GO:0098869	cellular oxidant detoxification	2/20	96/17962	0.005044658	0.005044658	0.030325529	171341/29487	2
BP	GO:0009062	fatty acid catabolic process	2/20	97/17962	0.005147434	0.005147434	0.030574983	192272/117543	2
BP	GO:0019395	fatty acid oxidation	2/20	98/17962	0.005251176	0.005251176	0.030618261	81639/117543	2
BP	GO:0044706	multi-multicellular organism process	3/20	325/17962	0.00532472	0.00532472	0.030618261	24296/24602/24484	3
BP	GO:0006066	alcohol metabolic process	3/20	327/17962	0.005416251	0.005416251	0.030618261	64194/83783/24450	3
BP	GO:0010660	regulation of muscle cell apoptotic process	2/20	100/17962	0.005461548	0.005461548	0.030618261	24484/50559	2
BP	GO:0034440	lipid oxidation	2/20	100/17962	0.005461548	0.005461548	0.030618261	81639/117543	2
BP	GO:0010657	muscle cell apoptotic process	2/20	106/17962	0.006115636	0.006115636	0.03390423	24484/50559	2
BP	GO:1990748	cellular detoxification	2/20	107/17962	0.006227979	0.006227979	0.034147626	171341/29487	2
BP	GO:0051289	protein homotetramerization	2/20	108/17962	0.006341268	0.006341268	0.034390858	24191/117543	2
BP	GO:0006690	icosanoid metabolic process	2/20	114/17962	0.007040741	0.007040741	0.037773756	25086/81639	2
BP	GO:0033559	unsaturated fatty acid metabolic process	2/20	116/17962	0.007281372	0.007281372	0.038649162	25086/81639	2
BP	GO:0098754	detoxification	2/20	118/17962	0.007525712	0.007525712	0.039481055	171341/29487	2
BP	GO:0008203	cholesterol metabolic process	2/20	119/17962	0.007649268	0.007649268	0.039481055	64194/24450	2
BP	GO:0007584	response to nutrient	3/20	371/17962	0.007675484	0.007675484	0.039481055	24296/312495/24450	3
BP	GO:0060349	bone morphogenesis	2/20	122/17962	0.008025456	0.008025456	0.040860002	64194/312495	2
BP	GO:0016999	antibiotic metabolic process	2/20	127/17962	0.008670719	0.008670719	0.043699316	24296/83783	2
BP	GO:0070542	response to fatty acid	2/20	128/17962	0.008802496	0.008802496	0.043919821	64194/24450	2
BP	GO:1902652	secondary alcohol metabolic process	2/20	131/17962	0.00920324	0.00920324	0.045464678	64194/24450	2
BP	GO:0051260	protein homooligomerization	3/20	400/17962	0.009429619	0.009429619	0.045897805	24191/171341/117543	3
BP	GO:0046488	phosphatidylinositol metabolic process	2/20	133/17962	0.009474895	0.009474895	0.045897805	94172/116720	2
BP	GO:0006633	fatty acid biosynthetic process	2/20	137/17962	0.010028914	0.010028914	0.048114425	64194/81639	2
BP	GO:0010041	response to iron(III) ion	1/20	10/17962	0.011081755	0.011081755	0.048631365	24296	1
BP	GO:0032048	cardiolipin metabolic process	1/20	10/17962	0.011081755	0.011081755	0.048631365	94172	1
BP	GO:0034035	purine ribonucleoside bisphosphate metabolic process	1/20	10/17962	0.011081755	0.011081755	0.048631365	83783	1
BP	GO:0035437	maintenance of protein localization in endoplasmic reticulum	1/20	10/17962	0.011081755	0.011081755	0.048631365	64194	1
BP	GO:0070862	negative regulation of protein exit from endoplasmic reticulum	1/20	10/17962	0.011081755	0.011081755	0.048631365	64194	1
BP	GO:0071447	cellular response to hydroperoxide	1/20	10/17962	0.011081755	0.011081755	0.048631365	171341	1
BP	GO:0071501	cellular response to sterol depletion	1/20	10/17962	0.011081755	0.011081755	0.048631365	64194	1
BP	GO:1902224	ketone body metabolic process	1/20	10/17962	0.011081755	0.011081755	0.048631365	24450	1
BP	GO:0046165	alcohol biosynthetic process	2/20	148/17962	0.011625187	0.011625187	0.048631365	64194/24450	2
BP	GO:0042737	drug catabolic process	2/20	151/17962	0.012078803	0.012078803	0.048631365	83783/25086	2
BP	GO:0002138	retinoic acid biosynthetic process	1/20	11/17962	0.012183491	0.012183491	0.048631365	24296	1
BP	GO:0006658	phosphatidylserine metabolic process	1/20	11/17962	0.012183491	0.012183491	0.048631365	94172	1
BP	GO:0006991	response to sterol depletion	1/20	11/17962	0.012183491	0.012183491	0.048631365	64194	1
BP	GO:0010193	response to ozone	1/20	11/17962	0.012183491	0.012183491	0.048631365	25086	1
BP	GO:0016102	diterpenoid biosynthetic process	1/20	11/17962	0.012183491	0.012183491	0.048631365	24296	1
BP	GO:0018894	dibenzo-p-dioxin metabolic process	1/20	11/17962	0.012183491	0.012183491	0.048631365	24296	1
BP	GO:0030388	fructose 1,6-bisphosphate metabolic process	1/20	11/17962	0.012183491	0.012183491	0.048631365	24191	1
BP	GO:0043587	tongue morphogenesis	1/20	11/17962	0.012183491	0.012183491	0.048631365	312495	1
BP	GO:0046471	phosphatidylglycerol metabolic process	1/20	11/17962	0.012183491	0.012183491	0.048631365	94172	1
BP	GO:1902510	regulation of apoptotic DNA fragmentation	1/20	11/17962	0.012183491	0.012183491	0.048631365	24484	1
BP	GO:1904016	response to Thyroglobulin triiodothyronine	1/20	11/17962	0.012183491	0.012183491	0.048631365	24484	1
BP	GO:0006694	steroid biosynthetic process	2/20	154/17962	0.01254015	0.01254015	0.048889885	64194/24450	2
BP	GO:0014706	striated muscle tissue development	3/20	451/17962	0.013047353	0.013047353	0.048889885	89818/24602/312495	3
BP	GO:0006068	ethanol catabolic process	1/20	12/17962	0.013284061	0.013284061	0.048889885	83783	1
BP	GO:0006654	phosphatidic acid biosynthetic process	1/20	12/17962	0.013284061	0.013284061	0.048889885	94172	1
BP	GO:0007168	receptor guanylyl cyclase signaling pathway	1/20	12/17962	0.013284061	0.013284061	0.048889885	24602	1
BP	GO:0009111	vitamin catabolic process	1/20	12/17962	0.013284061	0.013284061	0.048889885	312495	1
BP	GO:0036092	phosphatidylinositol-3-phosphate biosynthetic process	1/20	12/17962	0.013284061	0.013284061	0.048889885	116720	1
BP	GO:0043568	positive regulation of insulin-like growth factor receptor signaling pathway	1/20	12/17962	0.013284061	0.013284061	0.048889885	24484	1
BP	GO:0060363	cranial suture morphogenesis	1/20	12/17962	0.013284061	0.013284061	0.048889885	64194	1
BP	GO:1902514	regulation of calcium ion transmembrane transport via high voltage-gated calcium channel	1/20	12/17962	0.013284061	0.013284061	0.048889885	24602	1
BP	GO:0048565	digestive tract development	2/20	159/17962	0.013326104	0.013326104	0.048889885	24296/24450	2
BP	GO:0060452	positive regulation of cardiac muscle contraction	1/20	13/17962	0.014383466	0.014383466	0.05163016	24602	1
BP	GO:0061577	calcium ion transmembrane transport via high voltage-gated calcium channel	1/20	13/17962	0.014383466	0.014383466	0.05163016	24602	1
BP	GO:1903624	regulation of DNA catabolic process	1/20	13/17962	0.014383466	0.014383466	0.05163016	24484	1
BP	GO:0060537	muscle tissue development	3/20	474/17962	0.014907147	0.014907147	0.052354059	89818/24602/312495	3
BP	GO:0006182	cGMP biosynthetic process	1/20	14/17962	0.015481707	0.015481707	0.052354059	24602	1
BP	GO:0031652	positive regulation of heat generation	1/20	14/17962	0.015481707	0.015481707	0.052354059	94172	1
BP	GO:0060137	maternal process involved in parturition	1/20	14/17962	0.015481707	0.015481707	0.052354059	24296	1
BP	GO:0090110	COPII-coated vesicle cargo loading	1/20	14/17962	0.015481707	0.015481707	0.052354059	64194	1
BP	GO:1900119	positive regulation of execution phase of apoptosis	1/20	14/17962	0.015481707	0.015481707	0.052354059	24484	1
BP	GO:0055123	digestive system development	2/20	173/17962	0.015638275	0.015638275	0.052354059	24296/24450	2
BP	GO:0046890	regulation of lipid biosynthetic process	2/20	177/17962	0.016328562	0.016328562	0.052354059	64194/94172	2
BP	GO:0033273	response to vitamin	2/20	178/17962	0.016503165	0.016503165	0.052354059	24296/312495	2
BP	GO:0001821	histamine secretion	1/20	15/17962	0.016578785	0.016578785	0.052354059	24602	1
BP	GO:0006067	ethanol metabolic process	1/20	15/17962	0.016578785	0.016578785	0.052354059	83783	1
BP	GO:0034116	positive regulation of heterotypic cell-cell adhesion	1/20	15/17962	0.016578785	0.016578785	0.052354059	81639	1
BP	GO:0034310	primary alcohol catabolic process	1/20	15/17962	0.016578785	0.016578785	0.052354059	83783	1
BP	GO:0035358	regulation of peroxisome proliferator activated receptor signaling pathway	1/20	15/17962	0.016578785	0.016578785	0.052354059	81639	1
BP	GO:0043652	engulfment of apoptotic cell	1/20	15/17962	0.016578785	0.016578785	0.052354059	81639	1
BP	GO:0045717	negative regulation of fatty acid biosynthetic process	1/20	15/17962	0.016578785	0.016578785	0.052354059	64194	1
BP	GO:0046473	phosphatidic acid metabolic process	1/20	15/17962	0.016578785	0.016578785	0.052354059	94172	1
BP	GO:0048385	regulation of retinoic acid receptor signaling pathway	1/20	15/17962	0.016578785	0.016578785	0.052354059	312495	1
BP	GO:1903818	positive regulation of voltage-gated potassium channel activity	1/20	15/17962	0.016578785	0.016578785	0.052354059	24602	1
BP	GO:0010752	regulation of cGMP-mediated signaling	1/20	16/17962	0.017674702	0.017674702	0.053772843	24602	1
BP	GO:0031650	regulation of heat generation	1/20	16/17962	0.017674702	0.017674702	0.053772843	94172	1
BP	GO:0042759	long-chain fatty acid biosynthetic process	1/20	16/17962	0.017674702	0.017674702	0.053772843	81639	1
BP	GO:0043651	linoleic acid metabolic process	1/20	16/17962	0.017674702	0.017674702	0.053772843	81639	1
BP	GO:0051923	sulfation	1/20	16/17962	0.017674702	0.017674702	0.053772843	83783	1
BP	GO:1901841	regulation of high voltage-gated calcium channel activity	1/20	16/17962	0.017674702	0.017674702	0.053772843	24602	1
BP	GO:0001659	temperature homeostasis	2/20	188/17962	0.018293372	0.018293372	0.05382168	94172/117543	2
BP	GO:0051262	protein tetramerization	2/20	190/17962	0.018660959	0.018660959	0.05382168	24191/117543	2
BP	GO:0010867	positive regulation of triglyceride biosynthetic process	1/20	17/17962	0.018769459	0.018769459	0.05382168	94172	1
BP	GO:0035459	vesicle cargo loading	1/20	17/17962	0.018769459	0.018769459	0.05382168	64194	1
BP	GO:0044539	long-chain fatty acid import into cell	1/20	17/17962	0.018769459	0.018769459	0.05382168	94172	1
BP	GO:0045989	positive regulation of striated muscle contraction	1/20	17/17962	0.018769459	0.018769459	0.05382168	24602	1
BP	GO:0051608	histamine transport	1/20	17/17962	0.018769459	0.018769459	0.05382168	24602	1
BP	GO:0060628	regulation of ER to Golgi vesicle-mediated transport	1/20	17/17962	0.018769459	0.018769459	0.05382168	64194	1
BP	GO:0071071	regulation of phospholipid biosynthetic process	1/20	17/17962	0.018769459	0.018769459	0.05382168	94172	1
BP	GO:0140354	lipid import into cell	1/20	17/17962	0.018769459	0.018769459	0.05382168	94172	1
BP	GO:0006309	apoptotic DNA fragmentation	1/20	18/17962	0.019863057	0.019863057	0.055366592	24484	1
BP	GO:0031424	keratinization	1/20	18/17962	0.019863057	0.019863057	0.055366592	312495	1
BP	GO:0033327	Leydig cell differentiation	1/20	18/17962	0.019863057	0.019863057	0.055366592	171341	1
BP	GO:0060099	regulation of phagocytosis, engulfment	1/20	18/17962	0.019863057	0.019863057	0.055366592	81639	1
BP	GO:0097623	potassium ion export across plasma membrane	1/20	18/17962	0.019863057	0.019863057	0.055366592	24602	1
BP	GO:0008217	regulation of blood pressure	2/20	200/17962	0.020545825	0.020545825	0.056951586	24602/83783	2
BP	GO:0070365	hepatocyte differentiation	1/20	19/17962	0.020955497	0.020955497	0.057134917	24296	1
BP	GO:1902259	regulation of delayed rectifier potassium channel activity	1/20	19/17962	0.020955497	0.020955497	0.057134917	24602	1
BP	GO:1905153	regulation of membrane invagination	1/20	19/17962	0.020955497	0.020955497	0.057134917	81639	1
BP	GO:0007519	skeletal muscle tissue development	2/20	207/17962	0.021911105	0.021911105	0.05851161	89818/312495	2
BP	GO:0006656	phosphatidylcholine biosynthetic process	1/20	20/17962	0.02204678	0.02204678	0.05851161	94172	1
BP	GO:0008210	estrogen metabolic process	1/20	20/17962	0.02204678	0.02204678	0.05851161	83783	1
BP	GO:0050665	hydrogen peroxide biosynthetic process	1/20	20/17962	0.02204678	0.02204678	0.05851161	24296	1
BP	GO:0097094	craniofacial suture morphogenesis	1/20	20/17962	0.02204678	0.02204678	0.05851161	64194	1
BP	GO:0098657	import into cell	2/20	211/17962	0.022707954	0.022707954	0.059813984	50567/94172	2
BP	GO:0007494	midgut development	1/20	21/17962	0.023136907	0.023136907	0.059813984	24450	1
BP	GO:0010866	regulation of triglyceride biosynthetic process	1/20	21/17962	0.023136907	0.023136907	0.059813984	94172	1
BP	GO:0046068	cGMP metabolic process	1/20	21/17962	0.023136907	0.023136907	0.059813984	24602	1
BP	GO:0071280	cellular response to copper ion	1/20	21/17962	0.023136907	0.023136907	0.059813984	24296	1
BP	GO:0010666	positive regulation of cardiac muscle cell apoptotic process	1/20	22/17962	0.02422588	0.02422588	0.060715748	24484	1
BP	GO:0033008	positive regulation of mast cell activation involved in immune response	1/20	22/17962	0.02422588	0.02422588	0.060715748	24602	1
BP	GO:0033194	response to hydroperoxide	1/20	22/17962	0.02422588	0.02422588	0.060715748	171341	1
BP	GO:0035357	peroxisome proliferator activated receptor signaling pathway	1/20	22/17962	0.02422588	0.02422588	0.060715748	81639	1
BP	GO:0043306	positive regulation of mast cell degranulation	1/20	22/17962	0.02422588	0.02422588	0.060715748	24602	1
BP	GO:2001014	regulation of skeletal muscle cell differentiation	1/20	22/17962	0.02422588	0.02422588	0.060715748	312495	1
BP	GO:0060538	skeletal muscle organ development	2/20	219/17962	0.024337536	0.024337536	0.060715748	89818/312495	2
BP	GO:0009635	response to herbicide	1/20	23/17962	0.025313699	0.025313699	0.062217752	24296	1
BP	GO:0010663	positive regulation of striated muscle cell apoptotic process	1/20	23/17962	0.025313699	0.025313699	0.062217752	24484	1
BP	GO:0042178	xenobiotic catabolic process	1/20	23/17962	0.025313699	0.025313699	0.062217752	24296	1
BP	GO:0030522	intracellular receptor signaling pathway	2/20	228/17962	0.026227082	0.026227082	0.062348115	312495/81639	2
BP	GO:0031649	heat generation	1/20	24/17962	0.026400367	0.026400367	0.062348115	94172	1
BP	GO:0036315	cellular response to sterol	1/20	24/17962	0.026400367	0.026400367	0.062348115	64194	1
BP	GO:0042474	middle ear morphogenesis	1/20	24/17962	0.026400367	0.026400367	0.062348115	64194	1
BP	GO:0070861	regulation of protein exit from endoplasmic reticulum	1/20	24/17962	0.026400367	0.026400367	0.062348115	64194	1
BP	GO:0007567	parturition	1/20	25/17962	0.027485883	0.027485883	0.062348115	24296	1
BP	GO:0009190	cyclic nucleotide biosynthetic process	1/20	25/17962	0.027485883	0.027485883	0.062348115	24602	1
BP	GO:0017000	antibiotic biosynthetic process	1/20	25/17962	0.027485883	0.027485883	0.062348115	24296	1
BP	GO:0044342	type B pancreatic cell proliferation	1/20	25/17962	0.027485883	0.027485883	0.062348115	24484	1
BP	GO:0052652	cyclic purine nucleotide metabolic process	1/20	25/17962	0.027485883	0.027485883	0.062348115	24602	1
BP	GO:0009266	response to temperature stimulus	2/20	235/17962	0.027737151	0.027737151	0.062348115	94172/24450	2
BP	GO:0071248	cellular response to metal ion	2/20	236/17962	0.027955724	0.027955724	0.062348115	24296/81639	2
BP	GO:0000737	DNA catabolic process, endonucleolytic	1/20	26/17962	0.02857025	0.02857025	0.062348115	24484	1
BP	GO:0003299	muscle hypertrophy in response to stress	1/20	26/17962	0.02857025	0.02857025	0.062348115	24602	1
BP	GO:0010894	negative regulation of steroid biosynthetic process	1/20	26/17962	0.02857025	0.02857025	0.062348115	64194	1
BP	GO:0014898	cardiac muscle hypertrophy in response to stress	1/20	26/17962	0.02857025	0.02857025	0.062348115	24602	1
BP	GO:0014912	negative regulation of smooth muscle cell migration	1/20	26/17962	0.02857025	0.02857025	0.062348115	24484	1
BP	GO:0019373	epoxygenase P450 pathway	1/20	26/17962	0.02857025	0.02857025	0.062348115	25086	1
BP	GO:0034114	regulation of heterotypic cell-cell adhesion	1/20	26/17962	0.02857025	0.02857025	0.062348115	81639	1
BP	GO:0043567	regulation of insulin-like growth factor receptor signaling pathway	1/20	26/17962	0.02857025	0.02857025	0.062348115	24484	1
BP	GO:0045939	negative regulation of steroid metabolic process	1/20	26/17962	0.02857025	0.02857025	0.062348115	64194	1
BP	GO:0061436	establishment of skin barrier	1/20	26/17962	0.02857025	0.02857025	0.062348115	312495	1
BP	GO:0089718	amino acid import across plasma membrane	1/20	26/17962	0.02857025	0.02857025	0.062348115	50567	1
BP	GO:0090114	COPII-coated vesicle budding	1/20	26/17962	0.02857025	0.02857025	0.062348115	64194	1
BP	GO:0099623	regulation of cardiac muscle cell membrane repolarization	1/20	26/17962	0.02857025	0.02857025	0.062348115	24602	1
BP	GO:0060348	bone development	2/20	239/17962	0.02861568	0.02861568	0.062348115	64194/312495	2
BP	GO:0009404	toxin metabolic process	1/20	27/17962	0.029653467	0.029653467	0.063121361	24296	1
BP	GO:0014887	cardiac muscle adaptation	1/20	27/17962	0.029653467	0.029653467	0.063121361	24602	1
BP	GO:0043586	tongue development	1/20	27/17962	0.029653467	0.029653467	0.063121361	312495	1
BP	GO:0045663	positive regulation of myoblast differentiation	1/20	27/17962	0.029653467	0.029653467	0.063121361	24484	1
BP	GO:1900117	regulation of execution phase of apoptosis	1/20	27/17962	0.029653467	0.029653467	0.063121361	24484	1
BP	GO:0032869	cellular response to insulin stimulus	2/20	244/17962	0.029729628	0.029729628	0.063121361	64194/24450	2
BP	GO:0045471	response to ethanol	2/20	246/17962	0.030180077	0.030180077	0.063369486	25086/24450	2
BP	GO:0001889	liver development	2/20	247/17962	0.030406337	0.030406337	0.063369486	24296/24450	2
BP	GO:0003085	negative regulation of systemic arterial blood pressure	1/20	28/17962	0.030735538	0.030735538	0.063369486	24602	1
BP	GO:0030262	apoptotic nuclear changes	1/20	28/17962	0.030735538	0.030735538	0.063369486	24484	1
BP	GO:0033762	response to glucagon	1/20	28/17962	0.030735538	0.030735538	0.063369486	24450	1
BP	GO:0045922	negative regulation of fatty acid metabolic process	1/20	28/17962	0.030735538	0.030735538	0.063369486	64194	1
BP	GO:0090208	positive regulation of triglyceride metabolic process	1/20	28/17962	0.030735538	0.030735538	0.063369486	94172	1
BP	GO:0061008	hepaticobiliary system development	2/20	250/17962	0.031089246	0.031089246	0.063753975	24296/24450	2
BP	GO:0032355	response to estradiol	2/20	253/17962	0.031778311	0.031778311	0.063753975	64194/24484	2
BP	GO:0006921	cellular component disassembly involved in execution phase of apoptosis	1/20	29/17962	0.031816462	0.031816462	0.063753975	24484	1
BP	GO:0010460	positive regulation of heart rate	1/20	29/17962	0.031816462	0.031816462	0.063753975	24602	1
BP	GO:0039694	viral RNA genome replication	1/20	29/17962	0.031816462	0.031816462	0.063753975	116720	1
BP	GO:0048643	positive regulation of skeletal muscle tissue development	1/20	29/17962	0.031816462	0.031816462	0.063753975	312495	1
BP	GO:1901018	positive regulation of potassium ion transmembrane transporter activity	1/20	29/17962	0.031816462	0.031816462	0.063753975	24602	1
BP	GO:0033005	positive regulation of mast cell activation	1/20	30/17962	0.03289624	0.03289624	0.0653924	24602	1
BP	GO:0043090	amino acid import	1/20	30/17962	0.03289624	0.03289624	0.0653924	50567	1
BP	GO:0032369	negative regulation of lipid transport	1/20	31/17962	0.033974875	0.033974875	0.066498552	24484	1
BP	GO:0033561	regulation of water loss via skin	1/20	31/17962	0.033974875	0.033974875	0.066498552	312495	1
BP	GO:0099622	cardiac muscle cell membrane repolarization	1/20	31/17962	0.033974875	0.033974875	0.066498552	24602	1
BP	GO:0048193	Golgi vesicle transport	2/20	263/17962	0.034119088	0.034119088	0.066498552	64194/89818	2
BP	GO:0048705	skeletal system morphogenesis	2/20	263/17962	0.034119088	0.034119088	0.066498552	64194/312495	2
BP	GO:0006308	DNA catabolic process	1/20	33/17962	0.036128716	0.036128716	0.06933203	24484	1
BP	GO:0006775	fat-soluble vitamin metabolic process	1/20	33/17962	0.036128716	0.036128716	0.06933203	312495	1
BP	GO:0043302	positive regulation of leukocyte degranulation	1/20	33/17962	0.036128716	0.036128716	0.06933203	24602	1
BP	GO:0048384	retinoic acid receptor signaling pathway	1/20	33/17962	0.036128716	0.036128716	0.06933203	312495	1
BP	GO:0006984	ER-nucleus signaling pathway	1/20	34/17962	0.037203925	0.037203925	0.070850384	64194	1
BP	GO:0060306	regulation of membrane repolarization	1/20	34/17962	0.037203925	0.037203925	0.070850384	24602	1
BP	GO:0006084	acetyl-CoA metabolic process	1/20	35/17962	0.038277995	0.038277995	0.07153073	24450	1
BP	GO:0006778	porphyrin-containing compound metabolic process	1/20	35/17962	0.038277995	0.038277995	0.07153073	24296	1
BP	GO:0009954	proximal/distal pattern formation	1/20	35/17962	0.038277995	0.038277995	0.07153073	312495	1
BP	GO:0010667	negative regulation of cardiac muscle cell apoptotic process	1/20	35/17962	0.038277995	0.038277995	0.07153073	50559	1
BP	GO:0048194	Golgi vesicle budding	1/20	35/17962	0.038277995	0.038277995	0.07153073	64194	1
BP	GO:0019432	triglyceride biosynthetic process	1/20	36/17962	0.039350927	0.039350927	0.072989001	94172	1
BP	GO:0043304	regulation of mast cell degranulation	1/20	36/17962	0.039350927	0.039350927	0.072989001	24602	1
BP	GO:0006884	cell volume homeostasis	1/20	37/17962	0.040422721	0.040422721	0.073878425	81639	1
BP	GO:0010831	positive regulation of myotube differentiation	1/20	37/17962	0.040422721	0.040422721	0.073878425	312495	1
BP	GO:0033006	regulation of mast cell activation involved in immune response	1/20	37/17962	0.040422721	0.040422721	0.073878425	24602	1
BP	GO:0036314	response to sterol	1/20	37/17962	0.040422721	0.040422721	0.073878425	64194	1
BP	GO:0007565	female pregnancy	2/20	291/17962	0.041020843	0.041020843	0.073939329	24602/24484	2
BP	GO:0010664	negative regulation of striated muscle cell apoptotic process	1/20	38/17962	0.041493379	0.041493379	0.073939329	50559	1
BP	GO:0015804	neutral amino acid transport	1/20	38/17962	0.041493379	0.041493379	0.073939329	50567	1
BP	GO:0019934	cGMP-mediated signaling	1/20	38/17962	0.041493379	0.041493379	0.073939329	24602	1
BP	GO:0046460	neutral lipid biosynthetic process	1/20	38/17962	0.041493379	0.041493379	0.073939329	94172	1
BP	GO:0046463	acylglycerol biosynthetic process	1/20	38/17962	0.041493379	0.041493379	0.073939329	94172	1
BP	GO:1900087	positive regulation of G1/S transition of mitotic cell cycle	1/20	38/17962	0.041493379	0.041493379	0.073939329	24296	1
BP	GO:0010661	positive regulation of muscle cell apoptotic process	1/20	39/17962	0.042562902	0.042562902	0.074778986	24484	1
BP	GO:0034694	response to prostaglandin	1/20	39/17962	0.042562902	0.042562902	0.074778986	24450	1
BP	GO:0072595	maintenance of protein localization in organelle	1/20	39/17962	0.042562902	0.042562902	0.074778986	64194	1
BP	GO:0051384	response to glucocorticoid	2/20	297/17962	0.042564073	0.042564073	0.074778986	83783/24450	2
BP	GO:0009187	cyclic nucleotide metabolic process	1/20	40/17962	0.043631291	0.043631291	0.075589298	24602	1
BP	GO:0043001	Golgi to plasma membrane protein transport	1/20	40/17962	0.043631291	0.043631291	0.075589298	89818	1
BP	GO:0048009	insulin-like growth factor receptor signaling pathway	1/20	40/17962	0.043631291	0.043631291	0.075589298	24484	1
BP	GO:1901385	regulation of voltage-gated calcium channel activity	1/20	40/17962	0.043631291	0.043631291	0.075589298	24602	1
BP	GO:0097237	cellular response to toxic substance	2/20	302/17962	0.043866875	0.043866875	0.07573447	171341/29487	2
BP	GO:0046470	phosphatidylcholine metabolic process	1/20	41/17962	0.044698548	0.044698548	0.076904217	94172	1
BP	GO:0090596	sensory organ morphogenesis	2/20	306/17962	0.044919961	0.044919961	0.077019575	64194/312495	2
BP	GO:0042398	cellular modified amino acid biosynthetic process	1/20	42/17962	0.045764673	0.045764673	0.077932297	94172	1
BP	GO:0140115	export across plasma membrane	1/20	42/17962	0.045764673	0.045764673	0.077932297	24602	1
BP	GO:0046883	regulation of hormone secretion	2/20	310/17962	0.045982582	0.045982582	0.078037036	24602/24484	2
BP	GO:0071241	cellular response to inorganic substance	2/20	312/17962	0.046517439	0.046517439	0.078407851	24296/81639	2
BP	GO:0032527	protein exit from endoplasmic reticulum	1/20	43/17962	0.046829668	0.046829668	0.078407851	64194	1
BP	GO:0042304	regulation of fatty acid biosynthetic process	1/20	43/17962	0.046829668	0.046829668	0.078407851	64194	1
BP	GO:0086009	membrane repolarization	1/20	43/17962	0.046829668	0.046829668	0.078407851	24602	1
BP	GO:0033013	tetrapyrrole metabolic process	1/20	44/17962	0.047893533	0.047893533	0.078975602	24296	1
BP	GO:0043330	response to exogenous dsRNA	1/20	44/17962	0.047893533	0.047893533	0.078975602	50567	1
BP	GO:0046854	phosphatidylinositol phosphorylation	1/20	44/17962	0.047893533	0.047893533	0.078975602	116720	1
BP	GO:0031960	response to corticosteroid	2/20	321/17962	0.048953173	0.048953173	0.078975602	83783/24450	2
BP	GO:0001709	cell fate determination	1/20	45/17962	0.048956271	0.048956271	0.078975602	312495	1
BP	GO:0002888	positive regulation of myeloid leukocyte mediated immunity	1/20	45/17962	0.048956271	0.048956271	0.078975602	24602	1
BP	GO:0042738	exogenous drug catabolic process	1/20	45/17962	0.048956271	0.048956271	0.078975602	25086	1
BP	GO:0090207	regulation of triglyceride metabolic process	1/20	45/17962	0.048956271	0.048956271	0.078975602	94172	1
BP	GO:0090317	negative regulation of intracellular protein transport	1/20	45/17962	0.048956271	0.048956271	0.078975602	64194	1
BP	GO:1901381	positive regulation of potassium ion transmembrane transport	1/20	45/17962	0.048956271	0.048956271	0.078975602	24602	1
BP	GO:1905953	negative regulation of lipid localization	1/20	45/17962	0.048956271	0.048956271	0.078975602	24484	1
CC	GO:0005743	mitochondrial inner membrane	3/20	362/18446	0.006668826	0.006668826	0.107206602	24296/25086/94172	3
CC	GO:0031300	intrinsic component of organelle membrane	3/20	371/18446	0.007135677	0.007135677	0.107206602	64194/89818/25086	3
CC	GO:0019866	organelle inner membrane	3/20	413/18446	0.009570497	0.009570497	0.107206602	24296/25086/94172	3
CC	GO:0031227	intrinsic component of endoplasmic reticulum membrane	2/20	140/18446	0.009936222	0.009936222	0.107206602	64194/25086	2
CC	GO:0031091	platelet alpha granule	1/20	19/18446	0.02041074	0.02041074	0.154461749	24484	1
CC	GO:0042629	mast cell granule	1/20	20/18446	0.021473951	0.021473951	0.154461749	24602	1
CC	GO:0005942	phosphatidylinositol 3-kinase complex	1/20	26/18446	0.02783023	0.02783023	0.155066263	116720	1
CC	GO:0099524	postsynaptic cytosol	1/20	27/18446	0.028885789	0.028885789	0.155066263	24191	1
CC	GO:0005759	mitochondrial matrix	2/20	309/18446	0.043579273	0.043579273	0.155066263	192272/24450	2
CC	GO:0019898	extrinsic component of membrane	2/20	309/18446	0.043579273	0.043579273	0.155066263	81639/116720	2
CC	GO:0005720	nuclear heterochromatin	1/20	42/18446	0.044589104	0.044589104	0.155066263	24484	1
CC	GO:0099522	region of cytosol	1/20	42/18446	0.044589104	0.044589104	0.155066263	24191	1
MF	GO:0005506	iron ion binding	4/19	204/16876	6.97E-05	6.97E-05	0.001908576	24296/312495/25086/81639	4
MF	GO:0016290	palmitoyl-CoA hydrolase activity	2/19	13/16876	9.30E-05	9.30E-05	0.001908576	192272/50559	2
MF	GO:0004602	glutathione peroxidase activity	2/19	21/16876	0.000248995	0.000248995	0.00268149	171341/29487	2
MF	GO:0047617	acyl-CoA hydrolase activity	2/19	22/16876	0.00027371	0.00027371	0.00268149	192272/50559	2
MF	GO:0016289	CoA hydrolase activity	2/19	24/16876	0.000326592	0.000326592	0.00268149	192272/50559	2
MF	GO:0004497	monooxygenase activity	3/19	143/16876	0.000522614	0.000522614	0.00357578	24296/312495/25086	3
MF	GO:0004364	glutathione transferase activity	2/19	36/16876	0.000739501	0.000739501	0.004121992	171341/29487	2
MF	GO:0020037	heme binding	3/19	166/16876	0.000806618	0.000806618	0.004121992	24296/312495/25086	3
MF	GO:0046906	tetrapyrrole binding	3/19	174/16876	0.000924453	0.000924453	0.004121992	24296/312495/25086	3
MF	GO:0016709	oxidoreductase activity, acting on paired donors, with incorporation or reduction of molecular oxygen, NAD(P)H as one donor, and incorporation of one atom of oxygen	2/19	44/16876	0.001104482	0.001104482	0.004121992	24296/312495	2
MF	GO:0016790	thiolester hydrolase activity	2/19	44/16876	0.001104482	0.001104482	0.004121992	192272/50559	2
MF	GO:0051879	Hsp90 protein binding	2/19	47/16876	0.001259562	0.001259562	0.004172617	24296/25086	2
MF	GO:0004601	peroxidase activity	2/19	50/16876	0.001424479	0.001424479	0.004172617	171341/29487	2
MF	GO:0030544	Hsp70 protein binding	2/19	51/16876	0.001481627	0.001481627	0.004172617	24296/25086	2
MF	GO:0016705	oxidoreductase activity, acting on paired donors, with incorporation or reduction of molecular oxygen	3/19	207/16876	0.00152461	0.00152461	0.004172617	24296/312495/25086	3
MF	GO:0016684	oxidoreductase activity, acting on peroxide as acceptor	2/19	54/16876	0.001659567	0.001659567	0.0042581	171341/29487	2
MF	GO:0008395	steroid hydroxylase activity	2/19	59/16876	0.00197765	0.00197765	0.00451043	24296/25086	2
MF	GO:0016712	oxidoreductase activity, acting on paired donors, with incorporation or reduction of molecular oxygen, reduced flavin or flavoprotein as one donor, and incorporation of one atom of oxygen	2/19	59/16876	0.00197765	0.00197765	0.00451043	24296/25086	2
MF	GO:0016765	transferase activity, transferring alkyl or aryl (other than methyl) groups	2/19	66/16876	0.002467682	0.002467682	0.005331833	171341/29487	2
MF	GO:0016209	antioxidant activity	2/19	84/16876	0.003962347	0.003962347	0.008133238	171341/29487	2
MF	GO:0031072	heat shock protein binding	2/19	142/16876	0.010945999	0.010945999	0.017230964	24296/25086	2
MF	GO:0016303	1-phosphatidylinositol-3-kinase activity	1/19	10/16876	0.011204696	0.011204696	0.017230964	116720	1
MF	GO:0016679	oxidoreductase activity, acting on diphenols and related substances as donors	1/19	10/16876	0.011204696	0.011204696	0.017230964	24296	1
MF	GO:0016801	hydrolase activity, acting on ether bonds	1/19	10/16876	0.011204696	0.011204696	0.017230964	81639	1
MF	GO:0005342	organic acid transmembrane transporter activity	2/19	146/16876	0.011542729	0.011542729	0.017230964	50567/94172	2
MF	GO:0046943	carboxylic acid transmembrane transporter activity	2/19	146/16876	0.011542729	0.011542729	0.017230964	50567/94172	2
MF	GO:0052689	carboxylic ester hydrolase activity	2/19	149/16876	0.011999565	0.011999565	0.017230964	192272/50559	2
MF	GO:0019870	potassium channel inhibitor activity	1/19	11/16876	0.0123186	0.0123186	0.017230964	81639	1
MF	GO:0035004	phosphatidylinositol 3-kinase activity	1/19	11/16876	0.0123186	0.0123186	0.017230964	116720	1
MF	GO:0016832	aldehyde-lyase activity	1/19	12/16876	0.013431316	0.013431316	0.017230964	24191	1
MF	GO:0031994	insulin-like growth factor I binding	1/19	12/16876	0.013431316	0.013431316	0.017230964	24484	1
MF	GO:0072542	protein phosphatase activator activity	1/19	12/16876	0.013431316	0.013431316	0.017230964	24484	1
MF	GO:0004467	long-chain fatty acid-CoA ligase activity	1/19	13/16876	0.014542843	0.014542843	0.01755947	94172	1
MF	GO:0005324	long-chain fatty acid transporter activity	1/19	13/16876	0.014542843	0.014542843	0.01755947	94172	1
MF	GO:0019211	phosphatase activator activity	1/19	14/16876	0.015653185	0.015653185	0.017850123	24484	1
MF	GO:0052742	phosphatidylinositol kinase activity	1/19	14/16876	0.015653185	0.015653185	0.017850123	116720	1
MF	GO:0016307	phosphatidylinositol phosphate kinase activity	1/19	15/16876	0.016762341	0.016762341	0.01859833	116720	1
MF	GO:0001972	retinoic acid binding	1/19	16/16876	0.017870313	0.017870313	0.019305878	312495	1
MF	GO:0010181	FMN binding	1/19	18/16876	0.020082709	0.020082709	0.020227621	25086	1
MF	GO:0043295	glutathione binding	1/19	18/16876	0.020082709	0.020082709	0.020227621	171341	1
MF	GO:0015645	fatty acid ligase activity	1/19	19/16876	0.021187136	0.021187136	0.020227621	94172	1
MF	GO:0070402	NADPH binding	1/19	19/16876	0.021187136	0.021187136	0.020227621	117543	1
MF	GO:1900750	oligopeptide binding	1/19	19/16876	0.021187136	0.021187136	0.020227621	171341	1
MF	GO:0008514	organic anion transmembrane transporter activity	2/19	204/16876	0.021722609	0.021722609	0.020267506	50567/94172	2
MF	GO:0016405	CoA-ligase activity	1/19	22/16876	0.024493346	0.024493346	0.02185905	94172	1
MF	GO:0016628	oxidoreductase activity, acting on the CH-CH group of donors, NAD or NADP as acceptor	1/19	22/16876	0.024493346	0.024493346	0.02185905	117543	1
MF	GO:0005184	neuropeptide hormone activity	1/19	23/16876	0.025593062	0.025593062	0.022354523	24602	1
MF	GO:0016878	acid-thiol ligase activity	1/19	25/16876	0.027788974	0.027788974	0.023766885	94172	1
MF	GO:0008392	arachidonic acid epoxygenase activity	1/19	27/16876	0.029980196	0.029980196	0.024454246	25086	1
MF	GO:0005520	insulin-like growth factor binding	1/19	28/16876	0.031074052	0.031074052	0.024454246	24484	1
MF	GO:0016702	oxidoreductase activity, acting on single donors with incorporation of molecular oxygen, incorporation of two atoms of oxygen	1/19	28/16876	0.031074052	0.031074052	0.024454246	81639	1
MF	GO:0035091	phosphatidylinositol binding	2/19	248/16876	0.03120451	0.03120451	0.024454246	81639/116720	2
MF	GO:1901681	sulfur compound binding	2/19	250/16876	0.03166873	0.03166873	0.024454246	83783/171341	2
MF	GO:0016701	oxidoreductase activity, acting on single donors with incorporation of molecular oxygen	1/19	29/16876	0.032166739	0.032166739	0.024454246	81639	1
MF	GO:0015175	neutral amino acid transmembrane transporter activity	1/19	30/16876	0.033258258	0.033258258	0.024738612	50567	1
MF	GO:0005501	retinoid binding	1/19	31/16876	0.034348612	0.034348612	0.024738612	312495	1
MF	GO:0008391	arachidonic acid monooxygenase activity	1/19	31/16876	0.034348612	0.034348612	0.024738612	25086	1
MF	GO:0001968	fibronectin binding	1/19	33/16876	0.036525824	0.036525824	0.025414936	24484	1
MF	GO:0071855	neuropeptide receptor binding	1/19	33/16876	0.036525824	0.036525824	0.025414936	24602	1
MF	GO:0008200	ion channel inhibitor activity	1/19	35/16876	0.038698386	0.038698386	0.026477843	81639	1
MF	GO:0016877	ligase activity, forming carbon-sulfur bonds	1/19	36/16876	0.039782925	0.039782925	0.026629673	94172	1
MF	GO:0016248	channel inhibitor activity	1/19	37/16876	0.040866306	0.040866306	0.026629673	81639	1
MF	GO:0019840	isoprenoid binding	1/19	37/16876	0.040866306	0.040866306	0.026629673	312495	1
MF	GO:0032451	demethylase activity	1/19	38/16876	0.041948528	0.041948528	0.026907773	24296	1
MF	GO:0070330	aromatase activity	1/19	39/16876	0.043029593	0.043029593	0.027176585	24296	1
MF	GO:0050662	coenzyme binding	2/19	311/16876	0.047100719	0.047100719	0.029297098	25086/117543	2
MF	GO:0008509	anion transmembrane transporter activity	2/19	319/16876	0.049297024	0.049297024	0.029878924	50567/94172	2
MF	GO:0016830	carbon-carbon lyase activity	1/19	45/16876	0.049491756	0.049491756	0.029878924	24191	1
