# Supplementary material for: Identification and Analysis of Hub Genes in Diabetic Cardiomyopathy: Potential Role of Cytochrome P450 1A1 in Mitochondrial Metabolism and STZ-Induced Myocardial Dysfunction
Source: Front Cardiovasc Med. 2022 Mar 21;9:835244. doi: 10.3389/fcvm.2022.835244 (PMC8977650; doi:10.3389/fcvm.2022.835244)
Supplement: Supplementary file 10 [file Data_Sheet_8.csv]

ID	Description	GeneRatio	BgRatio	pvalue	p.adjust	qvalue	geneID	Count
rno04974	Protein digestion and absorption	4/14	109/9427	1.55E-05	1.55E-05	0.000782414	Col3a1/Col1a2/Dpp4/Col1a1	4
rno05146	Amoebiasis	3/14	105/9427	0.000447025	0.000447025	0.00774133	Col3a1/Col1a2/Col1a1	3
rno04933	AGE-RAGE signaling pathway in diabetic complications	3/14	106/9427	0.000459641	0.000459641	0.00774133	Col3a1/Col1a2/Col1a1	3
rno04611	Platelet activation	3/14	131/9427	0.000853412	0.000853412	0.009411647	Col3a1/Col1a2/Col1a1	3
rno04926	Relaxin signaling pathway	3/14	135/9427	0.000931361	0.000931361	0.009411647	Col3a1/Col1a2/Col1a1	3
rno05205	Proteoglycans in cancer	3/14	213/9427	0.003443765	0.003443765	0.029000123	Lum/Col1a2/Col1a1	3
rno04512	ECM-receptor interaction	2/14	93/9427	0.008111362	0.008111362	0.055567693	Col1a2/Col1a1	2
rno05323	Rheumatoid arthritis	2/14	97/9427	0.008798218	0.008798218	0.055567693	Ctsk/RT1-Db1	2
rno05165	Human papillomavirus infection	3/14	366/9427	0.015357853	0.015357853	0.086219523	Mx2/Col1a2/Col1a1	3
rno00072	Synthesis and degradation of ketone bodies	1/14	12/9427	0.017686544	0.017686544	0.089363589	Bdh1	1
rno05164	Influenza A	2/14	178/9427	0.027796711	0.027796711	0.119554382	Mx2/RT1-Db1	2
rno01210	2-Oxocarboxylic acid metabolism	1/14	20/9427	0.029315722	0.029315722	0.119554382	Bcat2	1
rno00770	Pantothenate and CoA biosynthesis	1/14	21/9427	0.030760346	0.030760346	0.119554382	Bcat2	1
rno04510	Focal adhesion	2/14	207/9427	0.036711816	0.036711816	0.132493772	Col1a2/Col1a1	2
rno00650	Butanoate metabolism	1/14	29/9427	0.042245675	0.042245675	0.138263762	Bdh1	1
rno00052	Galactose metabolism	1/14	32/9427	0.046519995	0.046519995	0.138263762	Hk2	1
rno00500	Starch and sucrose metabolism	1/14	32/9427	0.046519995	0.046519995	0.138263762	Hk2	1
rno05310	Asthma	1/14	34/9427	0.049359694	0.049359694	0.138553526	RT1-Db1	1
