# Supplementary material for: Identification and Analysis of Hub Genes in Diabetic Cardiomyopathy: Potential Role of Cytochrome P450 1A1 in Mitochondrial Metabolism and STZ-Induced Myocardial Dysfunction
Source: Front Cardiovasc Med. 2022 Mar 21;9:835244. doi: 10.3389/fcvm.2022.835244 (PMC8977650; doi:10.3389/fcvm.2022.835244)
Supplement: Supplementary file 11 [file Data_Sheet_9.csv]

ID	Description	GeneRatio	BgRatio	pvalue	p.adjust	qvalue	geneID	Count
rno05204	Chemical carcinogenesis	5/17	105/9427	8.67E-07	8.67E-07	2.92E-05	Cyp1a1/Sult1a1/Mgst1/Cyp2e1/Gstt2	5
rno00980	Metabolism of xenobiotics by cytochrome P450	4/17	81/9427	1.11E-05	1.11E-05	0.000186237	Cyp1a1/Mgst1/Cyp2e1/Gstt2	4
rno04913	Ovarian steroidogenesis	3/17	62/9427	0.000172515	0.000172515	0.001937008	Acot2/Cyp1a1/Acot1	3
rno00982	Drug metabolism - cytochrome P450	3/17	77/9427	0.000328135	0.000328135	0.002763241	Mgst1/Cyp2e1/Gstt2	3
rno00983	Drug metabolism - other enzymes	3/17	106/9427	0.000837845	0.000837845	0.005644433	Mgst1/Cyp2e1/Gstt2	3
rno00062	Fatty acid elongation	2/17	32/9427	0.001470718	0.001470718	0.008256662	Acot2/Acot1	2
rno01040	Biosynthesis of unsaturated fatty acids	2/17	36/9427	0.001860147	0.001860147	0.008951084	Acot2/Acot1	2
rno00591	Linoleic acid metabolism	2/17	42/9427	0.002526092	0.002526092	0.009905071	Cyp2e1/Alox15	2
rno04216	Ferroptosis	2/17	43/9427	0.002646511	0.002646511	0.009905071	Alox15/Slc3a2	2
rno00480	Glutathione metabolism	2/17	77/9427	0.008272464	0.008272464	0.026705084	Mgst1/Gstt2	2
rno01524	Platinum drug resistance	2/17	87/9427	0.010465461	0.010465461	0.026705084	Mgst1/Gstt2	2
rno03320	PPAR signaling pathway	2/17	88/9427	0.010697536	0.010697536	0.026705084	Slc27a1/Hmgcs2	2
rno00590	Arachidonic acid metabolism	2/17	90/9427	0.011168549	0.011168549	0.026705084	Cyp2e1/Alox15	2
rno00830	Retinol metabolism	2/17	90/9427	0.011168549	0.011168549	0.026705084	Cyp1a1/Cyp26b1	2
rno00140	Steroid hormone biosynthesis	2/17	93/9427	0.011892108	0.011892108	0.026705084	Cyp1a1/Cyp2e1	2
rno04066	HIF-1 signaling pathway	2/17	120/9427	0.019290421	0.019290421	0.040611412	Nppa/Aldoc	2
rno00072	Synthesis and degradation of ketone bodies	1/17	12/9427	0.02143901	0.02143901	0.042479773	Hmgcs2	1
rno05418	Fluid shear stress and atherosclerosis	2/17	158/9427	0.032195048	0.032195048	0.060248043	Mgst1/Gstt2	2
rno05225	Hepatocellular carcinoma	2/17	186/9427	0.043364751	0.043364751	0.076879336	Mgst1/Gstt2	2
rno00900	Terpenoid backbone biosynthesis	1/17	26/9427	0.045904326	0.045904326	0.077312548	Hmgcs2	1
